# Supplementary material for: Co-expression network analysis predicts a key role of microRNAs in the adaptation of the porcine skeletal muscle to nutrient supply
Source: J Anim Sci Biotechnol. 2020 Jan 17;11:10. doi: 10.1186/s40104-019-0412-z (PMC6966835; doi:10.1186/s40104-019-0412-z)
Supplement: Supplementary file 3 — Additional file 3: Table S3. Differentially dispersed mRNAs in the AL-T0/AL-T1 and AL-T0/AL-T2 contrasts. [file 40104_2019_412_MOESM3_ESM.xlsx]

## Sheet: Worksheet
Table S3: Differentially Dispersed (DD) mRNAs in AL-T0/AL-T1 and AL-T0/AL-T2 contrasts.
AL-T0/AL-T1
ID	gene	log2FC	P-value	q-value
ENSSSCG00000035051	ADORA2B	4.62175	6.88586e-13	7.17755e-08
ENSSSCG00000002431	TDP1	4.30617	2.06744e-10	1.07751e-05
ENSSSCG00000033695	KCTD15	5.33139	5.45288e-10	1.89462e-05
ENSSSCG00000000216	ASIC1	4.72843	8.09548e-08	0.00119198
ENSSSCG00000011056	FRMD4A	-4.58279	9.14831e-08	0.00119198
ENSSSCG00000017068	FAXDC2	-5.59089	7.61172e-08	0.00119198
ENSSSCG00000038172	PIP4P1	4.6032	7.70976e-08	0.00119198
ENSSSCG00000038401	TRAM2	4.60439	7.92343e-08	0.00119198
ENSSSCG00000001892	SCAMP2	4.46332	2.05767e-07	0.00211985
ENSSSCG00000017607	TMEM100	-4.5582	1.96067e-07	0.00211985
ENSSSCG00000023133	OSBPL6	-4.46661	2.23707e-07	0.00211985
ENSSSCG00000009666	EPHX2	-4.38525	3.58197e-07	0.00300768
ENSSSCG00000011639	SRPRB	4.34681	3.75109e-07	0.00300768
ENSSSCG00000021638	NEU3	4.34278	5.96312e-07	0.0044398
ENSSSCG00000021443	SGK1	4.20574	1.02423e-06	0.00711744
ENSSSCG00000001523	GRM4	4.18659	1.17428e-06	0.00720015
ENSSSCG00000021845	ATXN2L	4.16317	1.1456e-06	0.00720015
ENSSSCG00000039056	GAS7	4.07864	1.97839e-06	0.0114566
ENSSSCG00000010533	PYROXD2	4.04815	2.83525e-06	0.0155545
ENSSSCG00000034448		3.91184	4.82455e-06	0.0251446
ENSSSCG00000015037	IL18	-3.95275	5.5367e-06	0.0274821
ENSSSCG00000017333	FMNL1	3.88934	6.13801e-06	0.0290819
ENSSSCG00000037100	OPA3	3.80401	9.16664e-06	0.0415432
ENSSSCG00000036403	FAM180A	3.9094	9.99246e-06	0.043399
ENSSSCG00000036030	INKA2	3.90708	1.11897e-05	0.0456796
ENSSSCG00000038360		4.31291	1.1394e-05	0.0456796
ENSSSCG00000001383	GTF2H4	3.76016	1.23276e-05	0.0475919
AL-T0/AL-T2
ID	gene	log2FC	P-value	q-value
ENSSSCG00000001987	RIPK3	-3.77439	3.05395e-14	3.20386e-09
ENSSSCG00000035051	ADORA2B	4.36364	3.01184e-13	1.57984e-08
ENSSSCG00000024644	CIDEA	5.60594	1.64341e-10	5.74693e-06
ENSSSCG00000002431	TDP1	3.75021	3.19191e-10	8.37146e-06
ENSSSCG00000025822	SFRP1	5.26385	4.02525e-09	8.44567e-05
ENSSSCG00000010533	PYROXD2	4.79036	2.90908e-08	0.000339097
ENSSSCG00000016816	ADAMTS12	-4.80511	2.39081e-08	0.000339097
ENSSSCG00000017498	PPP1R1B	4.89339	2.02929e-08	0.000339097
ENSSSCG00000033695	KCTD15	4.756	2.77844e-08	0.000339097
ENSSSCG00000021443	SGK1	4.482	1.84175e-07	0.00193216
ENSSSCG00000037158	MTURN	4.42252	2.70916e-07	0.00258376
ENSSSCG00000015270	FMOD	4.45078	3.37635e-07	0.00295173
ENSSSCG00000013616	ZNF653	4.36911	7.87306e-07	0.00635348
ENSSSCG00000006350		-4.11279	2.53607e-06	0.0177371
ENSSSCG00000016233	SERPINE2	-4.04094	2.43071e-06	0.0177371
ENSSSCG00000021638	NEU3	4.02978	2.89435e-06	0.0189776
ENSSSCG00000039351	PIGH	4.04307	3.10624e-06	0.0191689
ENSSSCG00000036030	INKA2	4.06449	4.04008e-06	0.0235467
ENSSSCG00000017727	TMEM98	3.92502	5.24564e-06	0.0270537
ENSSSCG00000033792		3.9032	5.14877e-06	0.0270537
ENSSSCG00000040355	TICRR	4.17942	5.41546e-06	0.0270537
ENSSSCG00000014406	PRELID2	3.88866	6.61121e-06	0.031526
ENSSSCG00000010529	SFRP5	3.88133	8.35022e-06	0.0372121
ENSSSCG00000030626	ALDH1L1	3.90463	8.51303e-06	0.0372121
ENSSSCG00000002993	CYP2A19	4.00527	1.09231e-05	0.0458371
ENSSSCG00000014047	FGFR4	3.74601	1.2511e-05	0.0492636
ENSSSCG00000015334	PDK4	-3.98186	1.32062e-05	0.0492636
ENSSSCG00000016769	CDK13	3.74269	1.284e-05	0.0492636
ENSSSCG00000029371	C5AR1	-3.79544	1.40876e-05	0.0492636
ENSSSCG00000038401	TRAM2	3.7161	1.39858e-05	0.0492636
