# Supplementary material for: Co-expression network analysis predicts a key role of microRNAs in the adaptation of the porcine skeletal muscle to nutrient supply
Source: J Anim Sci Biotechnol. 2020 Jan 17;11:10. doi: 10.1186/s40104-019-0412-z (PMC6966835; doi:10.1186/s40104-019-0412-z)
Supplement: Supplementary file 4 — Additional file 4: Table S4. Pathway Enrichment and GO Enrichment analyses in the AL-T0/AL-T1 contrast. [file 40104_2019_412_MOESM4_ESM.xls]

## Sheet: Reactome_Pathway_T0T1
Table S4: Reactome Pathway Enrichment analysis of genes differentially expressed in the AL-T0/AL-T1 contrast.
GOID	GOTerm	P-Value	q-value	% Associated Genes	Associated Genes Found
R-HSA:5173214	O-glycosylation of TSR domain-containing proteins	5.39574e-07	5.39574e-06	15.7895	ADAMTS1, ADAMTS4, ADAMTS9, ADAMTSL1, THBS1, THBS2
R-HSA:5083635	Defective B3GALTL causes Peters-plus syndrome (PpS)	4.57336e-07	9.14673e-06	16.2162	ADAMTS1, ADAMTS4, ADAMTS9, ADAMTSL1, THBS1, THBS2
R-HSA:3906995	Diseases associated with O-glycosylation of proteins	1.48101e-05	9.87337e-05	9.09091	ADAMTS1, ADAMTS4, ADAMTS9, ADAMTSL1, THBS1, THBS2
R-HSA:400253	Circadian Clock	2.08254e-05	0.000104127	8.57143	ARNTL, KLF15, NR1D1, PER2, SERPINE1, UBC
R-HSA:1368108	BMAL1:CLOCK,NPAS2 activates circadian gene expression	3.68791e-05	0.00012293	10.6383	ARNTL, KLF15, NR1D1, PER2, SERPINE1
R-HSA:5173105	O-linked glycosylation	3.31427e-05	0.000132571	6.25	ADAMTS1, ADAMTS4, ADAMTS9, ADAMTSL1, B3GNT2, THBS1, THBS2
R-HSA:383280	Nuclear Receptor transcription pathway	4.99755e-05	0.000142787	10	NR1D1, NR3C2, NR4A1, NR4A2, NR4A3
R-HSA:3781865	Diseases of glycosylation	0.000108978	0.000272446	5.18518	ADAMTS1, ADAMTS4, ADAMTS9, ADAMTSL1, SDC4, THBS1, THBS2
R-HSA:6785807	Interleukin-4 and 13 signaling	0.000237708	0.000528241	5.55556	CEBPD, FOS, FOXO1, GATA3, IL18, MYC
R-HSA:5687128	MAPK6/MAPK4 signaling	0.000764206	0.00152841	5.61798	CDC42EP3, FOXO1, MYC, TNRC6B, UBC
R-HSA:375170	CDO in myogenesis	0.0017928	0.00325965	10	MYF6, MYOG, NEO1
R-HSA:525793	Myogenesis	0.0017928	0.00325965	10	MYF6, MYOG, NEO1
R-HSA:8878159	Transcriptional regulation by RUNX3	0.00197298	0.0032883	4.54545	BCL2L11, KAT2A, MYC, SPP1, UBC
R-HSA:2173796	SMAD2/SMAD3:SMAD4 heterotrimer regulates transcription	0.00216477	0.00333042	9.375	MYC, SERPINE1, UBC
R-HSA:2559585	Oncogene Induced Senescence	0.00280693	0.00400989	8.57143	ETS2, TNRC6B, UBC
R-HSA:8853659	RET signaling	0.00441453	0.00588604	7.31707	GDNF, GFRA2, IRS2
R-HSA:2173793	Transcriptional activity of SMAD2/SMAD3:SMAD4 heterotrimer	0.00538966	0.00673707	6.81818	MYC, SERPINE1, UBC
R-HSA:2122947	NOTCH1 Intracellular Domain Regulates Transcription	0.00648458	0.00762891	6.38298	KAT2A, MYC, UBC
R-HSA:168643	Nucleotide-binding domain, leucine rich repeat containing receptor (NLR) signaling pathways	0.0100157	0.0111285	5.45455	TNFAIP3, TXNIP, UBC
R-HSA:186797	Signaling by PDGF	0.0115768	0.0121862	5.17241	SPP1, THBS1, THBS2
R-HSA:2644602	Signaling by NOTCH1 PEST Domain Mutants in Cancer	0.0115768	0.0121862	5.17241	KAT2A, MYC, UBC
R-HSA:2644603	Signaling by NOTCH1 in Cancer	0.0115768	0.0121862	5.17241	KAT2A, MYC, UBC
R-HSA:2644606	Constitutive Signaling by NOTCH1 PEST Domain Mutants	0.0115768	0.0121862	5.17241	KAT2A, MYC, UBC
R-HSA:2894858	Signaling by NOTCH1 HD+PEST Domain Mutants in Cancer	0.0115768	0.0121862	5.17241	KAT2A, MYC, UBC
R-HSA:2894862	Constitutive Signaling by NOTCH1 HD+PEST Domain Mutants	0.0115768	0.0121862	5.17241	KAT2A, MYC, UBC
R-HSA:170834	Signaling by TGF-beta Receptor Complex	0.0213993	0.0213993	4.10959	MYC, SERPINE1, UBC
R-HSA:1980143	Signaling by NOTCH1	0.0213993	0.0213993	4.10959	KAT2A, MYC, UBC

## Sheet: KEGG_Pathway_T0T1
Table S4: KEGG Pathway Enrichment analysis based on genes differentially expressed in the AL-T0/AL-T1 contrast.
GOID	GOTerm	P-value	q-value	% Associated Genes	Associated Genes Found
KEGG:04710	Circadian rhythm	0.00244191	0.00651175	9.67742	ARNTL, NR1D1, PER2
KEGG:04931	Insulin resistance	0.00238973	0.0095589	4.6729	FOXO1, IRS2, PPP1R3C, PTPA, SLC27A4
KEGG:05202	Transcriptional misregulation in cancer	4.24639e-06	3.39711e-05	5.37634	CEBPB, EYA1, FOXO1, FUT8, MYC, NFKBIZ, NR4A3, PBX1, PER2, ZBTB16
KEGG:05210	Colorectal cancer	0.0251226	0.0251226	4.16667	BCL2L11, FOS, MYC
KEGG:05221	Acute myeloid leukemia	0.0200022	0.0228596	4.54545	MYC, PER2, ZBTB16
KEGG:05230	Central carbon metabolism in cancer	0.0192112	0.025615	4.61538	MYC, PGAM1, TIGAR
KEGG:04512	ECM-receptor interaction	0.00568557	0.0113711	4.87805	SDC4, SPP1, THBS1, THBS2
KEGG:05144	Malaria	0.00894714	0.0143154	6.12245	IL18, THBS1, THBS2

## Sheet: GOBiological_Process_T0T1
Table S4: GO Biological process Enrichment analysis based on genes differentially expressed in the AL-T0/AL-T1 contrast.
GOID	GOTerm	P-value	q-value	% Associated Genes	Associated Genes Found
GO:0045444	fat cell differentiation	1.90494e-10	2.99075e-08	6.91244	ARID5B, ARNTL, CEBPB, CEBPD, EGR2, FOXO1, GATA3, GDNF, NR1D1, NR4A1, NR4A2, NR4A3, PER2, ZBTB16, ZFP36
GO:0035914	skeletal muscle cell differentiation	3.61909e-09	5.68197e-07	13.0435	ARNTL, ATF3, BCL9, BTG2, EGR1, EGR2, FOS, MYF6, MYOG
GO:0014706	striated muscle tissue development	3.32096e-08	5.21391e-06	4.38356	ADAMTS9, ARNTL, ATF3, BCL9, BTG2, CHD7, EGR1, EGR2, EYA1, FOS, KAT2A, MYF6, MYOG, PITX2, TBX3, TNNT2
GO:0060537	muscle tissue development	6.46194e-08	1.01453e-05	4.17755	ADAMTS9, ARNTL, ATF3, BCL9, BTG2, CHD7, EGR1, EGR2, EYA1, FOS, KAT2A, MYF6, MYOG, PITX2, TBX3, TNNT2
GO:0001822	kidney development	4.07973e-07	6.40517e-05	4.59364	ADAMTS1, ARID5B, BCL2L11, EGR1, EYA1, GATA3, GDNF, KLF15, MPV17, MYC, PBX1, SDC4, ZBTB16
GO:0001655	urogenital system development	6.18611e-07	9.7122e-05	4.06977	ADAMTS1, ARID5B, BCL2L11, CNRIP1, EGR1, EYA1, GATA3, GDNF, KLF15, MPV17, MYC, PBX1, SDC4, ZBTB16
GO:0007519	skeletal muscle tissue development	7.8076e-07	0.000122579	6.06061	ARNTL, ATF3, BCL9, BTG2, EGR1, EGR2, FOS, MYF6, MYOG, PITX2
GO:0072001	renal system development	7.89465e-07	0.000123946	4.33333	ADAMTS1, ARID5B, BCL2L11, EGR1, EYA1, GATA3, GDNF, KLF15, MPV17, MYC, PBX1, SDC4, ZBTB16
GO:0060538	skeletal muscle organ development	1.20376e-06	0.000188991	5.78035	ARNTL, ATF3, BCL9, BTG2, EGR1, EGR2, FOS, MYF6, MYOG, PITX2
GO:0016051	carbohydrate biosynthetic process	1.65792e-06	0.000260293	4.93274	ATF3, B3GNT2, FOXO1, FUT8, IRS2, KAT2A, NR1D1, PER2, PGAM1, PPP1R3C, UBC
GO:0044262	cellular carbohydrate metabolic process	3.325e-06	0.000522025	4.15225	B3GNT2, FOXO1, IRS2, KAT2A, MYOG, NR1D1, PER2, PFKFB3, PGAM1, PPP1R3C, TIGAR, UBC
GO:0043435	response to corticotropin-releasing hormone	4.82917e-06	0.00075818	60	NR4A1, NR4A2, NR4A3
GO:0071376	cellular response to corticotropin-releasing hormone stimulus	4.82917e-06	0.00075818	60	NR4A1, NR4A2, NR4A3
GO:0071216	cellular response to biotic stimulus	8.41519e-06	0.00132119	4.65116	CEBPB, IL18, NR1D1, SASH1, SERPINE1, TIGAR, TNFAIP3, TRIB1, TXNIP, ZFP36
GO:0043583	ear development	8.76479e-06	0.00137607	4.62963	BCL2L11, CCNA2, CEBPD, CHD7, CHRNA9, EYA1, GATA3, MPV17, NR4A3, SDC4
GO:0035947	regulation of gluconeogenesis by regulation of transcription from RNA polymerase II promoter	9.60216e-06	0.00150754	50	FOXO1, KAT2A, NR1D1
GO:0033692	cellular polysaccharide biosynthetic process	1.49879e-05	0.00235309	8.95522	B3GNT2, IRS2, NR1D1, PER2, PPP1R3C, UBC
GO:0048752	semicircular canal morphogenesis	1.67061e-05	0.00262285	42.8571	CHD7, EYA1, NR4A3
GO:0000302	response to reactive oxygen species	1.89254e-05	0.00297128	4.23729	CCNA2, DLC1, FOS, FOXO1, KLF2, MPV17, NET1, NR4A3, TNFAIP3, TXNIP
GO:0048839	inner ear development	2.08765e-05	0.00327762	4.73684	CCNA2, CEBPD, CHD7, CHRNA9, EYA1, GATA3, MPV17, NR4A3, SDC4
GO:0072006	nephron development	2.48849e-05	0.00390694	5.36913	EGR1, EYA1, GATA3, GDNF, KLF15, MPV17, MYC, PBX1
GO:0003007	heart morphogenesis	2.51971e-05	0.00395594	4.09836	ADAMTS1, CHD7, DLC1, EYA1, GATA3, GDNF, PITX2, TBX3, TMEM100, TNNT2
GO:0000271	polysaccharide biosynthetic process	2.87119e-05	0.00450777	8	B3GNT2, IRS2, NR1D1, PER2, PPP1R3C, UBC
GO:0001823	mesonephros development	3.25548e-05	0.0051111	6.19469	EYA1, GATA3, GDNF, MYC, PBX1, SDC4, ZBTB16
GO:0060872	semicircular canal development	3.96299e-05	0.00622189	33.3333	CHD7, EYA1, NR4A3
GO:1900402	regulation of carbohydrate metabolic process by regulation of transcription from RNA polymerase II promoter	3.96299e-05	0.00622189	33.3333	FOXO1, KAT2A, NR1D1
GO:0045598	regulation of fat cell differentiation	4.53952e-05	0.00712704	5.88235	ARNTL, CEBPB, FOXO1, GATA3, NR1D1, ZBTB16, ZFP36
GO:0034614	cellular response to reactive oxygen species	5.61656e-05	0.00881799	4.79042	CCNA2, FOS, FOXO1, KLF2, MPV17, NET1, NR4A3, TNFAIP3
GO:0005978	glycogen biosynthetic process	5.62762e-05	0.00883537	9.61539	IRS2, NR1D1, PER2, PPP1R3C, UBC
GO:0009250	glucan biosynthetic process	5.62762e-05	0.00883537	9.61539	IRS2, NR1D1, PER2, PPP1R3C, UBC
GO:0061469	regulation of type B pancreatic cell proliferation	5.62852e-05	0.00883678	30	NR1D1, NR4A1, NR4A3
GO:0034637	cellular carbohydrate biosynthetic process	6.24266e-05	0.00980098	6.97674	B3GNT2, IRS2, NR1D1, PER2, PPP1R3C, UBC
GO:0060211	regulation of nuclear-transcribed mRNA poly(A) tail shortening	7.69427e-05	0.01208	27.2727	BTG2, TNRC6B, ZFP36
GO:0060213	positive regulation of nuclear-transcribed mRNA poly(A) tail shortening	7.69427e-05	0.01208	27.2727	BTG2, TNRC6B, ZFP36
GO:0071222	cellular response to lipopolysaccharide	9.87905e-05	0.0155101	4.41989	CEBPB, IL18, NR1D1, SASH1, SERPINE1, TNFAIP3, TRIB1, ZFP36
GO:0035116	embryonic hindlimb morphogenesis	0.000101023	0.0158605	12.9032	CHD7, PITX2, TBX3, ZBTB16
GO:0030856	regulation of epithelial cell differentiation	0.000121258	0.0190375	5.03597	APOLD1, ARNTL, GATA3, GDNF, TBX3, TMEM100, ZFP36
GO:0006094	gluconeogenesis	0.00012219	0.0191838	6.18557	ATF3, FOXO1, KAT2A, NR1D1, PER2, PGAM1
GO:0006112	energy reserve metabolic process	0.00012219	0.0191838	6.18557	IRS2, MYC, NR1D1, PER2, PPP1R3C, UBC
GO:0044264	cellular polysaccharide metabolic process	0.00012932	0.0203032	6.12245	B3GNT2, IRS2, NR1D1, PER2, PPP1R3C, UBC
GO:0019319	hexose biosynthetic process	0.000144567	0.0226971	6	ATF3, FOXO1, KAT2A, NR1D1, PER2, PGAM1
GO:0019319	hexose biosynthetic process	0.000144567	0.0226971	6	ATF3, FOXO1, KAT2A, NR1D1, PER2, PGAM1
GO:0006473	protein acetylation	0.000148609	0.0233317	4.16667	ARNTL, FOXO1, GATA3, GDNF, KAT2A, KLF15, NAA40, TMEM98
GO:0071219	cellular response to molecule of bacterial origin	0.000148609	0.0233317	4.16667	CEBPB, IL18, NR1D1, SASH1, SERPINE1, TNFAIP3, TRIB1, ZFP36
GO:0010675	regulation of cellular carbohydrate metabolic process	0.000151099	0.0237226	4.86111	FOXO1, IRS2, KAT2A, MYOG, NR1D1, PGAM1, TIGAR
GO:1901722	regulation of cell proliferation involved in kidney development	0.000166803	0.026188	21.4286	EGR1, GATA3, MYC
GO:0031099	regeneration	0.000171208	0.0268796	4.08163	BCL9, CCNA2, CEBPB, MYF6, MYOG, NDEL1, NR4A3, SPP1
GO:0042542	response to hydrogen peroxide	0.000171688	0.0269551	4.7619	DLC1, FOXO1, KLF2, NET1, NR4A3, TNFAIP3, TXNIP
GO:0072216	positive regulation of metanephros development	0.000207294	0.0325452	20	EGR1, GDNF, MYC
GO:0001657	ureteric bud development	0.000209478	0.032888	5.60748	EYA1, GATA3, GDNF, MYC, PBX1, SDC4
GO:0072073	kidney epithelium development	0.000219683	0.0344902	4.57516	EYA1, GATA3, GDNF, KLF15, MYC, PBX1, SDC4
GO:0072163	mesonephric epithelium development	0.000220371	0.0345983	5.55556	EYA1, GATA3, GDNF, MYC, PBX1, SDC4
GO:0072164	mesonephric tubule development	0.000220371	0.0345983	5.55556	EYA1, GATA3, GDNF, MYC, PBX1, SDC4
GO:0046364	monosaccharide biosynthetic process	0.000231706	0.0363779	5.50459	ATF3, FOXO1, KAT2A, NR1D1, PER2, PGAM1
GO:0060675	ureteric bud morphogenesis	0.000233798	0.0367063	7.14286	EYA1, GATA3, GDNF, MYC, PBX1
GO:0005976	polysaccharide metabolic process	0.000243495	0.0382288	5.45455	B3GNT2, IRS2, NR1D1, PER2, PPP1R3C, UBC
GO:1904035	regulation of epithelial cell apoptotic process	0.000249922	0.0392378	7.04225	GATA3, SERPINE1, THBS1, TNFAIP3, ZFP36
GO:0035137	hindlimb morphogenesis	0.000251417	0.0394725	10.2564	CHD7, PITX2, TBX3, ZBTB16
GO:0060612	adipose tissue development	0.000251417	0.0394725	10.2564	ARID5B, ARRDC3, GDNF, SLC25A25
GO:1900151	regulation of nuclear-transcribed mRNA catabolic process, deadenylation-dependent decay	0.000253652	0.0398234	18.75	BTG2, TNRC6B, ZFP36
GO:1900153	positive regulation of nuclear-transcribed mRNA catabolic process, deadenylation-dependent decay	0.000253652	0.0398234	18.75	BTG2, TNRC6B, ZFP36
GO:0072171	mesonephric tubule morphogenesis	0.000266878	0.0418999	6.94444	EYA1, GATA3, GDNF, MYC, PBX1
GO:0003170	heart valve development	0.000277644	0.0435901	10	ADAMTS9, GATA3, PITX2, ZBTB14
GO:0045913	positive regulation of carbohydrate metabolic process	0.000303397	0.0476333	6.75676	FOXO1, IRS2, KAT2A, PFKFB3, TIGAR
GO:0042693	muscle cell fate commitment	0.000306222	0.0480768	17.6471	MYF6, MYOG, TBX3
