# Supplementary material for: Co-expression network analysis predicts a key role of microRNAs in the adaptation of the porcine skeletal muscle to nutrient supply
Source: J Anim Sci Biotechnol. 2020 Jan 17;11:10. doi: 10.1186/s40104-019-0412-z (PMC6966835; doi:10.1186/s40104-019-0412-z)
Supplement: Supplementary file 5 — Additional file 5: Table S5. Pathway Enrichment and GO Enrichment analyses in the AL-T0/AL-T2 contrast. [file 40104_2019_412_MOESM5_ESM.xls]

## Sheet: Reactome_Pathways_T0T2
Table S5: Reactome Pathway Enrichment analysis based on genes differentially expressed in the AL-T0/AL-T2 contrast.
GOID	GOTerm	P-value	q-value	% Associated Genes	Associated Genes Found
R-HSA:1368108	BMAL1:CLOCK,NPAS2 activates circadian gene expression	1.21287e-08	1.24926e-06	23.4043	ARNTL, BHLHE40, CREM, DBP, KLF15, NOCT, NPAS2, NR1D1, PER2, PPARGC1A, SERPINE1
R-HSA:400253	Circadian Clock	1.07382e-07	5.53018e-06	17.1429	ARNTL, BHLHE40, CREM, DBP, KLF15, NOCT, NPAS2, NR1D1, PER2, PPARGC1A, SERPINE1, UBC
R-HSA:383280	Nuclear Receptor transcription pathway	0.000196451	0.00674481	14	ESRRA, NR1D1, NR3C2, NR4A1, NR4A3, NR6A1, RARA
R-HSA:425397	Transport of vitamins, nucleosides, and related molecules	0.000334815	0.00862148	15.3846	SLC27A4, SLC29A2, SLC35C1, SLC35D1, SLCO2A1, SLCO4A1
R-HSA:375170	CDO in myogenesis	0.000727514	0.012489	16.6667	MAP2K6, MYF6, MYOD1, MYOG, NEO1
R-HSA:525793	Myogenesis	0.000727514	0.012489	16.6667	MAP2K6, MYF6, MYOD1, MYOG, NEO1
R-HSA:381340	Transcriptional regulation of white adipocyte differentiation	0.00100747	0.0129711	9.52381	ANGPTL4, CEBPB, CEBPD, EGR2, KLF5, LEP, PLIN1, PPARGC1A
R-HSA:2122947	NOTCH1 Intracellular Domain Regulates Transcription	0.00093591	0.0137712	12.766	HDAC10, HDAC5, KAT2A, MYC, TLE4, UBC
R-HSA:556833	Metabolism of lipids	0.000683868	0.0140877	4.50205	AACS, ABCC1, ACHE, ANGPTL4, ANKRD1, ARNTL, CERK, CIDEA, DGAT2, ESRRA, FASN, FITM2, GLA, GPD2, MIGA2, NEU3, NPAS2, NR1D1, OSBPL6, PIK3C2B, PLA2G4E, PLBD1, PLIN1, PLIN2, PPARGC1A, PTGR1, RAB14, SCD, SCD5, SGMS2, STARD7, SYNJ2, THRSP
R-HSA:6785807	Interleukin-4 and 13 signaling	0.00129497	0.0148203	8.33333	CCL2, CEBPD, FOS, FOXO1, GATA3, ICAM1, IL18, IL6R, MYC
R-HSA:140342	Apoptosis induced DNA fragmentation	0.00345003	0.0323049	23.0769	DFFB, H1F0, HIST1H1D
R-HSA:211227	Activation of DNA fragmentation factor	0.00345003	0.0323049	23.0769	DFFB, H1F0, HIST1H1D
R-HSA:1368082	RORA activates gene expression	0.00394103	0.0338272	14.8148	ARNTL, NPAS2, NR1D1, PPARGC1A
R-HSA:2559583	Cellular Senescence	0.00329529	0.0339415	6.09137	ANAPC5, CBX6, CEBPB, EED, ETS2, FOS, H1F0, HIRA, HIST1H1D, MAP2K6, RPS6KA1, UBC
R-HSA:983169	Class I MHC mediated antigen processing & presentation	0.00555224	0.0439908	4.82574	ANAPC5, ASB15, FBXL20, FBXL4, FBXO32, HECW2, NCF2, RNF4, SH3RF1, SKP2, SPSB1, TIRAP, TLR4, TRIM32, TRIM63, UBC, UBE2Z, ZBTB16
R-HSA:2559584	Formation of Senescence-Associated Heterochromatin Foci (SAHF)	0.00639895	0.047078	18.75	H1F0, HIRA, HIST1H1D
R-HSA:1980143	Signaling by NOTCH1	0.00876404	0.0564185	8.21918	HDAC10, HDAC5, KAT2A, MYC, TLE4, UBC
R-HSA:196849	Metabolism of water-soluble vitamins and cofactors	0.0105663	0.0572804	6.50407	ABCC1, ALDH1L1, FASN, MTHFR, NADK, PANK1, PARP16, SLC19A2
R-HSA:186797	Signaling by PDGF	0.0134496	0.057721	8.62069	BCAR1, COL5A3, PDGFC, THBS1, THBS2
R-HSA:2644602	Signaling by NOTCH1 PEST Domain Mutants in Cancer	0.0134496	0.057721	8.62069	HDAC10, HDAC5, KAT2A, MYC, UBC
R-HSA:2644603	Signaling by NOTCH1 in Cancer	0.0134496	0.057721	8.62069	HDAC10, HDAC5, KAT2A, MYC, UBC
R-HSA:2644606	Constitutive Signaling by NOTCH1 PEST Domain Mutants	0.0134496	0.057721	8.62069	HDAC10, HDAC5, KAT2A, MYC, UBC
R-HSA:2894858	Signaling by NOTCH1 HD+PEST Domain Mutants in Cancer	0.0134496	0.057721	8.62069	HDAC10, HDAC5, KAT2A, MYC, UBC
R-HSA:2894862	Constitutive Signaling by NOTCH1 HD+PEST Domain Mutants	0.0134496	0.057721	8.62069	HDAC10, HDAC5, KAT2A, MYC, UBC
R-HSA:1989781	PPARA activates gene expression	0.00874089	0.0600208	6.72269	ANGPTL4, ANKRD1, ARNTL, ESRRA, NPAS2, NR1D1, PLIN2, PPARGC1A
R-HSA:3928664	Ephrin signaling	0.0104905	0.060029	15.7895	EFNB1, EPHB2, PAK1
R-HSA:422085	Synthesis, secretion, and deacylation of Ghrelin	0.0104905	0.060029	15.7895	ACHE, LEP, PLA2G7
R-HSA:5578775	Ion homeostasis	0.0116603	0.0600506	8.92857	ABCC9, ATP1A1, ATP2B3, CLIC2, SLC8A3
R-HSA:5083635	Defective B3GALTL causes Peters-plus syndrome (PpS)	0.0122604	0.0601345	10.8108	ADAMTS9, THBS1, THBS2, THSD4
R-HSA:5173214	O-glycosylation of TSR domain-containing proteins	0.0134457	0.0602134	10.5263	ADAMTS9, THBS1, THBS2, THSD4
R-HSA:983168	Antigen processing: Ubiquitination & Proteasome degradation	0.0129589	0.0606714	4.83871	ANAPC5, ASB15, FBXL20, FBXL4, FBXO32, HECW2, RNF4, SH3RF1, SKP2, SPSB1, TRIM32, TRIM63, UBC, UBE2Z, ZBTB16
R-HSA:400206	Regulation of lipid metabolism by Peroxisome proliferator-activated receptor alpha (PPARalpha)	0.0100856	0.0611069	6.55738	ANGPTL4, ANKRD1, ARNTL, ESRRA, NPAS2, NR1D1, PLIN2, PPARGC1A
R-HSA:4086398	Ca2+ pathway	0.0164665	0.0678419	8.19672	FZD2, GNAO1, NFATC1, PRKG1, WNT11
R-HSA:8943724	Regulation of PTEN gene transcription	0.0164665	0.0678419	8.19672	CBX6, EED, EGR1, HDAC5, MTA3
R-HSA:3769402	Deactivation of the beta-catenin transactivating complex	0.018904	0.074889	9.52381	BCL9, SOX9, TLE4, UBC
R-HSA:5362517	Signaling by Retinoic Acid	0.0204535	0.0752398	9.30233	ALDH1A2, PDK4, RARA, RDH16
R-HSA:9006931	Signaling by Nuclear Receptors	0.0204535	0.0752398	9.30233	ALDH1A2, PDK4, RARA, RDH16
R-HSA:425407	SLC-mediated transmembrane transport	0.0199467	0.0760928	4.87805	RUNX1, SLC22A16, SLC25A22, SLC27A4, SLC29A2, SLC31A1, SLC35C1, SLC35D1, SLC4A3, SLC8A3, SLCO2A1, SLCO4A1
R-HSA:380994	ATF4 activates genes	0.0223653	0.0767874	12	ATF3, CCL2, DDIT3
R-HSA:5687128	MAPK6/MAPK4 signaling	0.0217115	0.0771134	6.74157	DNAJB1, FOXO1, MAPK4, MYC, PAK1, UBC
R-HSA:71387	Metabolism of carbohydrates	0.0255493	0.0848895	4.74453	ALDOC, B3GNT2, B4GALT5, CHPF2, FMOD, GOT1, PFKFB3, PGAM1, PPP1R3C, SDC4, TKT, UBC, XYLT2
R-HSA:2022854	Keratan sulfate biosynthesis	0.027448	0.0883482	11.1111	B3GNT2, B4GALT5, FMOD
R-HSA:3000170	Syndecan interactions	0.027448	0.0883482	11.1111	COL5A3, SDC4, THBS1
R-HSA:166058	MyD88:Mal cascade initiated on plasma membrane	0.0314854	0.0900832	6.18557	FOS, MAP2K6, RPS6KA1, TIRAP, TLR4, UBC
R-HSA:168188	Toll Like Receptor TLR6:TLR2 Cascade	0.0314854	0.0900832	6.18557	FOS, MAP2K6, RPS6KA1, TIRAP, TLR4, UBC
R-HSA:6783783	Interleukin-10 signaling	0.0313708	0.0923198	8.16327	CCL2, ICAM1, IL18, IL1R1
R-HSA:5683057	MAPK family signaling cascades	0.0308814	0.0935525	4.51389	DNAJB1, FGF1, FOXO1, GDNF, GFRA2, IL6R, MAPK4, MYC, PAK1, PEA15, RAPGEF2, RASAL2, UBC
R-HSA:381042	PERK regulates gene expression	0.0302005	0.094262	10.7143	ATF3, CCL2, DDIT3
R-HSA:168179	Toll Like Receptor TLR1:TLR2 Cascade	0.0357865	0.099622	6	FOS, MAP2K6, RPS6KA1, TIRAP, TLR4, UBC
R-HSA:181438	Toll Like Receptor 2 (TLR2) Cascade	0.0357865	0.099622	6	FOS, MAP2K6, RPS6KA1, TIRAP, TLR4, UBC
R-HSA:75153	Apoptotic execution phase	0.0378957	0.102717	7.69231	CDH1, DFFB, H1F0, HIST1H1D
R-HSA:1483206	Glycerophospholipid biosynthesis	0.0389294	0.102814	5.42636	ACHE, DGAT2, GPD2, MIGA2, PLA2G4E, PLBD1, STARD7
R-HSA:1483257	Phospholipid metabolism	0.0405314	0.104368	4.71698	ACHE, DGAT2, GPD2, MIGA2, PIK3C2B, PLA2G4E, PLBD1, RAB14, STARD7, SYNJ2
R-HSA:196854	Metabolism of vitamins and cofactors	0.0432098	0.105967	5.02793	ABCC1, ALDH1L1, FASN, MTHFR, NADK, PANK1, PARP16, SDC4, SLC19A2
R-HSA:2173796	SMAD2/SMAD3:SMAD4 heterotrimer regulates transcription	0.0425985	0.107016	9.375	MYC, SERPINE1, UBC
R-HSA:1638074	Keratan sulfate/keratin metabolism	0.0460388	0.107773	9.09091	B3GNT2, B4GALT5, FMOD
R-HSA:1638074	Keratan sulfate/keratin metabolism	0.0460388	0.107773	9.09091	B3GNT2, B4GALT5, FMOD
R-HSA:168643	Nucleotide-binding domain, leucine rich repeat containing receptor (NLR) signaling pathways	0.0451414	0.108129	7.27273	MAP2K6, TNFAIP3, TXNIP, UBC
R-HSA:70263	Gluconeogenesis	0.0496122	0.113557	8.82353	ALDOC, GOT1, PGAM1

## Sheet: KEGG_Pathways_T0T2
Table S5: KEGG Pathway Enrichment analysis based on genes differentially expressed in the AL-T0/AL-T2 contrast.
GOID	GOTerm	P-value	q-value	% Associated Genes	Associated Genes Found
KEGG:05144	Malaria	0.000130219	0.0027346	14.2857	ACKR1, CCL2, ICAM1, IL18, THBS1, THBS2, TLR4
KEGG:05166	HTLV-I infection	9.40445e-05	0.0029624	6.66667	ADCY4, ADCY5, ANAPC5, ATF3, CREM, EGR1, EGR2, ETS2, FOS, FZD2, ICAM1, IL1R1, KAT2A, MYC, NFATC1, WNT11, ZFP36
KEGG:04710	Circadian rhythm	6.9434e-05	0.00437434	19.3548	ARNTL, BHLHE40, NPAS2, NR1D1, PER2, PER3
KEGG:03320	PPAR signaling pathway	0.00142039	0.0149141	9.72222	ANGPTL4, PLIN1, PLIN2, SCD, SCD5, SLC27A4, UBC
KEGG:05202	Transcriptional misregulation in cancer	0.00137824	0.0173658	6.45161	CEBPB, DDIT3, FOXO1, FUT8, GADD45A, MYC, NR4A3, PBX1, PER2, RARA, RUNX1, ZBTB16
KEGG:04024	cAMP signaling pathway	0.00234046	0.0184311	6.06061	ADCY4, ADCY5, ADRB2, ATP1A1, ATP2B3, CREB3L3, FOS, NFATC1, PAK1, PDE4B, PPP1R1B, SOX9
KEGG:04152	AMPK signaling pathway	0.00208944	0.018805	7.43802	CREB3L3, FASN, FOXO1, LEP, PFKFB3, PPARGC1A, RAB14, SCD, SCD5
KEGG:04371	Apelin signaling pathway	0.00137657	0.021681	7.29927	ADCY4, ADCY5, CDH1, EGR1, GABARAPL1, HDAC5, PLIN1, PPARGC1A, SERPINE1, SLC8A3
KEGG:04022	cGMP-PKG signaling pathway	0.00490561	0.0309053	6.13497	ADCY4, ADCY5, ADRB2, ATP1A1, ATP2B3, CREB3L3, NFATC1, PPIF, PRKG1, SLC8A3
KEGG:04010	MAPK signaling pathway	0.00453096	0.0317168	5.10204	DDIT3, FGF1, FOS, GADD45A, IL1R1, MAP2K6, MYC, NFATC1, NR4A1, PAK1, PDGFC, PLA2G4E, RAPGEF2, RPS6KA1, VEGFD
KEGG:04713	Circadian entrainment	0.00719132	0.0377544	7.29167	ADCY4, ADCY5, FOS, GNAO1, PER2, PER3, PRKG1
KEGG:04261	Adrenergic signaling in cardiomyocytes	0.00665161	0.0380956	6.25	ACTC1, ADCY4, ADCY5, ADRB2, ATP1A1, ATP2B3, CREB3L3, CREM, TNNT2
KEGG:04933	AGE-RAGE signaling pathway in diabetic complications	0.00847289	0.038128	7.07071	CCL2, EGR1, FOXO1, ICAM1, NFATC1, SERPINE1, VEGFD
KEGG:04923	Regulation of lipolysis in adipocytes	0.00841431	0.040777	9.25926	ADCY4, ADCY5, ADRB2, PLIN1, PRKG1
KEGG:04668	TNF signaling pathway	0.0133264	0.0524728	6.48148	CCL2, CEBPB, CREB3L3, FOS, ICAM1, MAP2K6, TNFAIP3
KEGG:04659	Th17 cell differentiation	0.0127065	0.0533674	6.54206	FOS, GATA3, IL1R1, IL6R, NFATC1, RARA, RUNX1
KEGG:04931	Insulin resistance	0.0127065	0.0533674	6.54206	CREB3L3, FOXO1, MLXIPL, PPARGC1A, PPP1R3C, RPS6KA1, SLC27A4
KEGG:04015	Rap1 signaling pathway	0.0166663	0.0617632	5.2381	ADCY4, ADCY5, BCAR1, CDH1, FGF1, GNAO1, MAP2K6, PDGFC, RAPGEF2, THBS1, VEGFD
KEGG:05221	Acute myeloid leukemia	0.0190081	0.0630269	7.57576	MYC, PER2, RARA, RUNX1, ZBTB16
KEGG:04970	Salivary secretion	0.0188514	0.0659799	6.66667	ADCY4, ADCY5, ADRB2, ATP1A1, ATP2B3, PRKG1
KEGG:04657	IL-17 signaling pathway	0.0218006	0.0686719	6.45161	ANAPC5, CCL2, CEBPB, FOS, MAPK4, TNFAIP3
KEGG:00600	Sphingolipid metabolism	0.0239088	0.0717263	8.51064	CERK, GLA, NEU3, SGMS2
KEGG:04916	Melanogenesis	0.031149	0.0853211	5.94059	ADCY4, ADCY5, CREB3L3, FZD2, GNAO1, WNT11
KEGG:04380	Osteoclast differentiation	0.0307096	0.0879412	5.46875	FOS, FOSL2, IL1R1, MAP2K6, NCF2, NFATC1, TNFRSF11B
KEGG:00051	Fructose and mannose metabolism	0.0414795	0.108884	9.09091	ALDOC, PFKFB3, TIGAR
KEGG:05418	Fluid shear stress and atherosclerosis	0.0448858	0.113112	5.03597	CCL2, FOS, ICAM1, IL1R1, MAP2K6, NCF2, SDC4
KEGG:04725	Cholinergic synapse	0.0477883	0.115795	5.35714	ACHE, ADCY4, ADCY5, CREB3L3, FOS, GNAO1

## Sheet: GOBiological_Process_T0T2
Table S5: GO Biological process Enrichmentan alysis based on genes differentially expressed in the AL-T0/AL-T2 contrast.
GOID	GOTerm	P-value	q-value	% Associated Genes	Associated Genes Found
GO:0006366	transcription from RNA polymerase II promoter	3.47908e-16	2.4458e-13	4.75561	ABHD14B, ABRA, ADRB2, ANKRD1, ARID5B, ARNTL, ATF3, BACH1, BACH2, BCL9, BCOR, BEND3, BHLHE40, BRD2, BTG2, C5AR1, CAPN5, CASC3, CBX6, CEBPB, CEBPD, CHD7, CITED2, CREB3L3, CREM, CSRNP1, DBP, DDIT3, DMRT2, DNAJB1, EED, EGR1, EGR2, ELL2, EN1, EPAS1, ESRRA, ETS2, FGF1, FOS, FOSL2, FOXO1, GATA3, GDNF, HDAC10, HDAC5, HIRA, HIST1H1D, HIVEP2, HOMEZ, IL18, IRF2BPL, KAT2A, KLF10, KLF13, KLF15, KLF5, KLF6, LE…
GO:0006357	regulation of transcription from RNA polymerase II promoter	1.21535e-15	8.54391e-13	4.87217	ABHD14B, ABRA, ADRB2, ANKRD1, ARID5B, ARNTL, ATF3, BACH1, BACH2, BCL9, BCOR, BEND3, BHLHE40, BRD2, BTG2, CAPN5, CBX6, CEBPB, CEBPD, CHD7, CITED2, CREB3L3, CREM, CSRNP1, DBP, DDIT3, DMRT2, DNAJB1, EED, EGR1, EGR2, EN1, EPAS1, ESRRA, ETS2, FGF1, FOS, FOSL2, FOXO1, GATA3, GDNF, HDAC10, HDAC5, HIRA, HIST1H1D, HOMEZ, IL18, IRF2BPL, KAT2A, KLF10, KLF13, KLF15, KLF5, KLF6, LEP, MAFF, MLXIPL, MYC, MYF6, …
GO:0045444	fat cell differentiation	1.95173e-13	1.37207e-10	12.4424	AACS, ADRB2, ARID5B, ARNTL, CEBPB, CEBPD, DDIT3, EGR2, FOXO1, GATA3, GDNF, KLF5, LEP, LGALS12, METRNL, NOCT, NR1D1, NR4A1, NR4A3, PER2, PPARGC1A, SFRP1, SOX8, TMEM120B, TRIM32, ZBTB16, ZFP36
GO:0045935	positive regulation of nucleobase-containing compound metabolic process	2.76328e-13	1.94259e-10	4.77724	ABHD14B, ABRA, ADCY4, ADCY5, ADRB2, ANKRD1, ARNTL, ATF3, BACH1, BCL9, BEND3, BTG2, CASZ1, CDC7, CDH1, CEBPB, CEBPD, CHD7, CITED2, CREB3L3, CREM, CSRNP1, DBP, DDIT3, DMRT2, EGR1, EGR2, EN1, EPAS1, ESRRA, ETS2, FGF1, FOS, FOSL2, FOXO1, FZD2, GATA3, GDNF, HDAC5, IL18, IRF2BPL, KAT2A, KLF10, KLF13, KLF15, KLF5, KLF6, LGALS12, MAFF, MLXIPL, MYC, MYF6, MYOD1, MYOG, NFATC1, NFE2L3, NPAS2, NR1D1, NR4A1, …
GO:0051254	positive regulation of RNA metabolic process	4.51948e-13	3.1772e-10	5.04732	ABHD14B, ABRA, ADRB2, ANKRD1, ARNTL, ATF3, BACH1, BCL9, BTG2, CASZ1, CDH1, CEBPB, CEBPD, CHD7, CITED2, CREB3L3, CREM, CSRNP1, DBP, DDIT3, DMRT2, EGR1, EGR2, EN1, EPAS1, ESRRA, ETS2, FGF1, FOS, FOSL2, FOXO1, FZD2, GATA3, GDNF, HDAC5, IL18, IRF2BPL, KAT2A, KLF10, KLF13, KLF15, KLF5, KLF6, LGALS12, MAFF, MLXIPL, MYC, MYF6, MYOD1, MYOG, NFATC1, NFE2L3, NPAS2, NR1D1, NR4A1, NR4A3, NR6A1, PBX1, PITX2, …
GO:0014070	response to organic cyclic compound	5.41978e-13	3.8101e-10	5.96421	AACS, ADCY5, ALDH1A2, ANKRD1, ARNTL, ATP1A1, BTG2, CCL2, CDH1, CEBPB, CIDEA, EGR1, ERRFI1, ESRRA, FASN, FBXO32, FOS, FOXO1, GDNF, GNAO1, GOT1, HDAC5, ICAM1, IL18, KAT2A, KLF5, LEP, LGALS12, MMP15, MTHFR, MUL1, MYOD1, MYOG, NR1D1, NR3C2, NR4A1, NR4A3, NR6A1, PAK1, PDE4B, PEA15, PLIN2, PPARGC1A, PPP1R1B, PPP1R9B, PTPRU, RAPGEF2, RARA, RNF4, RUNX1, SFRP1, SKP2, SLC8A3, SPIDR, THBS1, TIPARP, TPCN2, T…
GO:0045944	positive regulation of transcription from RNA polymerase II promoter	6.98791e-13	4.9125e-10	5.57432	ABHD14B, ABRA, ADRB2, ANKRD1, ARNTL, ATF3, BACH1, BCL9, CEBPB, CEBPD, CHD7, CITED2, CREB3L3, CREM, CSRNP1, DBP, DDIT3, DMRT2, EGR1, EGR2, EN1, EPAS1, ESRRA, ETS2, FGF1, FOS, FOSL2, FOXO1, GATA3, GDNF, HDAC5, IL18, IRF2BPL, KAT2A, KLF10, KLF13, KLF15, KLF5, KLF6, MAFF, MLXIPL, MYC, MYF6, MYOD1, MYOG, NFATC1, NPAS2, NR4A1, NR4A3, NR6A1, PBX1, PITX2, PPARGC1A, RARA, RNF4, RPS6KA1, RUNX1, SERPINE1, S…
GO:0035914	skeletal muscle cell differentiation	1.0575e-12	7.4342e-10	23.1884	ANKRD1, ARNTL, ATF3, BCL9, BTG2, EGR1, EGR2, EPAS1, FOS, KLF5, MAFF, MYF6, MYOD1, MYOG, SAP30, SOX8
GO:0000122	negative regulation of transcription from RNA polymerase II promoter	2.38799e-12	1.67876e-09	6.25738	ANKRD1, ARID5B, ATF3, BACH1, BACH2, BCOR, BEND3, BHLHE40, BTG2, CBX6, CITED2, CREM, DDIT3, DNAJB1, EED, EGR1, EN1, ESRRA, ETS2, FOXO1, GATA3, GDNF, HDAC10, HDAC5, HIST1H1D, HOMEZ, IRF2BPL, KLF10, KLF5, LEP, MLXIPL, MYC, NFE2L3, NR1D1, NR4A3, NR6A1, PER2, PER3, PITX2, RARA, SAP30, SOX9, TAGLN3, TLE4, TRPS1, TXNIP, UBC, ZBTB14, ZBTB16, ZBTB5, ZFP36, ZHX2, ZNF217
GO:0045893	positive regulation of transcription, DNA-templated	2.65484e-12	1.86635e-09	5.01319	ABHD14B, ABRA, ADRB2, ANKRD1, ARNTL, ATF3, BACH1, BCL9, CASZ1, CDH1, CEBPB, CEBPD, CHD7, CITED2, CREB3L3, CREM, CSRNP1, DBP, DDIT3, DMRT2, EGR1, EGR2, EN1, EPAS1, ESRRA, ETS2, FGF1, FOS, FOSL2, FOXO1, FZD2, GATA3, GDNF, HDAC5, IL18, IRF2BPL, KAT2A, KLF10, KLF13, KLF15, KLF5, KLF6, LGALS12, MAFF, MLXIPL, MYC, MYF6, MYOD1, MYOG, NFATC1, NFE2L3, NPAS2, NR1D1, NR4A1, NR4A3, NR6A1, PBX1, PITX2, PPARGC…
GO:1903508	positive regulation of nucleic acid-templated transcription	2.65484e-12	1.86635e-09	5.01319	ABHD14B, ABRA, ADRB2, ANKRD1, ARNTL, ATF3, BACH1, BCL9, CASZ1, CDH1, CEBPB, CEBPD, CHD7, CITED2, CREB3L3, CREM, CSRNP1, DBP, DDIT3, DMRT2, EGR1, EGR2, EN1, EPAS1, ESRRA, ETS2, FGF1, FOS, FOSL2, FOXO1, FZD2, GATA3, GDNF, HDAC5, IL18, IRF2BPL, KAT2A, KLF10, KLF13, KLF15, KLF5, KLF6, LGALS12, MAFF, MLXIPL, MYC, MYF6, MYOD1, MYOG, NFATC1, NFE2L3, NPAS2, NR1D1, NR4A1, NR4A3, NR6A1, PBX1, PITX2, PPARGC…
GO:0010557	positive regulation of macromolecule biosynthetic process	2.65905e-12	1.86931e-09	4.72707	ABHD14B, ABRA, ADRB2, ANKRD1, ARNTL, ATF3, BACH1, BCL9, CASZ1, CCL2, CDC7, CDH1, CEBPB, CEBPD, CHD7, CITED2, CREB3L3, CREM, CSRNP1, DBP, DDIT3, DMRT2, DYRK2, EGR1, EGR2, EN1, EPAS1, ESRRA, ETS2, FGF1, FOS, FOSL2, FOXO1, FZD2, GATA3, GDNF, HDAC5, IL18, IRF2BPL, KAT2A, KLF10, KLF13, KLF15, KLF5, KLF6, LGALS12, MAFF, MAP2K6, MLXIPL, MYC, MYF6, MYOD1, MYOG, NFATC1, NFE2L3, NPAS2, NR1D1, NR4A1, NR4A3,…
GO:1902680	positive regulation of RNA biosynthetic process	2.70542e-12	1.90191e-09	5.00989	ABHD14B, ABRA, ADRB2, ANKRD1, ARNTL, ATF3, BACH1, BCL9, CASZ1, CDH1, CEBPB, CEBPD, CHD7, CITED2, CREB3L3, CREM, CSRNP1, DBP, DDIT3, DMRT2, EGR1, EGR2, EN1, EPAS1, ESRRA, ETS2, FGF1, FOS, FOSL2, FOXO1, FZD2, GATA3, GDNF, HDAC5, IL18, IRF2BPL, KAT2A, KLF10, KLF13, KLF15, KLF5, KLF6, LGALS12, MAFF, MLXIPL, MYC, MYF6, MYOD1, MYOG, NFATC1, NFE2L3, NPAS2, NR1D1, NR4A1, NR4A3, NR6A1, PBX1, PITX2, PPARGC…
GO:0009891	positive regulation of biosynthetic process	1.29372e-11	9.09483e-09	4.49209	ABHD14B, ABRA, ADCY4, ADCY5, ADRB2, ANKRD1, ARNTL, ATF3, BACH1, BCL9, CASZ1, CCL2, CDC7, CDH1, CEBPB, CEBPD, CHD7, CITED2, CREB3L3, CREM, CSRNP1, DBP, DDIT3, DGAT2, DMRT2, DYRK2, EGR1, EGR2, EN1, EPAS1, ESRRA, ETS2, FGF1, FOS, FOSL2, FOXO1, FZD2, GATA3, GDNF, HDAC5, ICAM1, IL18, IRF2BPL, KAT2A, KLF10, KLF13, KLF15, KLF5, KLF6, LGALS12, MAFF, MAP2K6, MLXIPL, MYC, MYF6, MYOD1, MYOG, NFATC1, NFE2L3,…
GO:0045892	negative regulation of transcription, DNA-templated	1.31714e-11	9.25951e-09	5.33333	ANKRD1, ARID5B, ARNTL, ATF3, BACH1, BACH2, BCL7A, BCOR, BEND3, BHLHE40, BTG2, CBX6, CEBPB, CEBPD, CIART, CITED2, CREM, DDIT3, DNAJB1, EED, EGR1, EN1, ESRRA, ETS2, FOXO1, GATA3, GDNF, HDAC10, HDAC5, HIRA, HIST1H1D, HOMEZ, IRF2BPL, KLF10, KLF5, LEP, MLXIPL, MTA3, MYC, MYF6, NFE2L3, NR1D1, NR4A3, NR6A1, PER2, PER3, PITX2, RARA, SAP30, SFRP1, SOX8, SOX9, TAGLN3, TLE4, TRPS1, TXNIP, UBC, WNT11, ZBTB14…
GO:0010628	positive regulation of gene expression	2.44898e-11	1.72164e-08	4.50262	ABHD14B, ABRA, ACTC1, ADRB2, ALDH1A2, ANKRD1, ARNTL, ATF3, BACH1, BAZ1B, BCL9, BPNT1, CASZ1, CDH1, CEBPB, CEBPD, CHD7, CITED2, CREB3L3, CREM, CSRNP1, DBP, DDIT3, DMRT2, EGR1, EGR2, EN1, EPAS1, EPHB2, ESRRA, ETS2, FGF1, FOS, FOSL2, FOXO1, FZD2, GATA3, GDNF, HDAC5, IL18, IRF2BPL, KAT2A, KLF10, KLF13, KLF15, KLF5, KLF6, LGALS12, MAFF, MLXIPL, MYC, MYF6, MYOD1, MYOG, NFATC1, NFE2L3, NOCT, NPAS2, NR1D…
GO:0031328	positive regulation of cellular biosynthetic process	3.36779e-11	2.36756e-08	4.45596	ABHD14B, ABRA, ADCY4, ADCY5, ADRB2, ANKRD1, ARNTL, ATF3, BACH1, BCL9, CASZ1, CDC7, CDH1, CEBPB, CEBPD, CHD7, CITED2, CREB3L3, CREM, CSRNP1, DBP, DDIT3, DGAT2, DMRT2, DYRK2, EGR1, EGR2, EN1, EPAS1, ESRRA, ETS2, FGF1, FOS, FOSL2, FOXO1, FZD2, GATA3, GDNF, HDAC5, ICAM1, IL18, IRF2BPL, KAT2A, KLF10, KLF13, KLF15, KLF5, KLF6, LGALS12, MAFF, MLXIPL, MYC, MYF6, MYOD1, MYOG, NFATC1, NFE2L3, NPAS2, NR1D1,…
GO:0033993	response to lipid	6.02767e-11	4.23745e-08	5.61225	AACS, ADCY5, ALDH1A2, ANKRD1, ARNTL, ATP1A1, C5AR1, CCL2, CEBPB, DGAT2, ERRFI1, ESRRA, FASN, FBXO32, FOS, FOXO1, GOT1, HDAC5, ICAM1, IL18, LEP, LGALS12, MMP15, MYOD1, MYOG, NOCT, NR1D1, NR3C2, NR4A1, NR4A3, NR6A1, PAK1, PDE4B, PDK4, PITX2, PPARGC1A, PTPRU, RARA, RNF4, RUNX1, SERPINE1, SFRP1, SKP2, SOX9, THBS1, TIRAP, TLR4, TNFAIP3, TNFRSF11B, TPCN2, TRIB1, TRIM63, TXNIP, WNT11, ZFP36
GO:1903507	negative regulation of nucleic acid-templated transcription	7.46805e-11	5.25004e-08	5.13644	ANKRD1, ARID5B, ARNTL, ATF3, BACH1, BACH2, BCL7A, BCOR, BEND3, BHLHE40, BTG2, CBX6, CEBPB, CEBPD, CIART, CITED2, CREM, DDIT3, DNAJB1, EED, EGR1, EN1, ESRRA, ETS2, FOXO1, GATA3, GDNF, HDAC10, HDAC5, HIRA, HIST1H1D, HOMEZ, IRF2BPL, KLF10, KLF5, LEP, MLXIPL, MTA3, MYC, MYF6, NFE2L3, NR1D1, NR4A3, NR6A1, PER2, PER3, PITX2, RARA, SAP30, SFRP1, SOX8, SOX9, TAGLN3, TLE4, TRPS1, TXNIP, UBC, WNT11, ZBTB14…
GO:1902679	negative regulation of RNA biosynthetic process	7.78673e-11	5.47407e-08	5.12821	ANKRD1, ARID5B, ARNTL, ATF3, BACH1, BACH2, BCL7A, BCOR, BEND3, BHLHE40, BTG2, CBX6, CEBPB, CEBPD, CIART, CITED2, CREM, DDIT3, DNAJB1, EED, EGR1, EN1, ESRRA, ETS2, FOXO1, GATA3, GDNF, HDAC10, HDAC5, HIRA, HIST1H1D, HOMEZ, IRF2BPL, KLF10, KLF5, LEP, MLXIPL, MTA3, MYC, MYF6, NFE2L3, NR1D1, NR4A3, NR6A1, PER2, PER3, PITX2, RARA, SAP30, SFRP1, SOX8, SOX9, TAGLN3, TLE4, TRPS1, TXNIP, UBC, WNT11, ZBTB14…
GO:0071396	cellular response to lipid	8.77474e-11	6.16864e-08	6.76568	AACS, ADCY5, ALDH1A2, ANKRD1, ARNTL, ATP1A1, CCL2, CEBPB, DGAT2, ERRFI1, ESRRA, FBXO32, FOXO1, HDAC5, ICAM1, IL18, LEP, LGALS12, MYOD1, MYOG, NR1D1, NR3C2, NR4A1, NR4A3, NR6A1, PAK1, PDE4B, PDK4, PPARGC1A, RARA, RNF4, RUNX1, SERPINE1, SFRP1, SKP2, SOX9, TLR4, TNFAIP3, TRIB1, WNT11, ZFP36
GO:0051253	negative regulation of RNA metabolic process	1.7373e-10	1.22132e-07	4.94753	ANKRD1, ARID5B, ARNTL, ATF3, BACH1, BACH2, BCL7A, BCOR, BEND3, BHLHE40, BTG2, CBX6, CEBPB, CEBPD, CIART, CITED2, CREM, DDIT3, DNAJB1, EED, EGR1, EN1, ESRRA, ETS2, FOXO1, GATA3, GDNF, HDAC10, HDAC5, HIRA, HIST1H1D, HOMEZ, IRF2BPL, KLF10, KLF5, LEP, MLXIPL, MTA3, MYC, MYF6, NFE2L3, NOCT, NR1D1, NR4A3, NR6A1, PER2, PER3, PITX2, RARA, SAP30, SFRP1, SOX8, SOX9, TAGLN3, TIRAP, TLE4, TRPS1, TXNIP, UBC, …
GO:0060537	muscle tissue development	2.70341e-10	1.9005e-07	8.094	ACTC1, ADAMTS9, ALDH1A2, ANKRD1, ARNTL, ATF3, BCL9, BTG2, CHD7, CHRNA1, EGR1, EGR2, EPAS1, FOS, KAT2A, KLF5, MAFF, MYF6, MYOD1, MYOG, MYORG, PAK1, PITX2, PPARGC1A, RARA, SAP30, SOX8, SOX9, TIPARP, TNNT2, ZFAND5
GO:0045934	negative regulation of nucleobase-containing compound metabolic process	5.57615e-10	3.92004e-07	4.66356	ANKRD1, ARID5B, ARNTL, ATF3, BACH1, BACH2, BCL7A, BCOR, BEND3, BHLHE40, BTG2, CBX6, CEBPB, CEBPD, CIART, CITED2, CREM, DDIT3, DNAJB1, EED, EGR1, EN1, ESRRA, ETS2, FOXO1, GATA3, GDNF, HDAC10, HDAC5, HIRA, HIST1H1D, HOMEZ, IRF2BPL, KLF10, KLF5, LEP, MLXIPL, MTA3, MYC, MYF6, MYOG, NFE2L3, NOCT, NR1D1, NR4A3, NR6A1, PER2, PER3, PITX2, PPARGC1A, PPIF, RARA, SAP30, SFRP1, SOX8, SOX9, TAGLN3, TIGAR, TIR…
GO:0071407	cellular response to organic cyclic compound	8.72941e-10	6.13677e-07	6.48918	AACS, ADCY5, ANKRD1, ARNTL, ATP1A1, CCL2, CDH1, CEBPB, EGR1, ERRFI1, ESRRA, FBXO32, FOXO1, ICAM1, IL18, KLF5, LGALS12, MUL1, MYOD1, MYOG, NR1D1, NR3C2, NR4A1, NR4A3, NR6A1, PAK1, PDE4B, PPARGC1A, PPP1R9B, RAPGEF2, RARA, RNF4, RUNX1, SFRP1, SKP2, SLC8A3, SPIDR, TIPARP, ZFP36
GO:0007519	skeletal muscle tissue development	2.93933e-09	2.06635e-06	11.5152	ANKRD1, ARNTL, ATF3, BCL9, BTG2, CHRNA1, EGR1, EGR2, EPAS1, FOS, KLF5, MAFF, MYF6, MYOD1, MYOG, MYORG, PITX2, SAP30, SOX8
GO:1901701	cellular response to oxygen-containing compound	3.06591e-09	2.15533e-06	5.07849	AACS, ADCY4, ADCY5, ADRB2, ALDH1A2, ANKRD1, BCAR1, CCL2, CDH1, CEBPB, DGAT2, EGR1, ERRFI1, ESRRA, FBXO32, FOS, FOXO1, GOT1, HDAC5, ICAM1, IL18, KLF10, KLF15, KLF5, LEP, MAP2K6, MLXIPL, MPV17, MYOD1, MYOG, NDEL1, NET1, NR1D1, NR4A1, NR4A3, PAK1, PDE4B, PDGFC, PDK4, PPARGC1A, PPIF, RAPGEF2, RARA, RGS8, SERPINE1, SFRP1, SLC8A3, SOX9, SPIDR, TIRAP, TLR4, TNFAIP3, TRIB1, WNT11, ZFP36
GO:0071495	cellular response to endogenous stimulus	4.91493e-09	3.4552e-06	4.68986	ADCY4, ADCY5, ADRB2, ANKRD1, ARNTL, ATP1A1, BCAR1, CAPN5, CCL2, CDH1, CEBPB, CIDEA, CITED2, EGR1, ERRFI1, ESRRA, FBXO32, FGF1, FMOD, FOS, FOXO1, FUT8, GATA3, GOT1, HDAC5, ICAM1, KAT2A, KLF10, KLF15, KLF5, LEP, LGALS12, MYOD1, NDEL1, NEO1, NR1D1, NR3C2, NR4A1, NR4A3, NR6A1, PAK1, PDE4B, PDGFC, PDK4, PPARGC1A, PPP1R9B, RAB14, RAPGEF2, RARA, RNF4, RUNX1, SFRP1, SFRP5, SKP2, SLC8A3, SOX9, SPIDR, THBS…
GO:1901700	response to oxygen-containing compound	4.94439e-09	3.4759e-06	4.40098	AACS, ACTC1, ADCY4, ADCY5, ADRB2, ALDH1A2, ANKRD1, ATP1A1, BCAR1, BTG2, C5AR1, CCL2, CDH1, CEBPB, DGAT2, EGR1, EGR2, ERRFI1, ESRRA, FASN, FBXO32, FOS, FOXO1, GATA3, GDNF, GNAO1, GOT1, HDAC5, ICAM1, IL18, KLF10, KLF15, KLF5, LEP, MAP2K6, MLXIPL, MMP15, MPV17, MTHFR, MYOD1, MYOG, NDEL1, NET1, NOCT, NR1D1, NR4A1, NR4A3, PAK1, PDE4B, PDGFC, PDK4, PPARGC1A, PPIF, PPP1R1B, RAPGEF2, RARA, RGS8, SERPINE1…
GO:0060538	skeletal muscle organ development	6.50448e-09	4.57265e-06	10.9827	ANKRD1, ARNTL, ATF3, BCL9, BTG2, CHRNA1, EGR1, EGR2, EPAS1, FOS, KLF5, MAFF, MYF6, MYOD1, MYOG, MYORG, PITX2, SAP30, SOX8
GO:0060612	adipose tissue development	6.9557e-09	4.88986e-06	25.641	AACS, AMER1, ARID5B, ARRDC3, DGAT2, GDNF, LEP, PPARGC1A, SLC25A25, SOX8
GO:0009888	tissue development	8.80521e-09	6.19006e-06	4.08884	AACS, ACTC1, ADAMTS9, ADRB2, ALDH1A2, ALDOC, AMER1, ANKRD1, ARID5B, ARNTL, ARRDC3, ATF3, B9D1, BCL9, BCOR, BTG2, CEBPB, CHD7, CHRNA1, CITED2, CNRIP1, DGAT2, DMRT2, EFNB1, EGR1, EGR2, EMP1, EN1, EPAS1, ERRFI1, ESRRA, ETS2, FGF1, FOS, FOSL2, FOXO1, FREM2, FZD2, GATA3, GDNF, ICAM1, KAT2A, KLF10, KLF15, KLF5, LEP, LMNB2, MAFF, MMP15, MYC, MYF6, MYOD1, MYOG, MYORG, NR4A3, PAK1, PBX1, PITX2, PPARGC1A, …
GO:0048545	response to steroid hormone	1.44727e-08	1.01743e-05	7.02576	ARNTL, ATP1A1, CCL2, ERRFI1, ESRRA, FASN, FBXO32, FOS, FOXO1, GOT1, ICAM1, LGALS12, MYOD1, NR1D1, NR3C2, NR4A1, NR4A3, NR6A1, PAK1, PPARGC1A, PTPRU, RARA, RNF4, RUNX1, SFRP1, SKP2, THBS1, TRIM63, TXNIP, ZFP36
GO:0072359	circulatory system development	1.53373e-08	1.07821e-05	5.0495	ACTC1, ADAMTS9, ALDH1A2, ANGPTL4, ANKRD1, B9D1, BCOR, C5AR1, CCL2, CHD7, CITED2, CNRIP1, DDIT3, EGR1, EPAS1, EPHB2, ERRFI1, FGF1, FOXO1, FREM2, FZD2, GATA3, GDNF, HDAC5, IL18, KAT2A, KLF5, LEP, NR4A1, PAK1, PITX2, PPP1R16B, PTPRB, RAPGEF2, RARA, RBM20, RUNX1, SERPINE1, SFRP1, SOX9, THBS1, THBS2, TIPARP, TNFAIP3, TNNT2, VASH2, VEGFD, WNT11, ZBTB14, ZFAND5, ZMIZ1
GO:0014706	striated muscle tissue development	2.70392e-08	1.90086e-05	7.39726	ACTC1, ADAMTS9, ALDH1A2, ANKRD1, ARNTL, ATF3, BCL9, BTG2, CHD7, CHRNA1, EGR1, EGR2, EPAS1, FOS, KAT2A, KLF5, MAFF, MYF6, MYOD1, MYOG, MYORG, PAK1, PITX2, RARA, SAP30, SOX8, TNNT2
GO:0071383	cellular response to steroid hormone stimulus	3.41616e-08	2.40156e-05	8.33333	ARNTL, ATP1A1, CCL2, ERRFI1, ESRRA, FBXO32, FOXO1, ICAM1, LGALS12, MYOD1, NR1D1, NR3C2, NR4A1, NR4A3, NR6A1, PAK1, PPARGC1A, RARA, RNF4, RUNX1, SFRP1, SKP2, ZFP36
GO:0009991	response to extracellular stimulus	4.08396e-08	2.87103e-05	6.41283	AACS, ADRB2, ALDH1A2, ATF3, CCL2, DDIT3, FASN, FOS, FOXO1, GABARAPL1, ICAM1, KAT2A, KLF10, LEP, MTHFR, MYOD1, NOCT, PDK4, PIK3C2B, PITX2, PPARGC1A, PPP1R9B, RARA, SFRP1, SKP2, SLC25A25, SLC27A4, TBC1D5, TNFRSF11B, TPCN2, WNT11, ZFP36
GO:2000113	negative regulation of cellular macromolecule biosynthetic process	4.81847e-08	3.38738e-05	4.35967	ANKRD1, ARID5B, ARNTL, ATF3, BACH1, BACH2, BCL7A, BCOR, BEND3, BHLHE40, BTG2, CBX6, CEBPB, CEBPD, CIART, CITED2, CREM, DDIT3, DNAJB1, EED, EGR1, EN1, ESRRA, ETS2, FOXO1, GATA3, GDNF, HDAC10, HDAC5, HIRA, HIST1H1D, HOMEZ, IRF2BPL, KLF10, KLF5, LEP, MLXIPL, MTA3, MYC, MYF6, NFE2L3, NR1D1, NR4A3, NR6A1, PER2, PER3, PITX2, RARA, SAP30, SFRP1, SOX8, SOX9, TAGLN3, TLE4, TRPS1, TXNIP, UBC, WNT11, ZBTB14…
GO:0010558	negative regulation of macromolecule biosynthetic process	5.87998e-08	4.13363e-05	4.27738	ANKRD1, ARID5B, ARNTL, ATF3, BACH1, BACH2, BCL7A, BCOR, BEND3, BHLHE40, BTG2, CBX6, CEBPB, CEBPD, CIART, CITED2, CREM, DDIT3, DNAJB1, EED, EGR1, EN1, ERRFI1, ESRRA, ETS2, FOXO1, GATA3, GDNF, HDAC10, HDAC5, HIRA, HIST1H1D, HOMEZ, IL6R, IRF2BPL, KLF10, KLF5, LEP, MLXIPL, MTA3, MYC, MYF6, NFE2L3, NR1D1, NR4A3, NR6A1, PER2, PER3, PITX2, RARA, SAP30, SFRP1, SOX8, SOX9, TAGLN3, TLE4, TRPS1, TXNIP, UBC,…
GO:0009890	negative regulation of biosynthetic process	9.41719e-08	6.62029e-05	4.15913	ANKRD1, ARID5B, ARNTL, ATF3, ATP1A1, BACH1, BACH2, BCL7A, BCOR, BEND3, BHLHE40, BTG2, CBX6, CEBPB, CEBPD, CIART, CITED2, CREM, DDIT3, DNAJB1, EED, EGR1, EN1, ERRFI1, ESRRA, ETS2, FOXO1, GATA3, GDNF, GLA, HDAC10, HDAC5, HIRA, HIST1H1D, HOMEZ, IL6R, IRF2BPL, KLF10, KLF5, LEP, MLXIPL, MTA3, MYC, MYF6, NFE2L3, NR1D1, NR4A3, NR6A1, PER2, PER3, PITX2, RAPGEF2, RARA, SAP30, SFRP1, SOX8, SOX9, TAGLN3, TL…
GO:0031327	negative regulation of cellular biosynthetic process	1.29014e-07	9.06965e-05	4.15648	ANKRD1, ARID5B, ARNTL, ATF3, ATP1A1, BACH1, BACH2, BCL7A, BCOR, BEND3, BHLHE40, BTG2, CBX6, CEBPB, CEBPD, CIART, CITED2, CREM, DDIT3, DNAJB1, EED, EGR1, EN1, ERRFI1, ESRRA, ETS2, FOXO1, GATA3, GDNF, GLA, HDAC10, HDAC5, HIRA, HIST1H1D, HOMEZ, IRF2BPL, KLF10, KLF5, LEP, MLXIPL, MTA3, MYC, MYF6, NFE2L3, NR1D1, NR4A3, NR6A1, PER2, PER3, PITX2, RAPGEF2, RARA, SAP30, SFRP1, SOX8, SOX9, TAGLN3, TLE4, TR…
GO:0071216	cellular response to biotic stimulus	2.18019e-07	0.000153268	8.83721	ANKRD1, CCL2, CEBPB, DDIT3, HDAC5, ICAM1, IL18, NR1D1, PDE4B, PPARGC1A, RARA, SERPINE1, TIGAR, TIRAP, TLR4, TNFAIP3, TRIB1, TXNIP, ZFP36
GO:0061061	muscle structure development	2.67012e-07	0.000187709	5.59105	ACHE, ACTC1, ANKRD1, ARID5B, ARNTL, ATF3, BCL9, BTG2, CHD7, CHRNA1, DDIT3, EGR1, EGR2, EPAS1, FOS, FZD2, HDAC5, HIRA, IL18, KAT2A, KLF5, LMOD2, MAFF, MYF6, MYOD1, MYOG, MYORG, PAK1, PITX2, RARA, SAP30, SOX8, SOX9, TNNT2, TRIM32
GO:0045598	regulation of fat cell differentiation	2.77319e-07	0.000194955	11.7647	ARNTL, CEBPB, DDIT3, FOXO1, GATA3, KLF5, LEP, LGALS12, METRNL, NOCT, NR1D1, SFRP1, ZBTB16, ZFP36
GO:0007517	muscle organ development	3.44272e-07	0.000242023	6.70103	ACHE, ACTC1, ANKRD1, ARID5B, ARNTL, ATF3, BCL9, BTG2, CHD7, CHRNA1, EGR1, EGR2, EPAS1, FOS, FZD2, KLF5, MAFF, MYF6, MYOD1, MYOG, MYORG, PAK1, PITX2, SAP30, SOX8, TNNT2
GO:0001944	vasculature development	4.65678e-07	0.000327371	5.37313	ADAMTS9, ALDH1A2, ANGPTL4, B9D1, C5AR1, CCL2, CHD7, DDIT3, EGR1, EPAS1, EPHB2, ERRFI1, FGF1, FOXO1, HDAC5, IL18, KLF5, LEP, NR4A1, PITX2, PPP1R16B, PTPRB, RAPGEF2, RUNX1, SERPINE1, SFRP1, THBS1, THBS2, TIPARP, TNFAIP3, VASH2, VEGFD, WNT11, ZBTB14, ZFAND5, ZMIZ1
GO:0030522	intracellular receptor signaling pathway	5.5842e-07	0.000392569	7.38255	ALDH1A2, ARNTL, CITED2, CREM, ESRRA, LEP, LGALS12, MAP2K6, NR1D1, NR4A1, NR4A3, NR6A1, PAK1, PPARGC1A, RARA, RNF4, RUNX1, SFRP1, SKP2, TLR4, TNFAIP3, UBC
GO:0046364	monosaccharide biosynthetic process	6.31632e-07	0.000444037	11.9266	ALDOC, ATF3, DGAT2, FOXO1, GOT1, GPD2, KAT2A, LEP, NR1D1, PER2, PGAM1, PPARGC1A, TKT
GO:0072358	cardiovascular system development	9.03721e-07	0.000635316	5.30973	ADAMTS9, ALDH1A2, ANGPTL4, B9D1, C5AR1, CCL2, CHD7, DDIT3, EGR1, EPAS1, EPHB2, ERRFI1, FGF1, FOXO1, HDAC5, IL18, KLF5, LEP, NR4A1, PITX2, PPP1R16B, PTPRB, RAPGEF2, RUNX1, SERPINE1, SFRP1, THBS1, THBS2, TIPARP, TNFAIP3, VASH2, VEGFD, WNT11, ZBTB14, ZFAND5, ZMIZ1
GO:0001822	kidney development	9.31948e-07	0.000655159	7.42049	ALDH1A2, AMER1, ARID5B, EGR1, FGF1, GATA3, GDNF, KLF15, LMNB2, MPV17, MYC, PBX1, PTPRU, RARA, SDC4, SFRP1, SOX8, SOX9, TIPARP, WNT11, ZBTB16
GO:0061469	regulation of type B pancreatic cell proliferation	1.04149e-06	0.00073217	50	ERRFI1, NR1D1, NR4A1, NR4A3, SFRP1
GO:0003012	muscle system process	1.09364e-06	0.000768828	6.15034	ACTC1, ADRB2, ATP1A1, CHRNA1, CLCN1, CLIC2, ERRFI1, FBXO32, FOXO1, GDNF, GNAO1, KLF15, LEP, LMOD2, MAP2K6, MYH13, MYOD1, MYOG, NR4A3, PAK1, PDE4B, PPARGC1A, PRKG1, SLC8A3, TNNT2, TPCN2, TRIM63
GO:0006094	gluconeogenesis	1.15025e-06	0.000808623	12.3711	ALDOC, ATF3, DGAT2, FOXO1, GOT1, GPD2, KAT2A, LEP, NR1D1, PER2, PGAM1, PPARGC1A
GO:0031667	response to nutrient levels	1.18766e-06	0.000834928	5.98291	AACS, ADRB2, ALDH1A2, ATF3, CCL2, DDIT3, FASN, FOXO1, GABARAPL1, ICAM1, KAT2A, KLF10, LEP, MTHFR, MYOD1, PDK4, PIK3C2B, PITX2, PPARGC1A, RARA, SFRP1, SLC25A25, SLC27A4, TBC1D5, TNFRSF11B, TPCN2, WNT11, ZFP36
GO:1901699	cellular response to nitrogen compound	1.42149e-06	0.00099931	5.27903	ADCY4, ADCY5, ADRB2, BCAR1, CCL2, CDH1, CEBPB, EGR1, ERRFI1, ESRRA, FOXO1, GOT1, HDAC5, ICAM1, KLF10, KLF15, KLF5, LEP, MUL1, NDEL1, NR4A1, NR4A3, PAK1, PDE4B, PDGFC, PDK4, PPARGC1A, PPP1R9B, RAPGEF2, RGS8, SFRP1, SLC8A3, SOX9, SPIDR, TLR4
GO:0019319	hexose biosynthetic process	1.59951e-06	0.00112446	12	ALDOC, ATF3, DGAT2, FOXO1, GOT1, GPD2, KAT2A, LEP, NR1D1, PER2, PGAM1, PPARGC1A
GO:0016051	carbohydrate biosynthetic process	1.70784e-06	0.00120061	8.07175	ALDOC, ATF3, B3GNT2, DGAT2, DYRK2, FOXO1, FUT8, GOT1, GPD2, KAT2A, LEP, NR1D1, PER2, PGAM1, PPARGC1A, PPP1R3C, TKT, UBC
GO:0001655	urogenital system development	1.7219e-06	0.0012105	6.68605	ALDH1A2, AMER1, ARID5B, CNRIP1, EGR1, EPHB2, FGF1, GATA3, GDNF, KLF15, LMNB2, MPV17, MYC, PBX1, PTPRU, RARA, SDC4, SFRP1, SOX8, SOX9, TIPARP, WNT11, ZBTB16
GO:0061448	connective tissue development	2.04323e-06	0.00143639	7.63052	AACS, AMER1, ARID5B, ARRDC3, CNRIP1, DGAT2, EGR1, ESRRA, GDNF, LEP, PPARGC1A, RARA, RUNX1, SLC25A25, SOX8, SOX9, TRPS1, WNT11, ZBTB16
GO:0072001	renal system development	2.37503e-06	0.00166965	7	ALDH1A2, AMER1, ARID5B, EGR1, FGF1, GATA3, GDNF, KLF15, LMNB2, MPV17, MYC, PBX1, PTPRU, RARA, SDC4, SFRP1, SOX8, SOX9, TIPARP, WNT11, ZBTB16
GO:0051094	positive regulation of developmental process	3.20625e-06	0.002254	4.17311	ADAMTS9, ADRB2, ANGPTL4, ANKRD1, ARNTL, C5AR1, CEBPB, CEBPD, CHD7, CITED2, DMRT2, EGR1, EPHB2, FGF1, FOS, GATA3, GDNF, IL18, IL6R, KLF10, KLF5, LEP, LRRN1, METRNL, MUL1, MYC, MYF6, MYOD1, MYOG, NDEL1, NET1, NOCT, PAK1, PPARGC1A, PPP1R16B, RAPGEF2, RARA, RPS6KA1, RUNX1, SERPINE1, SFRP1, SOX8, SOX9, TENM3, THBS1, THBS2, TNFAIP3, TRIB1, TRIM32, VASH2, VEGFD, ZBTB16, ZFP36, ZMIZ1
GO:0010243	response to organonitrogen compound	3.43161e-06	0.00241242	4.51745	AACS, ADCY4, ADCY5, ADRB2, BCAR1, BTG2, C5AR1, CCL2, CDH1, CEBPB, EGR1, EGR2, ERRFI1, ESRRA, FOS, FOXO1, GNAO1, GOT1, HDAC5, ICAM1, KLF10, KLF15, KLF5, LEP, MTHFR, NDEL1, NR4A1, NR4A3, PAK1, PDE4B, PDGFC, PDK4, PEA15, PPARGC1A, PPP1R1B, PPP1R9B, RAPGEF2, SFRP1, SLC8A3, SOX9, SPIDR, TLR4, TNFAIP3, YOD1
GO:0032922	circadian regulation of gene expression	3.80523e-06	0.00267508	15.5172	ARNTL, BHLHE40, CIART, NOCT, NPAS2, NR1D1, PER2, PER3, PPARGC1A
GO:0071219	cellular response to molecule of bacterial origin	4.27546e-06	0.00300565	8.33333	ANKRD1, CCL2, CEBPB, HDAC5, ICAM1, IL18, NR1D1, PDE4B, PPARGC1A, RARA, SERPINE1, TIRAP, TLR4, TNFAIP3, TRIB1, ZFP36
GO:0001568	blood vessel development	4.48713e-06	0.00315445	5.13219	ADAMTS9, ALDH1A2, ANGPTL4, C5AR1, CCL2, CHD7, DDIT3, EGR1, EPAS1, EPHB2, FGF1, FOXO1, HDAC5, IL18, KLF5, LEP, NR4A1, PITX2, PPP1R16B, PTPRB, RAPGEF2, RUNX1, SERPINE1, SFRP1, THBS1, THBS2, TIPARP, TNFAIP3, VASH2, VEGFD, WNT11, ZBTB14, ZMIZ1
GO:0072073	kidney epithelium development	5.79608e-06	0.00407465	9.15033	FGF1, GATA3, GDNF, KLF15, LMNB2, MYC, PBX1, PTPRU, RARA, SDC4, SFRP1, SOX8, SOX9, WNT11
GO:0001823	mesonephros development	5.85516e-06	0.00411618	10.6195	FGF1, GATA3, GDNF, MYC, PBX1, RARA, SDC4, SFRP1, SOX8, SOX9, WNT11, ZBTB16
GO:0042493	response to drug	6.10084e-06	0.00428889	5.73951	AACS, ABCC1, ABCC9, ACTC1, ANKRD1, ATP1A1, BCAR3, CCL2, CDH1, FOS, GATA3, GNAO1, HDAC5, ICAM1, MAP2K6, MTHFR, MYC, PDE4B, PLIN2, PPARGC1A, PTGR1, SFRP1, SLC31A1, THBS1, TNFRSF11B, TXNIP
GO:0071222	cellular response to lipopolysaccharide	9.10814e-06	0.00640302	8.28729	ANKRD1, CCL2, CEBPB, HDAC5, ICAM1, IL18, NR1D1, PDE4B, PPARGC1A, RARA, SERPINE1, TLR4, TNFAIP3, TRIB1, ZFP36
GO:0045637	regulation of myeloid cell differentiation	1.07459e-05	0.0075544	7.3913	CEBPB, ESRRA, FASN, FOS, KLF10, KLF13, LEP, MYC, NR4A3, RARA, RUNX1, SFRP1, THBS1, TLR4, TRIB1, ZBTB16, ZFP36
GO:0071496	cellular response to external stimulus	1.09316e-05	0.00768493	6.55738	ANKRD1, ATF3, ATP1A1, FASN, FOS, FOXO1, GABARAPL1, GADD45A, ICAM1, KLF10, LEP, MYOD1, PDK4, PIK3C2B, PPP1R9B, SFRP1, SKP2, SOX9, TLR4, WNT11
GO:0009725	response to hormone	1.13178e-05	0.00795642	4.43723	ADCY4, ADCY5, ARNTL, ATP1A1, BCAR1, BTG2, CCL2, EGR1, EGR2, ERRFI1, ESRRA, FASN, FBXO32, FOS, FOXO1, GOT1, HDAC5, ICAM1, LEP, LGALS12, MYOD1, NDEL1, NR1D1, NR3C2, NR4A1, NR4A3, NR6A1, PAK1, PDK4, PITX2, PPARGC1A, PTPRU, RARA, RNF4, RUNX1, SFRP1, SKP2, THBS1, TRIM63, TXNIP, ZFP36
GO:0022603	regulation of anatomical structure morphogenesis	1.21825e-05	0.0085643	4.28016	ADAMTS9, ANGPTL4, BCOR, C5AR1, CCL2, CDC7, CITED2, DMRT2, EPHB2, FGF1, FITM2, FZD2, GATA3, GDNF, HDAC5, ICAM1, LEP, MUL1, MYC, MYF6, MYO19, MYOD1, MYOG, NDEL1, NET1, PAK1, PPARGC1A, PPP1R16B, PTPRU, RAPGEF2, RUNX1, SERPINE1, SFRP1, SFRP5, SOX8, SOX9, THBS1, THBS2, TNFAIP3, TNFRSF11B, UBC, VASH2, VEGFD, WNT11
GO:0048646	anatomical structure formation involved in morphogenesis	1.38157e-05	0.00971242	4.2654	ACTC1, ADAMTS9, ANGPTL4, ANKRD1, C5AR1, CCL2, CITED2, DMRT2, EGR2, EPAS1, EPHB2, ETS2, FGF1, FOXO1, FZD2, GATA3, GDNF, HDAC5, IL18, KAT2A, KLF5, LEP, LMOD2, MMP15, MYF6, MYOD1, MYOG, NR4A1, NR4A3, PITX2, PPP1R16B, PTPRB, RARA, RUNX1, SDC4, SERPINE1, SFRP1, SOX8, SOX9, THBS1, THBS2, TNFAIP3, VASH2, VEGFD, WNT11
GO:1901698	response to nitrogen compound	1.42502e-05	0.0100179	4.17802	AACS, ADCY4, ADCY5, ADRB2, BCAR1, BTG2, C5AR1, CCL2, CDH1, CEBPB, EGR1, EGR2, ERRFI1, ESRRA, FOS, FOXO1, GNAO1, GOT1, HDAC5, ICAM1, KLF10, KLF15, KLF5, LEP, MTHFR, MUL1, NDEL1, NR4A1, NR4A3, PAK1, PDE4B, PDGFC, PDK4, PEA15, PPARGC1A, PPP1R1B, PPP1R9B, RAPGEF2, RGS8, SFRP1, SLC8A3, SOX9, SPIDR, TLR4, TNFAIP3, YOD1
GO:1902041	regulation of extrinsic apoptotic signaling pathway via death domain receptors	1.64416e-05	0.0115584	13.0435	ATF3, FASN, ICAM1, PEA15, SERPINE1, SFRP1, THBS1, TIMP3, TNFAIP3
GO:0032496	response to lipopolysaccharide	1.94795e-05	0.0136941	6.10465	ANKRD1, C5AR1, CCL2, CEBPB, FASN, FOS, HDAC5, ICAM1, IL18, NOCT, NR1D1, PDE4B, PPARGC1A, RARA, SERPINE1, TIRAP, TLR4, TNFAIP3, TNFRSF11B, TRIB1, ZFP36
GO:0001657	ureteric bud development	1.95209e-05	0.0137232	10.2804	FGF1, GATA3, GDNF, MYC, PBX1, RARA, SDC4, SFRP1, SOX8, SOX9, WNT11
GO:0019318	hexose metabolic process	2.07932e-05	0.0146176	6.74157	ALDOC, ATF3, CREM, DGAT2, DYRK2, FOXO1, FUT8, GOT1, GPD2, KAT2A, LEP, NR1D1, PDK4, PER2, PFKFB3, PGAM1, PPARGC1A, TIGAR
GO:0072006	nephron development	2.08145e-05	0.0146326	8.72483	EGR1, FGF1, GATA3, GDNF, KLF15, LMNB2, MPV17, MYC, PBX1, PTPRU, SOX8, SOX9, WNT11
GO:0072163	mesonephric epithelium development	2.13219e-05	0.0149893	10.1852	FGF1, GATA3, GDNF, MYC, PBX1, RARA, SDC4, SFRP1, SOX8, SOX9, WNT11
GO:0072164	mesonephric tubule development	2.13219e-05	0.0149893	10.1852	FGF1, GATA3, GDNF, MYC, PBX1, RARA, SDC4, SFRP1, SOX8, SOX9, WNT11
GO:0010942	positive regulation of cell death	2.40814e-05	0.0169292	4.72779	ALDH1A2, ALDOC, ANKRD1, ATF3, DDIT3, EGR1, FASN, FOS, FOXO1, GADD45A, GDNF, LEP, MAP2K6, MUL1, MYC, NET1, NR4A3, OSGIN1, PEA15, PLEKHF1, PPARGC1A, PPIF, RAPGEF2, SFRP1, THBS1, TIGAR, TIMP3, TLR4, TXNIP, UBC, UBE2Z, WNT11, ZBTB16
GO:0050678	regulation of epithelial cell proliferation	2.6209e-05	0.0184249	6.17284	ALDH1A2, C5AR1, CCL2, ERRFI1, FGF1, GATA3, GDNF, LEP, MYC, NR1D1, NR4A1, NR4A3, PPP1R16B, SFRP1, SOX9, THBS1, TNFAIP3, VASH2, VEGFD, ZFP36
GO:0006006	glucose metabolic process	3.13065e-05	0.0220084	7.11111	ALDOC, ATF3, CREM, DGAT2, DYRK2, FOXO1, GOT1, GPD2, KAT2A, LEP, NR1D1, PDK4, PER2, PGAM1, PPARGC1A, TIGAR
GO:0043401	steroid hormone mediated signaling pathway	3.348e-05	0.0235364	7.42574	ARNTL, ESRRA, LGALS12, NR1D1, NR3C2, NR4A1, NR4A3, NR6A1, PAK1, PPARGC1A, RARA, RNF4, RUNX1, SFRP1, SKP2
GO:0007167	enzyme linked receptor protein signaling pathway	3.38161e-05	0.0237727	4.15861	ADRB2, ARID5B, BCAR1, CAPN5, CCL2, CIDEA, CITED2, CSRNP1, EFNB1, EGR1, EPHB2, ERRFI1, FGF1, FMOD, FOS, FOXO1, FUT8, GATA3, GFRA2, KLF10, LEP, MYORG, NCF2, NDEL1, NEO1, NR4A3, PAK1, PDGFC, PDK4, PTPN3, PTPRU, RAB14, RAPGEF2, SFRP1, SFRP5, SOX9, THBS1, TIPARP, TNK2, TXNIP, UBC, VEGFD, ZFAND5
GO:0048514	blood vessel morphogenesis	3.62125e-05	0.0254574	5.01792	ADAMTS9, ANGPTL4, C5AR1, CCL2, CHD7, EPAS1, EPHB2, FGF1, HDAC5, IL18, KLF5, LEP, NR4A1, PITX2, PPP1R16B, PTPRB, RAPGEF2, RUNX1, SERPINE1, SFRP1, THBS1, THBS2, TIPARP, TNFAIP3, VASH2, VEGFD, WNT11, ZMIZ1
GO:0032870	cellular response to hormone stimulus	3.6896e-05	0.0259379	4.69208	ADCY4, ADCY5, ARNTL, ATP1A1, BCAR1, CCL2, ERRFI1, ESRRA, FBXO32, FOS, FOXO1, GOT1, HDAC5, ICAM1, LEP, LGALS12, MYOD1, NDEL1, NR1D1, NR3C2, NR4A1, NR4A3, NR6A1, PAK1, PDK4, PPARGC1A, RARA, RNF4, RUNX1, SFRP1, SKP2, ZFP36
GO:0014878	response to electrical stimulus involved in regulation of muscle adaptation	3.904e-05	0.0274451	75	MYOG, PPARGC1A, TRIM63
GO:0035270	endocrine system development	4.14825e-05	0.0291622	8.75912	ALDH1A2, ARID5B, ARNTL, CDH1, CITED2, FOXO1, GATA3, IL6R, PBX1, PITX2, SOX9, WNT11
GO:0002237	response to molecule of bacterial origin	4.29085e-05	0.0301647	5.78512	ANKRD1, C5AR1, CCL2, CEBPB, FASN, FOS, HDAC5, ICAM1, IL18, NOCT, NR1D1, PDE4B, PPARGC1A, RARA, SERPINE1, TIRAP, TLR4, TNFAIP3, TNFRSF11B, TRIB1, ZFP36
GO:0014888	striated muscle adaptation	4.56165e-05	0.0320684	15.5556	ERRFI1, FOXO1, KLF15, MYOD1, MYOG, PPARGC1A, TRIM63
GO:0042594	response to starvation	4.67532e-05	0.0328675	7.6087	AACS, ATF3, DDIT3, FASN, FOXO1, GABARAPL1, KLF10, MYOD1, PDK4, PIK3C2B, PPARGC1A, SFRP1, TBC1D5, ZFP36
GO:0005996	monosaccharide metabolic process	4.78651e-05	0.0336492	6.10932	ALDOC, ATF3, CREM, DGAT2, DYRK2, FOXO1, FUT8, GOT1, GPD2, KAT2A, LEP, NR1D1, PDK4, PER2, PFKFB3, PGAM1, PPARGC1A, TIGAR, TKT
GO:0043500	muscle adaptation	4.96183e-05	0.0348817	10.2041	ERRFI1, FBXO32, FOXO1, KLF15, MYOD1, MYOG, NR4A3, PAK1, PPARGC1A, TRIM63
GO:0070482	response to oxygen levels	4.99682e-05	0.0351276	5.56962	ANGPTL4, ANKRD1, BACH1, CCL2, CITED2, EGR1, EPAS1, FASN, FOXO1, ICAM1, LEP, MTHFR, MYC, MYOD1, PAK1, PPARGC1A, SFRP1, SLC8A3, THBS1, TIGAR, UBC, VEGFD
GO:1901342	regulation of vasculature development	5.1444e-05	0.0361651	6.29371	ADAMTS9, ANGPTL4, C5AR1, CCL2, EGR1, FGF1, HDAC5, LEP, PPP1R16B, RAPGEF2, RUNX1, SERPINE1, SFRP1, THBS1, THBS2, TNFAIP3, VASH2, VEGFD
GO:1902043	positive regulation of extrinsic apoptotic signaling pathway via death domain receptors	5.36319e-05	0.0377032	25	ATF3, PEA15, SFRP1, THBS1, TIMP3
GO:0072009	nephron epithelium development	5.70074e-05	0.0400762	9.16667	FGF1, GATA3, GDNF, KLF15, LMNB2, MYC, PBX1, PTPRU, SOX8, SOX9, WNT11
GO:0044262	cellular carbohydrate metabolic process	5.8881e-05	0.0413933	6.22837	B3GNT2, DGAT2, DYRK2, FOXO1, GOT1, GPD2, KAT2A, LEP, MYOG, NR1D1, PDK4, PER2, PFKFB3, PGAM1, PPARGC1A, PPP1R3C, TIGAR, UBC
GO:0001501	skeletal system development	6.10712e-05	0.0429331	5.08806	AMER1, ARID5B, CHD7, CSRNP1, DMRT2, EN1, ESRRA, ETS2, HOXD1, KIAA1217, KLF10, LEP, MIGA2, PBX1, PDGFC, PITX2, RARA, RUNX1, SFRP1, SOX9, TIPARP, TNFRSF11B, TRPS1, WNT11, ZBTB16, ZFAND5
GO:0045722	positive regulation of gluconeogenesis	6.20384e-05	0.043613	36.3636	DGAT2, FOXO1, KAT2A, PPARGC1A
GO:0032147	activation of protein kinase activity	6.33073e-05	0.044505	5.7971	ADCY4, ADCY5, ADRB2, C5AR1, FGF1, GADD45A, IL18, IL6R, LEP, MAP2K6, MUL1, PAK1, PDGFC, PEA15, THBS1, TIRAP, TLR4, TPX2, UBC, WNT11
GO:0043065	positive regulation of apoptotic process	6.79086e-05	0.0477397	4.69484	ALDH1A2, ALDOC, ANKRD1, ATF3, DDIT3, FASN, FOXO1, GADD45A, GDNF, LEP, MAP2K6, MUL1, MYC, NET1, NR4A3, OSGIN1, PEA15, PLEKHF1, PPARGC1A, PPIF, RAPGEF2, SFRP1, THBS1, TIGAR, TIMP3, TXNIP, UBC, UBE2Z, WNT11, ZBTB16
GO:1903579	negative regulation of ATP metabolic process	6.91538e-05	0.0486151	23.8095	MLXIPL, MYOG, PPARGC1A, PPIF, TIGAR
GO:2000505	regulation of energy homeostasis	6.91538e-05	0.0486151	23.8095	FOXO1, METRNL, MLXIPL, NR4A3, PPARGC1A
