# Supplementary material for: Co-expression network analysis predicts a key role of microRNAs in the adaptation of the porcine skeletal muscle to nutrient supply
Source: J Anim Sci Biotechnol. 2020 Jan 17;11:10. doi: 10.1186/s40104-019-0412-z (PMC6966835; doi:10.1186/s40104-019-0412-z)
Supplement: Supplementary file 6 — Additional file 6: Table S6. miRNA-to-mRNA significant interactions detected with the PCIT algorithm in the AL-T0/AL-T1 and AL-T0/AL-T2 contrasts. [file 40104_2019_412_MOESM6_ESM.xlsx]

## Sheet: PCIT_ALT0ALT1_miRs
Table S6: miRNA-to-mRNA interactions detected as relevant by PCIT in the AL-T0/AL-T1 contrast.
From (miRNA)	To (targeted mRNA)	Weight
ssc-miR-1	ARRDC3	-0.559995
ssc-miR-1	MYF6	-0.582553
ssc-miR-1	FOSL2	-0.584124
ssc-miR-128	ITIH3	-0.506864
ssc-miR-129a-3p	PTPA	-0.653015
ssc-miR-136-5p	ARID5B	-0.54151
ssc-miR-136-5p	ARRDC3	-0.580624
ssc-miR-143-3p	ARID5B	-0.540414
ssc-miR-148a-3p	DEPP1	-0.513775
ssc-miR-148a-3p	TXNIP	-0.537697
ssc-miR-19a	ARID5B	-0.587902
ssc-miR-214-3p	MYOG	-0.55295
ssc-miR-219a	ATF3	-0.519261
ssc-miR-219a	NDEL1	-0.557058
ssc-miR-296-5p	PTPA	-0.633638
ssc-miR-296-5p	TMEM98	-0.60213
ssc-miR-296-5p	SMTNL2	-0.573143
ssc-miR-296-5p	MYOG	-0.554624
ssc-miR-296-5p	INKA2	-0.520981
ssc-miR-30c-1-3p	ITIH3	-0.506979
ssc-miR-30e-5p	KIAA0408	-0.544551
ssc-miR-32	KIAA0408	-0.519343
ssc-miR-32	ARID5B	-0.586706
ssc-miR-32	EGR1	-0.511711
ssc-miR-326	SMTNL2	-0.549426
ssc-miR-326	MYOG	-0.549049
ssc-miR-339-3p	PTPA	-0.562034
ssc-miR-339-3p	SMTNL2	-0.501984
ssc-miR-421-5p	FUT8	-0.56601
ssc-miR-421-5p	TBX3	-0.568033
ssc-miR-421-5p	KIAA1217	-0.678306
ssc-miR-421-5p	TCIM	-0.536007
ssc-miR-450b-3p	PTPRB	-0.550667
ssc-miR-450b-3p	ARID5B	-0.547138
ssc-miR-450b-3p	ENSSSCG00000015814	-0.510281
ssc-miR-450b-3p	NDEL1	-0.606346
ssc-miR-450b-3p	TXNIP	-0.561467
ssc-miR-450b-3p	SASH1	-0.506156
ssc-miR-450b-3p	ENSSSCG00000035037	-0.51692
ssc-miR-450b-3p	KLF15	-0.508693
ssc-miR-450b-3p	SDC4	-0.544962
ssc-miR-450b-5p	SPIDR	-0.56009
ssc-miR-450b-5p	ARID5B	-0.562292
ssc-miR-450b-5p	KIAA1217	-0.529647
ssc-miR-450b-5p	NDEL1	-0.509655
ssc-miR-455-5p	ARID5B	-0.569123
ssc-miR-499-5p	ARID5B	-0.547131
ssc-miR-503	ZNF217	-0.50617
ssc-miR-542-3p	SLC19A2	-0.500558
ssc-miR-6516	DLC1	-0.556758
ssc-miR-6516	ZNF217	-0.560815
ssc-miR-6516	B3GNT2	-0.515622
ssc-miR-6516	ADAMTS9	-0.531163
ssc-miR-6516	ARRDC3	-0.585706
ssc-miR-6516	ELL2	-0.657622
ssc-miR-6516	TCIM	-0.565564
ssc-miR-7-5p	SPIDR	-0.754712
ssc-miR-7-5p	SLC19A2	-0.508073
ssc-miR-7-5p	ATF3	-0.578819
ssc-miR-7-5p	TXNIP	-0.568719

## Sheet: PCIT_ALT0ALT2_miRs
Table S6: miRNA-to-mRNA interactions detected as relevant by PCIT in the AL-T0/AL-T2 contrast.
From (miRNA)	To (targeted mRNA)	Weight
ssc-let-7c	BACH2	-0.592137
ssc-let-7d-5p	FBXO32	-0.569548
ssc-let-7d-5p	BACH1	-0.500176
ssc-let-7d-5p	YOD1	-0.533947
ssc-let-7d-5p	OSMR	-0.515112
ssc-let-7d-5p	SDC4	-0.511441
ssc-let-7e	BACH2	-0.568801
ssc-let-7e	ZFAND5	-0.512048
ssc-let-7f-5p	BACH2	-0.599195
ssc-let-7f-5p	FBXO32	-0.562618
ssc-let-7g	BACH2	-0.560797
ssc-let-7i-5p	FUT8	-0.571345
ssc-let-7i-5p	FBXO32	-0.543075
ssc-let-7i-5p	ENSSSCG00000015814	-0.514733
ssc-let-7i-5p	ZBTB16	-0.503376
ssc-miR-1	BACH2	-0.550456
ssc-miR-1	THBS1	-0.515039
ssc-miR-1	FOSL2	-0.541348
ssc-miR-1249	ENSSSCG00000015545	-0.506583
ssc-miR-128	PBX1	-0.508945
ssc-miR-1285	RHOF	-0.62939
ssc-miR-1285	TMEM120B	-0.613558
ssc-miR-1285	BPNT1	-0.651067
ssc-miR-1285	AMER1	-0.596633
ssc-miR-1285	ST8SIA5	-0.59981
ssc-miR-1285	GNAO1	-0.778046
ssc-miR-1285	ZBTB5	-0.606813
ssc-miR-129a-3p	DLGAP4	-0.51216
ssc-miR-129a-3p	PPIF	-0.621339
ssc-miR-129a-3p	SCD	-0.500519
ssc-miR-129a-3p	ENSSSCG00000010992	-0.554541
ssc-miR-129a-3p	AMER1	-0.529573
ssc-miR-129a-3p	ESRRA	-0.52726
ssc-miR-129a-3p	TMUB2	-0.581784
ssc-miR-129a-3p	SDHAF1	-0.552823
ssc-miR-129a-3p	ST8SIA5	-0.547051
ssc-miR-129a-5p	TMUB2	-0.502434
ssc-miR-130a	NDEL1	-0.518459
ssc-miR-130b-5p	SLC8A3	-0.519836
ssc-miR-130b-5p	TENM3	-0.505979
ssc-miR-130b-5p	GADD45A	-0.520635
ssc-miR-136-5p	PBX1	-0.607438
ssc-miR-146a-5p	TENM3	-0.580171
ssc-miR-146a-5p	NDEL1	-0.508261
ssc-miR-148a-3p	BACH2	-0.635453
ssc-miR-148a-3p	SLC16A9	-0.582873
ssc-miR-148a-3p	ARRDC3	-0.573322
ssc-miR-148a-3p	PDK4	-0.641228
ssc-miR-148a-3p	GPD2	-0.559117
ssc-miR-148a-3p	TXNIP	-0.523162
ssc-miR-148a-3p	GADD45A	-0.540513
ssc-miR-148b-3p	BACH2	-0.604102
ssc-miR-148b-5p	LRRN1	-0.603722
ssc-miR-151-3p	COMMD6	-0.646988
ssc-miR-151-3p	PDK4	-0.71916
ssc-miR-151-3p	ASB15	-0.59511
ssc-miR-151-3p	ZFAND5	-0.521612
ssc-miR-181d-5p	BACH2	-0.582345
ssc-miR-182	ANKRD1	-0.604538
ssc-miR-182	KIAA1217	-0.551925
ssc-miR-196a	COMMD6	-0.570383
ssc-miR-196a	BACH1	-0.512114
ssc-miR-196a	OSMR	-0.529396
ssc-miR-196a	CD163	-0.511263
ssc-miR-196b-5p	COMMD6	-0.60006
ssc-miR-206	ZFAND5	-0.517476
ssc-miR-218b	FBXL4	-0.541153
ssc-miR-22-3p	GNAO1	-0.528722
ssc-miR-2411	TLR4	-0.538765
ssc-miR-2411	SGMS2	-0.653185
ssc-miR-2411	SH3RF1	-0.608518
ssc-miR-2411	EGR2	-0.530379
ssc-miR-2411	ENSSSCG00000032877	-0.55686
ssc-miR-2411	GLA	-0.60384
ssc-miR-26b-3p	SCD5	-0.512973
ssc-miR-26b-3p	SOX8	-0.563305
ssc-miR-28-3p	PLIN2	-0.525029
ssc-miR-296-5p	ZDHHC5	-0.597213
ssc-miR-296-5p	SDHAF1	-0.50341
ssc-miR-296-5p	ST8SIA5	-0.506045
ssc-miR-30a-3p	SLC8A3	-0.540552
ssc-miR-30a-3p	COMMD6	-0.603629
ssc-miR-30a-3p	ARID5B	-0.64404
ssc-miR-30a-3p	TBC1D5	-0.533795
ssc-miR-30a-3p	ELL2	-0.518799
ssc-miR-30a-3p	PDK4	-0.69365
ssc-miR-30a-3p	GPD2	-0.537143
ssc-miR-30a-3p	ASB15	-0.530957
ssc-miR-30a-3p	NOCT	-0.590923
ssc-miR-30a-3p	ZFAND5	-0.552128
ssc-miR-30a-3p	TXNIP	-0.54114
ssc-miR-30a-3p	PLIN2	-0.545145
ssc-miR-30a-3p	GADD45A	-0.606918
ssc-miR-30e-3p	SLC8A3	-0.512983
ssc-miR-30e-3p	COMMD6	-0.600507
ssc-miR-30e-3p	ARID5B	-0.630444
ssc-miR-30e-3p	PIK3AP1	-0.505334
ssc-miR-30e-3p	TBC1D5	-0.540549
ssc-miR-30e-3p	PDK4	-0.672498
ssc-miR-30e-3p	GPD2	-0.518412
ssc-miR-30e-3p	ASB15	-0.524112
ssc-miR-30e-3p	NOCT	-0.600126
ssc-miR-30e-3p	TXNIP	-0.551728
ssc-miR-30e-3p	GADD45A	-0.584699
ssc-miR-32	ARRDC3	-0.632669
ssc-miR-326	MOB3A	-0.56207
ssc-miR-326	FITM2	-0.52923
ssc-miR-339	B9D1	-0.549079
ssc-miR-345-3p	BACH2	-0.575151
ssc-miR-345-3p	TLR4	-0.515531
ssc-miR-345-3p	IL6R	-0.539377
ssc-miR-361-3p	ENSSSCG00000015545	-0.525063
ssc-miR-374a-3p	BACH2	-0.643349
ssc-miR-374a-3p	FBXO32	-0.502333
ssc-miR-374a-3p	PBX1	-0.516046
ssc-miR-374a-3p	ARRDC3	-0.536867
ssc-miR-374a-3p	CDH1	-0.503649
ssc-miR-374a-3p	NFE2L3	-0.557269
ssc-miR-374a-3p	RND3	-0.521359
ssc-miR-374b-3p	CDH1	-0.51228
ssc-miR-421-5p	FUT8	-0.633524
ssc-miR-421-5p	SGMS2	-0.52394
ssc-miR-421-5p	KIAA1217	-0.642998
ssc-miR-421-5p	PDK4	-0.646563
ssc-miR-421-5p	HECW2	-0.607553
ssc-miR-421-5p	NOCT	-0.51418
ssc-miR-421-5p	TRIM63	-0.551667
ssc-miR-421-5p	PPARGC1A	-0.509455
ssc-miR-421-5p	DKK2	-0.600856
ssc-miR-421-5p	GLA	-0.616406
ssc-miR-421-5p	RND3	-0.677375
ssc-miR-423-5p	ENSSSCG00000015545	-0.578783
ssc-miR-450b-3p	COMMD6	-0.512531
ssc-miR-450b-3p	GPD2	-0.55978
ssc-miR-450b-3p	NDEL1	-0.545144
ssc-miR-450b-3p	NFE2L3	-0.559617
ssc-miR-450b-3p	TXNIP	-0.57313
ssc-miR-450b-3p	ENSSSCG00000035037	-0.556078
ssc-miR-450b-3p	GLA	-0.523824
ssc-miR-450b-5p	TENM3	-0.604414
ssc-miR-455-5p	SLC16A9	-0.519392
ssc-miR-493-5p	TLE4	-0.630856
ssc-miR-493-5p	NR4A3	-0.517753
ssc-miR-493-5p	FBXO32	-0.664733
ssc-miR-493-5p	IL1R1	-0.600072
ssc-miR-493-5p	COMMD6	-0.628184
ssc-miR-493-5p	ANKRD1	-0.521236
ssc-miR-493-5p	NAV2	-0.510154
ssc-miR-493-5p	PDK4	-0.700667
ssc-miR-493-5p	HECW2	-0.560411
ssc-miR-493-5p	PDGFC	-0.589937
ssc-miR-493-5p	ZFAND5	-0.600687
ssc-miR-493-5p	ABRA	-0.538828
ssc-miR-503	PDK4	-0.617364
ssc-miR-503	TENM3	-0.672056
ssc-miR-503	SLCO4A1	-0.532088
ssc-miR-628-5p	IL6R	-0.57764
ssc-miR-664-5p	ARID5B	-0.556171
ssc-miR-664-5p	SDC4	-0.553673
ssc-miR-7-5p	FUT8	-0.69847
ssc-miR-7-5p	SPIDR	-0.556216
ssc-miR-7-5p	SLC19A2	-0.578747
ssc-miR-7-5p	PBX1	-0.62826
ssc-miR-7-5p	TPX2	-0.547274
ssc-miR-7-5p	COMMD6	-0.67224
ssc-miR-7-5p	PIK3AP1	-0.505699
ssc-miR-7-5p	TENM3	-0.698984
ssc-miR-7-5p	ENSSSCG00000015814	-0.583487
ssc-miR-7-5p	ASB15	-0.504212
ssc-miR-7-5p	NFE2L3	-0.698963
ssc-miR-7-5p	ZBTB16	-0.600821
ssc-miR-7-5p	TXNIP	-0.543693
ssc-miR-7138-3p	THAP9	-0.546537
ssc-miR-7138-3p	SYNJ2	-0.628413
ssc-miR-7138-3p	MYO19	-0.501425
ssc-miR-7139-5p	IL1R1	-0.549969
ssc-miR-7139-5p	EMP1	-0.518068
ssc-miR-758	SLC35E3	-0.510025
ssc-miR-98	FUT8	-0.551202
ssc-miR-98	FBXO32	-0.557772
ssc-miR-98	PBX1	-0.534122
ssc-miR-98	ZBTB16	-0.531443
ssc-miR-9858-5p	SLCO2A1	-0.537878
