# Supplementary material for: Co-expression network analysis predicts a key role of microRNAs in the adaptation of the porcine skeletal muscle to nutrient supply
Source: J Anim Sci Biotechnol. 2020 Jan 17;11:10. doi: 10.1186/s40104-019-0412-z (PMC6966835; doi:10.1186/s40104-019-0412-z)
Supplement: Supplementary file 9 — Additional file 9: Table S9. Scaled Kleinberg’s hub scores per gene for each WGCNA module significantly correlated with phenotypic traits in the AL-T0/AL-T1 and AL-T0/AL-T2 contrasts. [file 40104_2019_412_MOESM9_ESM.xlsx]

## Sheet: T0T1_HubScores_WGCNA
Table S9: Kleinberg's hub scores per gene for significantlty correlated WGCNA modules with phenotypic traits in AL-T0/AL-T1 contrast.
Blue module				Pink module				Turquoise module				Yellow module
ID	Gene	Hub Score		ID	Gene	Hub Score		ID	Gene	Hub Score		ID	Gene	Hub Score
ENSSSCG00000006301	TIPRL	1		ENSSSCG00000004847	MPHOSPH10	1		ENSSSCG00000001838	POLG	1		ENSSSCG00000014394	RNF14	1
ENSSSCG00000038735	SNAP23	1		ENSSSCG00000005060	KTN1	1		ENSSSCG00000001477	RING1	0.999593		ENSSSCG00000000767	ATP6V1E1	0.988219
ENSSSCG00000005204	RANBP6	0.999699		ENSSSCG00000005073	ARID4A	1		ENSSSCG00000039843	IPO9	0.998763		ENSSSCG00000011134	RBM17	0.981962
ENSSSCG00000015689	DARS	0.99968		ENSSSCG00000008493	CEBPZ	1		ENSSSCG00000013467	SGTA	0.998341		ENSSSCG00000011968	NIT2	0.943033
ENSSSCG00000029125	FAM13B	0.999672		ENSSSCG00000008614	SMC6	1		ENSSSCG00000001571	MTCH1	0.997869		ENSSSCG00000034647	MRPS15	0.934457
ENSSSCG00000039887	MARCH5	0.999665		ENSSSCG00000009119	LARP7	1		ENSSSCG00000037777		0.996888		ENSSSCG00000028485	YBX1	0.934052
ENSSSCG00000010200	CSGALNACT2	0.999263		ENSSSCG00000010243	CCAR1	1		ENSSSCG00000030030	FBH1	0.996684		ENSSSCG00000004508	DYM	0.921749
ENSSSCG00000016098	ORC2	0.999035		ENSSSCG00000015867	PRPF40A	1		ENSSSCG00000038800	PUF60	0.996199		ENSSSCG00000031892	HSBP1	0.920554
ENSSSCG00000021184	OSGIN2	0.998579		ENSSSCG00000016640	PPP1R3A	1		ENSSSCG00000022454	NRBP1	0.995887		ENSSSCG00000007524		0.916726
ENSSSCG00000005090	MNAT1	0.998385		ENSSSCG00000017795	NSRP1	1		ENSSSCG00000040857	SNRPB	0.99512		ENSSSCG00000012042	ATP5PO	0.907384
ENSSSCG00000004353	CCNC	0.998117		ENSSSCG00000029608	SEC62	1		ENSSSCG00000002776	ATP6V0D1	0.995052		ENSSSCG00000002707		0.90709
ENSSSCG00000004934	DPP8	0.997984		ENSSSCG00000010196	ZNF25	0.985481		ENSSSCG00000014811	INPPL1	0.994812		ENSSSCG00000009674	ELP3	0.905583
ENSSSCG00000011843	PAK2	0.997833		ENSSSCG00000010606	SLK	0.985481		ENSSSCG00000024413	PPP2R1A	0.994062		ENSSSCG00000030567	SSR3	0.903623
ENSSSCG00000001087	MRS2	0.997807		ENSSSCG00000020702	SENP6	0.985481		ENSSSCG00000013419	R3HDM4	0.993515		ENSSSCG00000017058	MED7	0.897973
ENSSSCG00000015430	RINT1	0.997702		ENSSSCG00000000806	SCAF11	0.98437		ENSSSCG00000037979		0.993506		ENSSSCG00000023130	ASCC1	0.895542
ENSSSCG00000011956	TRMT10C	0.997692		ENSSSCG00000004973	UACA	0.98437		ENSSSCG00000008692	ADD1	0.993281		ENSSSCG00000038237	UQCC1	0.889439
ENSSSCG00000008990		0.997647		ENSSSCG00000010625	SMC3	0.98437		ENSSSCG00000028123	VPS26B	0.993196		ENSSSCG00000015034	SDHD	0.887961
ENSSSCG00000001756	IREB2	0.997512		ENSSSCG00000011972	FILIP1L	0.98437		ENSSSCG00000013656	MRPL4	0.992128		ENSSSCG00000013855	FAM32A	0.882571
ENSSSCG00000014903	CCDC90B	0.997501		ENSSSCG00000015917	XIRP2	0.98437		ENSSSCG00000012270	UBA1	0.991432		ENSSSCG00000031530	DERL2	0.879667
ENSSSCG00000002869	LSM14A	0.997374		ENSSSCG00000027516	CIR1	0.98437		ENSSSCG00000008274		0.991233		ENSSSCG00000007026	VDAC3	0.873573
ENSSSCG00000028538	RLIM	0.997326		ENSSSCG00000028201	CWF19L2	0.98437		ENSSSCG00000035671	USP22	0.99107		ENSSSCG00000020858	KIF13A	0.870699
ENSSSCG00000022790	SNX2	0.997224		ENSSSCG00000025355	ZNF146	0.983111		ENSSSCG00000016207	RETREG2	0.990935		ENSSSCG00000023245	NONO	0.868814
ENSSSCG00000009113	METTL14	0.997222		ENSSSCG00000003768	NEXN	0.979084		ENSSSCG00000003120	NAPA	0.990522		ENSSSCG00000031593	NUDT3	0.868288
ENSSSCG00000004582	BNIP2	0.997067		ENSSSCG00000027594	USP16	0.96985		ENSSSCG00000002000	IPO4	0.990519		ENSSSCG00000009186	METAP1	0.866822
ENSSSCG00000016945	PPWD1	0.997001		ENSSSCG00000006994	PCM1	0.96985		ENSSSCG00000022901	KLHDC3	0.990148		ENSSSCG00000029219	SH3BGR	0.865575
ENSSSCG00000035098	MED4	0.996842		ENSSSCG00000014882	RSF1	0.96985		ENSSSCG00000005623		0.989698		ENSSSCG00000028679	PLEKHB2	0.861218
ENSSSCG00000004908	LMAN1	0.996787		ENSSSCG00000015423	DNAJC2	0.96985		ENSSSCG00000003332	SDF4	0.989661		ENSSSCG00000028423		0.860135
ENSSSCG00000004169	HBS1L	0.996616		ENSSSCG00000004163	BCLAF1	0.968592		ENSSSCG00000027288	DAGLB	0.989501		ENSSSCG00000003520		0.859645
ENSSSCG00000039285	MFN1	0.996589		ENSSSCG00000008398	PPP4R3B	0.968592		ENSSSCG00000011551	TADA3	0.989056		ENSSSCG00000029651	SLN	0.859285
ENSSSCG00000017785	NUFIP2	0.99644		ENSSSCG00000016008	CWC22	0.968592		ENSSSCG00000013468	THOP1	0.988882		ENSSSCG00000004550	OAZ2	0.855687
ENSSSCG00000017671	RNFT1	0.99636		ENSSSCG00000016045	PMS1	0.968592		ENSSSCG00000006520	SCAMP3	0.988847		ENSSSCG00000002743	IST1	0.85235
ENSSSCG00000025701	NCK1	0.996322		ENSSSCG00000034066	ZCRB1	0.968592		ENSSSCG00000039460	RPL28	0.988781		ENSSSCG00000012382		0.851562
ENSSSCG00000011772		0.996318		ENSSSCG00000008629	ROCK2	0.967481		ENSSSCG00000030255	EIF4G1	0.98865		ENSSSCG00000009238	COQ2	0.850727
ENSSSCG00000004792	FAM98B	0.996003		ENSSSCG00000008180	EIF5B	0.956486		ENSSSCG00000013444	BTBD2	0.988357		ENSSSCG00000035199	PTGES3L	0.85001
ENSSSCG00000015314	ANKIB1	0.996		ENSSSCG00000030197	CD2AP	0.945614		ENSSSCG00000017900	KIF1C	0.987566		ENSSSCG00000003673	CEP192	0.847391
ENSSSCG00000031701	GXYLT1	0.99588		ENSSSCG00000027372	SAMD9	0.940505		ENSSSCG00000026752	BYSL	0.987525		ENSSSCG00000003691	MYL12A	0.845665
ENSSSCG00000035827	CTDSPL2	0.995814		ENSSSCG00000011243	GOLGA4	0.939057		ENSSSCG00000039619	PIN1	0.987159		ENSSSCG00000026900	C15orf41	0.844929
ENSSSCG00000004927	CLPX	0.995776		ENSSSCG00000030616	RESF1	0.923497		ENSSSCG00000039551	RNF126	0.9871		ENSSSCG00000007342	RPRD1B	0.843853
ENSSSCG00000016266	CAB39	0.995655		ENSSSCG00000006202	CSPP1	0.886435		ENSSSCG00000003106	AP2S1	0.987083		ENSSSCG00000007618	ZNF789	0.843227
ENSSSCG00000000846	HCFC2	0.995372		ENSSSCG00000023243	NFIA	0.854807		ENSSSCG00000024052	GPX4	0.986927		ENSSSCG00000017796	BLMH	0.842825
ENSSSCG00000015668	ORC4	0.995212		ENSSSCG00000008138	GCC2	0.63878		ENSSSCG00000039148	P4HB	0.986472		ENSSSCG00000021023	SCAF4	0.842566
ENSSSCG00000006024	EBAG9	0.995131		ENSSSCG00000027613	TRDN	0.593369		ENSSSCG00000030149	CAPNS1	0.986003		ENSSSCG00000008113	MRPS5	0.830748
ENSSSCG00000023188		0.994728						ENSSSCG00000013906		0.98582		ENSSSCG00000039582		0.830131
ENSSSCG00000015566	EDEM3	0.994708						ENSSSCG00000013481	FZR1	0.985798		ENSSSCG00000005009	KLHDC2	0.825763
ENSSSCG00000008495	PRKD3	0.994564						ENSSSCG00000007669	GNB2	0.98572		ENSSSCG00000030426	C9orf78	0.824233
ENSSSCG00000036491	PCNP	0.994473						ENSSSCG00000005640	CIZ1	0.985194		ENSSSCG00000001556	MAPK14	0.821568
ENSSSCG00000006220	ARMC1	0.994295						ENSSSCG00000010359	LDB3	0.984906		ENSSSCG00000011367	ARIH2	0.818909
ENSSSCG00000012602		0.994266						ENSSSCG00000024279	ZMAT5	0.984818		ENSSSCG00000028343	MRPL9	0.818796
ENSSSCG00000022190	UBE2V2	0.994055						ENSSSCG00000040608	AKR1B1	0.984744		ENSSSCG00000008207	RPIA	0.818422
ENSSSCG00000012435	MAGT1	0.993983						ENSSSCG00000014040	LMAN2	0.984589		ENSSSCG00000039058		0.81465
ENSSSCG00000005041	FERMT2	0.993903						ENSSSCG00000032819	QPCTL	0.984439		ENSSSCG00000003531	KDM1A	0.811765
ENSSSCG00000015504	CACYBP	0.993893						ENSSSCG00000003152	RUVBL2	0.984303		ENSSSCG00000011629	ACAD11	0.810207
ENSSSCG00000011652	STAG1	0.993607						ENSSSCG00000003396	CLSTN1	0.984266		ENSSSCG00000040528	TTC1	0.803449
ENSSSCG00000008807	GUF1	0.993339						ENSSSCG00000000684	USP5	0.984095		ENSSSCG00000016543	EXOC4	0.801241
ENSSSCG00000015755	AGPAT5	0.993118						ENSSSCG00000000095	GTPBP1	0.983947		ENSSSCG00000028542		0.800254
ENSSSCG00000027457	FBXO22	0.993045						ENSSSCG00000000444	DCTN2	0.9839		ENSSSCG00000010158	TOMM20	0.799529
ENSSSCG00000040959	ZNF131	0.993024						ENSSSCG00000013856	AP1M1	0.983843		ENSSSCG00000012440	PGK1	0.795519
ENSSSCG00000040294		0.992989						ENSSSCG00000003570	WDTC1	0.983836		ENSSSCG00000034725	UBE2R2	0.794093
ENSSSCG00000016711		0.992924						ENSSSCG00000003098	PPP5C	0.983409		ENSSSCG00000015951	METAP1D	0.79384
ENSSSCG00000006066	RNF19A	0.992807						ENSSSCG00000040421	HMG20B	0.983359		ENSSSCG00000009556	CUL4A	0.792623
ENSSSCG00000012811	VBP1	0.992721						ENSSSCG00000000141	EIF3D	0.983078		ENSSSCG00000010175	GNPAT	0.787792
ENSSSCG00000001554	SRPK1	0.992517						ENSSSCG00000007289	TRPC4AP	0.983078		ENSSSCG00000030487		0.783876
ENSSSCG00000038913	HERC4	0.992437						ENSSSCG00000017935	CTDNEP1	0.982857		ENSSSCG00000004556		0.783645
ENSSSCG00000014292	HSPA4	0.992302						ENSSSCG00000012273	USP11	0.982805		ENSSSCG00000008377	CCT4	0.776969
ENSSSCG00000005241		0.992168						ENSSSCG00000032078	ZNF362	0.982716		ENSSSCG00000027085	UQCRFS1	0.77688
ENSSSCG00000011233	DYNC1LI1	0.99213						ENSSSCG00000035578		0.982507		ENSSSCG00000033424		0.776415
ENSSSCG00000040855	C5orf51	0.992017						ENSSSCG00000025766	SLC10A3	0.982111		ENSSSCG00000011494	PSMD6	0.769871
ENSSSCG00000005427		0.991955						ENSSSCG00000003035		0.981805		ENSSSCG00000002034	ACIN1	0.768509
ENSSSCG00000038873	SLMAP	0.991875						ENSSSCG00000036106	TUBG1	0.981524		ENSSSCG00000002822	AMFR	0.760372
ENSSSCG00000006032	EMC2	0.991871						ENSSSCG00000006500	UBQLN4	0.981518		ENSSSCG00000033402	SARAF	0.757279
ENSSSCG00000004221	HINT3	0.991592						ENSSSCG00000000144	TXN2	0.981419		ENSSSCG00000012366	LAS1L	0.753583
ENSSSCG00000015712	DDX18	0.991537						ENSSSCG00000034189		0.98121		ENSSSCG00000008143	UXS1	0.753317
ENSSSCG00000003743	GALNT1	0.991445						ENSSSCG00000002509	CCNK	0.980706		ENSSSCG00000010345	GHITM	0.752967
ENSSSCG00000014319	SMAD5	0.99133						ENSSSCG00000007952	TRAP1	0.980676		ENSSSCG00000008546	GPN1	0.751366
ENSSSCG00000000952	ZDHHC17	0.991111						ENSSSCG00000012914	RAD9A	0.980646		ENSSSCG00000013861	SLC35E1	0.745155
ENSSSCG00000011917	NAA50	0.99085						ENSSSCG00000007763	BCKDK	0.980408		ENSSSCG00000040327		0.744005
ENSSSCG00000024197	USP48	0.990693						ENSSSCG00000022864	EIF6	0.980242		ENSSSCG00000029003		0.743067
ENSSSCG00000011628	DNAJC13	0.990316						ENSSSCG00000013867	SIN3B	0.980126		ENSSSCG00000030125	SELENOF	0.742487
ENSSSCG00000036210	DYNC1LI2	0.990063						ENSSSCG00000013478	DOHH	0.979761		ENSSSCG00000004146	REPS1	0.741696
ENSSSCG00000004432	HDAC2	0.989902						ENSSSCG00000006540	PBXIP1	0.979708		ENSSSCG00000015486	PIGC	0.739098
ENSSSCG00000008821	SLAIN2	0.989726						ENSSSCG00000023272	ILK	0.979537		ENSSSCG00000016695	HIBADH	0.738501
ENSSSCG00000030443	INTS13	0.989474						ENSSSCG00000022647	TIMM17B	0.979307		ENSSSCG00000034444	EIF4EBP2	0.738202
ENSSSCG00000000529		0.989159						ENSSSCG00000006468	HDGF	0.979149		ENSSSCG00000011565	BRK1	0.734503
ENSSSCG00000034952	DPM1	0.989063						ENSSSCG00000023680	MEPCE	0.979089		ENSSSCG00000039555	JOSD1	0.733935
ENSSSCG00000030608	METAP2	0.989025						ENSSSCG00000027840		0.978968		ENSSSCG00000009185	ADH5	0.727369
ENSSSCG00000028148	DMD	0.988903						ENSSSCG00000024655	PHB2	0.978933		ENSSSCG00000009849	SUDS3	0.723388
ENSSSCG00000022173	ANKRD50	0.988889						ENSSSCG00000013613		0.978793		ENSSSCG00000014881	CLNS1A	0.722609
ENSSSCG00000012713	ATP11C	0.988281						ENSSSCG00000013601	MARCH2	0.978775		ENSSSCG00000005347	POLR1E	0.720332
ENSSSCG00000016604	WASL	0.988172						ENSSSCG00000011438	BAP1	0.978728		ENSSSCG00000015424	PSMC2	0.719815
ENSSSCG00000000553	TM7SF3	0.987858						ENSSSCG00000029519	CIAPIN1	0.978514		ENSSSCG00000011272		0.717401
ENSSSCG00000016043	OSGEPL1	0.987474						ENSSSCG00000013905	FKBP8	0.978434		ENSSSCG00000009775	CDK2AP1	0.716742
ENSSSCG00000027681	ZFR	0.987317						ENSSSCG00000031958	KCTD2	0.978122		ENSSSCG00000001533	TAF11	0.714036
ENSSSCG00000010315	ADK	0.987263						ENSSSCG00000014396	DELE1	0.978114		ENSSSCG00000011535	ARL8B	0.709556
ENSSSCG00000015360	ANKMY2	0.987171						ENSSSCG00000025568	TEAD2	0.977992		ENSSSCG00000004048	TCP1	0.708359
ENSSSCG00000013155		0.987159						ENSSSCG00000037310	ATP6AP1	0.977875		ENSSSCG00000009519	CLYBL	0.705037
ENSSSCG00000017273	PSMD12	0.987133						ENSSSCG00000021934	OTUD5	0.977856		ENSSSCG00000000161	PWP1	0.704606
ENSSSCG00000031498	PPP2R3C	0.986868						ENSSSCG00000017882	MYBBP1A	0.977843		ENSSSCG00000036129	RNF114	0.703001
ENSSSCG00000009491	TGDS	0.986691						ENSSSCG00000026612	TIMM50	0.977822		ENSSSCG00000001564	SRSF3	0.702707
ENSSSCG00000011953	ZBTB11	0.986551						ENSSSCG00000028920	POLDIP2	0.977693		ENSSSCG00000015872	GPD2	0.701171
ENSSSCG00000022982	VPS50	0.986365						ENSSSCG00000007433	PCIF1	0.977434		ENSSSCG00000016109	ALS2	0.700017
ENSSSCG00000024681	TECRL	0.986287						ENSSSCG00000015107	VPS11	0.977411		ENSSSCG00000030632	UBE2V1	0.698468
ENSSSCG00000009401	RB1	0.986061						ENSSSCG00000001821	UNC45A	0.977098		ENSSSCG00000029649	IFT46	0.697201
ENSSSCG00000017672	MED13	0.986034						ENSSSCG00000020737	ZNRD2	0.976869		ENSSSCG00000012174	APOO	0.69328
ENSSSCG00000036139	RRM2B	0.986017						ENSSSCG00000007282	PIGU	0.976766		ENSSSCG00000006168	PEX2	0.691828
ENSSSCG00000001973	SCFD1	0.985672						ENSSSCG00000005904	VPS28	0.976239		ENSSSCG00000004037	MAP3K4	0.691768
ENSSSCG00000015963	OLA1	0.985475						ENSSSCG00000029119	PRPF6	0.976233		ENSSSCG00000032541	TIGD2	0.691377
ENSSSCG00000035992		0.985186						ENSSSCG00000034059	ST3GAL3	0.976122		ENSSSCG00000022107	CHTOP	0.689841
ENSSSCG00000003776	ACADM	0.985117						ENSSSCG00000028031	HDAC11	0.975891		ENSSSCG00000020962	DYNLL2	0.688764
ENSSSCG00000039885	PTP4A2	0.985093						ENSSSCG00000010002	SF3A1	0.975864		ENSSSCG00000025906	ALKBH1	0.688516
ENSSSCG00000006209	VCPIP1	0.985043						ENSSSCG00000005310	TESK1	0.975774		ENSSSCG00000036711	UBE2D2	0.687435
ENSSSCG00000036735	VCPKMT	0.984793						ENSSSCG00000039607	EXOC3	0.975677		ENSSSCG00000010682	PRDX3	0.683443
ENSSSCG00000016949	TRAPPC13	0.984738						ENSSSCG00000008305	SMYD5	0.975621		ENSSSCG00000002799	CNOT1	0.676885
ENSSSCG00000036610	ARMC8	0.98466						ENSSSCG00000016349	NDUFA10	0.975398		ENSSSCG00000014071	BTF3	0.676856
ENSSSCG00000027017		0.984521						ENSSSCG00000012918	GRK2	0.975178		ENSSSCG00000000891	LTA4H	0.675245
ENSSSCG00000011064	ACBD5	0.984107						ENSSSCG00000021861	PIGT	0.975031		ENSSSCG00000034771	CCNDBP1	0.674472
ENSSSCG00000030154	RSBN1	0.984073						ENSSSCG00000013107	PRPF19	0.975014		ENSSSCG00000006830	PSMA5	0.674339
ENSSSCG00000009043	ABCE1	0.984066						ENSSSCG00000010520	MMS19	0.975003		ENSSSCG00000016572	TNPO3	0.671885
ENSSSCG00000016017	DNAJC10	0.983754						ENSSSCG00000004002	RPS5	0.974725		ENSSSCG00000012698	SLC9A6	0.670308
ENSSSCG00000016056	GLS	0.983702						ENSSSCG00000037920	TRIM28	0.97471		ENSSSCG00000014791	RRM1	0.669755
ENSSSCG00000016036	WDR75	0.983676						ENSSSCG00000023973	NOC2L	0.974442		ENSSSCG00000002655	MAP1LC3B	0.669285
ENSSSCG00000021451	CGRRF1	0.98359						ENSSSCG00000003359	TPRG1L	0.97442		ENSSSCG00000002381	NEK9	0.665065
ENSSSCG00000003728	TRAPPC8	0.983566						ENSSSCG00000016211		0.974391		ENSSSCG00000020868	TMEM192	0.662875
ENSSSCG00000016817	TARS	0.983479						ENSSSCG00000031967	TAOK2	0.974308		ENSSSCG00000015558	SMG7	0.661997
ENSSSCG00000014893	NARS2	0.98333						ENSSSCG00000025117	ATN1	0.974262		ENSSSCG00000032111	RPL7	0.661787
ENSSSCG00000008387	PEX13	0.983277						ENSSSCG00000012783	IDH3G	0.973107		ENSSSCG00000028178	FH	0.660064
ENSSSCG00000030067	GINM1	0.983193						ENSSSCG00000030510	FBL	0.973084		ENSSSCG00000008602	LAPTM4A	0.658796
ENSSSCG00000004403	CDC40	0.983176						ENSSSCG00000035875	OS9	0.973008		ENSSSCG00000029652	TMBIM6	0.656158
ENSSSCG00000031598	CDADC1	0.983058						ENSSSCG00000037734	UBE2M	0.972877		ENSSSCG00000028553	ILF2	0.655182
ENSSSCG00000022430	SLC30A5	0.982959						ENSSSCG00000033982	ZNHIT1	0.972874		ENSSSCG00000021634	PPP1R8	0.654325
ENSSSCG00000021217	FKBP3	0.982895						ENSSSCG00000013245	ARFGAP2	0.972687		ENSSSCG00000023495	PITHD1	0.652786
ENSSSCG00000004921	ATP8B1	0.982886						ENSSSCG00000014557	RIC8A	0.972681		ENSSSCG00000001578	CMTR1	0.651603
ENSSSCG00000006261	TCEA1	0.982872						ENSSSCG00000008317		0.972589		ENSSSCG00000034190		0.649384
ENSSSCG00000004569	LACTB	0.982869						ENSSSCG00000007768	STX4	0.972521		ENSSSCG00000025492	NUDT13	0.647548
ENSSSCG00000034517	ZNF12	0.982844						ENSSSCG00000015734	IMP4	0.972262		ENSSSCG00000021355	SOD1	0.647258
ENSSSCG00000010669	PDZD8	0.982717						ENSSSCG00000003132		0.971998		ENSSSCG00000013223	NUP160	0.64604
ENSSSCG00000032490		0.982639						ENSSSCG00000012840	CD151	0.971997		ENSSSCG00000000383	RNF41	0.64543
ENSSSCG00000002505	PAPOLA	0.982562						ENSSSCG00000026626	RER1	0.971915		ENSSSCG00000009241	COPS4	0.641081
ENSSSCG00000022073	ZBTB38	0.982415						ENSSSCG00000003016	CCDC97	0.971756		ENSSSCG00000028855	GMPS	0.638505
ENSSSCG00000017592	MBTD1	0.982242						ENSSSCG00000032994	RNF187	0.971712		ENSSSCG00000017608		0.638043
ENSSSCG00000014197		0.982017						ENSSSCG00000005318	CREB3	0.97156		ENSSSCG00000017732	ZNF207	0.635816
ENSSSCG00000004275	FAM135A	0.981999						ENSSSCG00000001410	BAG6	0.971418		ENSSSCG00000002433	PSMC1	0.635055
ENSSSCG00000021393	TRMT1L	0.98198						ENSSSCG00000035967	ZC3H18	0.971364		ENSSSCG00000017065	MRPL22	0.634449
ENSSSCG00000030089	RBM18	0.98198						ENSSSCG00000011560	CRELD1	0.97131		ENSSSCG00000011274	CTNNB1	0.634368
ENSSSCG00000026833	MSANTD4	0.981919						ENSSSCG00000007949	SRL	0.970518		ENSSSCG00000010058		0.63279
ENSSSCG00000012608	ZBTB33	0.981831						ENSSSCG00000025363	SNX17	0.97049		ENSSSCG00000027711	SS18L2	0.632174
ENSSSCG00000010319	SAMD8	0.981738						ENSSSCG00000017549	PHB	0.970191		ENSSSCG00000023010		0.631097
ENSSSCG00000000512	TBC1D15	0.981509						ENSSSCG00000013889		0.970169		ENSSSCG00000013470	MRPS33	0.629808
ENSSSCG00000014028	CLK4	0.981426						ENSSSCG00000006697	ACP6	0.970159		ENSSSCG00000037228	RRAGB	0.628648
ENSSSCG00000038253	ZNF326	0.981402						ENSSSCG00000003187	FCGRT	0.969921		ENSSSCG00000014376	HARS2	0.625319
ENSSSCG00000014129	ZCCHC9	0.981291						ENSSSCG00000013737	RNASEH2A	0.969692		ENSSSCG00000008222		0.618122
ENSSSCG00000014267		0.981213						ENSSSCG00000040313	PSKH1	0.969688		ENSSSCG00000015422	PMPCB	0.616061
ENSSSCG00000037954	CAVIN4	0.981121						ENSSSCG00000035604	FAM89B	0.96967		ENSSSCG00000022714	OSER1	0.61549
ENSSSCG00000006841	CLCC1	0.981096						ENSSSCG00000002813	KATNB1	0.969617		ENSSSCG00000007307		0.610271
ENSSSCG00000004130		0.981074						ENSSSCG00000013630	DNM2	0.96952		ENSSSCG00000017593	UTP18	0.610187
ENSSSCG00000007046	TRMT6	0.981025						ENSSSCG00000023267	SCN1B	0.969468		ENSSSCG00000024481	PDE4DIP	0.607984
ENSSSCG00000026954	TMEM87B	0.980722						ENSSSCG00000025264	PQBP1	0.969432		ENSSSCG00000010251	SUPV3L1	0.607824
ENSSSCG00000011854	LRCH3	0.98067						ENSSSCG00000003468	PLEKHM2	0.969258		ENSSSCG00000004945	RPL4	0.603486
ENSSSCG00000021966	TOPBP1	0.98065						ENSSSCG00000002759		0.969184		ENSSSCG00000015721	ERCC3	0.602153
ENSSSCG00000006898	MTF2	0.980643						ENSSSCG00000007275	RALY	0.969125		ENSSSCG00000007743		0.60043
ENSSSCG00000027293	TNPO1	0.980357						ENSSSCG00000003904	LRRC41	0.969019		ENSSSCG00000012334	TSR2	0.596869
ENSSSCG00000039469	DNAL1	0.980317						ENSSSCG00000001474	RXRB	0.968974		ENSSSCG00000031639	ZCCHC17	0.595269
ENSSSCG00000007331	RBL1	0.980161						ENSSSCG00000010514	RRP12	0.968861		ENSSSCG00000008225	PTCD3	0.592233
ENSSSCG00000001946	MBIP	0.980087						ENSSSCG00000037077	SHMT2	0.96881		ENSSSCG00000038534	TSR1	0.591745
ENSSSCG00000016850	LIFR	0.979692						ENSSSCG00000011404	HYAL1	0.968754		ENSSSCG00000027530	TAF12	0.589432
ENSSSCG00000035495	KITLG	0.979269						ENSSSCG00000008693	NOP14	0.968682		ENSSSCG00000006153	FABP5	0.588953
ENSSSCG00000016836	NADK2	0.979141						ENSSSCG00000010079	PPM1F	0.968606		ENSSSCG00000012489	TRMT2B	0.587496
ENSSSCG00000023112	PDS5A	0.979085						ENSSSCG00000003913	MAST2	0.968315		ENSSSCG00000008376	COMMD1	0.586698
ENSSSCG00000004884	TMX3	0.979044						ENSSSCG00000036938	CTDSP1	0.968231		ENSSSCG00000032216	ATMIN	0.586525
ENSSSCG00000005170	DENND4C	0.979031						ENSSSCG00000028794		0.967784		ENSSSCG00000021628	TMEM70	0.580739
ENSSSCG00000006201	ARFGEF1	0.978799						ENSSSCG00000024895	GGA1	0.967708		ENSSSCG00000026990	FAM162A	0.579447
ENSSSCG00000014139	ARSK	0.978607						ENSSSCG00000000267	C12orf10	0.967334		ENSSSCG00000003643	SF3A3	0.572518
ENSSSCG00000036431	VPS13C	0.978602						ENSSSCG00000036308	PGS1	0.967314		ENSSSCG00000013592	ELAVL1	0.572377
ENSSSCG00000010360	BMPR1A	0.978563						ENSSSCG00000007930	MGRN1	0.96728		ENSSSCG00000023599	TIMM8B	0.571129
ENSSSCG00000011104	CUL2	0.978429						ENSSSCG00000038854	PSMF1	0.966764		ENSSSCG00000015602	INTS7	0.568579
ENSSSCG00000025653	THOC1	0.978394						ENSSSCG00000040624	REXO1	0.966696		ENSSSCG00000009360	ALG5	0.561552
ENSSSCG00000004730	TMEM87A	0.978344						ENSSSCG00000013661	EIF3G	0.966589		ENSSSCG00000015384	TOMM7	0.561514
ENSSSCG00000028228	XPO1	0.978123						ENSSSCG00000013990	GUK1	0.966585		ENSSSCG00000026472	RPL7L1	0.56077
ENSSSCG00000008909	CLOCK	0.978122						ENSSSCG00000014568	ST5	0.966502		ENSSSCG00000001716	RCAN2	0.560604
ENSSSCG00000032223	EIF1AX	0.978061						ENSSSCG00000012999	CAPN1	0.966487		ENSSSCG00000028406	FOCAD	0.558111
ENSSSCG00000035505	YTHDC1	0.97775						ENSSSCG00000013644	KRI1	0.966281		ENSSSCG00000004148	CCDC28A	0.555892
ENSSSCG00000006137	WWP1	0.977414						ENSSSCG00000035123	COMMD5	0.966214		ENSSSCG00000011190	METTL6	0.555624
ENSSSCG00000039338	SUGT1	0.97724						ENSSSCG00000012953	YIF1A	0.966211		ENSSSCG00000036924	PSMA4	0.555596
ENSSSCG00000014239	CEP120	0.977178						ENSSSCG00000036970	SUGP1	0.966158		ENSSSCG00000040937	ACCSL	0.555119
ENSSSCG00000009435	NAA16	0.977074						ENSSSCG00000001834	MFGE8	0.965827		ENSSSCG00000038957		0.554223
ENSSSCG00000015948	DYNC1I2	0.977042						ENSSSCG00000002763	PRMT7	0.9658		ENSSSCG00000022955	POLR2B	0.553731
ENSSSCG00000037653	RAB5A	0.976926						ENSSSCG00000034165	DERPC	0.96573		ENSSSCG00000002340	PSEN1	0.552376
ENSSSCG00000007095	POLR3F	0.976804						ENSSSCG00000013445	CSNK1G2	0.965723		ENSSSCG00000007845	UQCRC2	0.551841
ENSSSCG00000003401	KIF1B	0.976687						ENSSSCG00000007803	TUFM	0.965695		ENSSSCG00000013232		0.551089
ENSSSCG00000009967	PITPNB	0.976572						ENSSSCG00000029425	MRPS18B	0.965663		ENSSSCG00000022760		0.550596
ENSSSCG00000026722	PHF14	0.976343						ENSSSCG00000035364	VKORC1	0.965659		ENSSSCG00000012172	ACOT9	0.550203
ENSSSCG00000015988	HNRNPA3	0.976109						ENSSSCG00000040974		0.965433		ENSSSCG00000040854		0.544487
ENSSSCG00000015603	LPGAT1	0.976104						ENSSSCG00000003922	UROD	0.96523		ENSSSCG00000000801	TMEM117	0.543988
ENSSSCG00000035634	PLSCR1	0.975892						ENSSSCG00000000743	FKBP4	0.96515		ENSSSCG00000040383	MFAP1	0.541884
ENSSSCG00000037869	NDUFA5	0.975843						ENSSSCG00000034173	GID8	0.965144		ENSSSCG00000036676	MAIP1	0.541861
ENSSSCG00000015305	GTPBP10	0.975842						ENSSSCG00000024570	KDM4B	0.965077		ENSSSCG00000004775		0.537277
ENSSSCG00000024635	SPART	0.975822						ENSSSCG00000017777	FLOT2	0.965051		ENSSSCG00000003580	EYA3	0.536763
ENSSSCG00000008591	ATAD2B	0.975639						ENSSSCG00000007688		0.964986		ENSSSCG00000001871	HMG20A	0.535005
ENSSSCG00000005282	VPS13A	0.975488						ENSSSCG00000012957	SF3B2	0.964648		ENSSSCG00000010563	BTRC	0.534477
ENSSSCG00000001971	HECTD1	0.975458						ENSSSCG00000037973	KCNAB3	0.964635		ENSSSCG00000005532	MRRF	0.52809
ENSSSCG00000010467	BTAF1	0.975432						ENSSSCG00000036967	ARL8A	0.964567		ENSSSCG00000038466	EIF4E2	0.526464
ENSSSCG00000006029	NUDCD1	0.975304						ENSSSCG00000003194	AKT1S1	0.964483		ENSSSCG00000001769	MORF4L1	0.526203
ENSSSCG00000015908	TTC21B	0.975301						ENSSSCG00000022164		0.964426		ENSSSCG00000015796	PDLIM3	0.522084
ENSSSCG00000036529		0.975181						ENSSSCG00000001409	PRRC2A	0.964419		ENSSSCG00000031876	TMEM159	0.521933
ENSSSCG00000006757	TRIM33	0.97514						ENSSSCG00000012578		0.964311		ENSSSCG00000008659		0.521335
ENSSSCG00000004178	SLC18B1	0.974959						ENSSSCG00000012904	AIP	0.96412		ENSSSCG00000029313	ITGB1BP1	0.520521
ENSSSCG00000004624	MAPK6	0.974841						ENSSSCG00000017776	ERAL1	0.963979		ENSSSCG00000009906	SRSF9	0.518874
ENSSSCG00000006785	RAP1A	0.97469						ENSSSCG00000036501	WDR1	0.963701		ENSSSCG00000005596	ARPC5L	0.517236
ENSSSCG00000012163	RPS6KA3	0.974585						ENSSSCG00000007806	RABEP2	0.963556		ENSSSCG00000031809	ZKSCAN5	0.515996
ENSSSCG00000011506	UBA3	0.974526						ENSSSCG00000025673		0.963476		ENSSSCG00000024384	DCAF12	0.515465
ENSSSCG00000032846	IMPAD1	0.974479						ENSSSCG00000040710	SURF4	0.963313		ENSSSCG00000005777	TXNL4A	0.515103
ENSSSCG00000026230	SRP19	0.974421						ENSSSCG00000014812	FOLR2	0.963219		ENSSSCG00000010962	FRMD3	0.514689
ENSSSCG00000005078	DAAM1	0.974319						ENSSSCG00000005719	RAPGEF1	0.963101		ENSSSCG00000016232	MRPL44	0.50891
ENSSSCG00000036350	HNRNPA2B1	0.974255						ENSSSCG00000010603	NEURL1	0.963058		ENSSSCG00000015949	SLC25A12	0.507316
ENSSSCG00000009652	KCTD9	0.974179						ENSSSCG00000023255	MOSPD3	0.962941		ENSSSCG00000017731	PSMD11	0.506195
ENSSSCG00000015315	RBM48	0.974022						ENSSSCG00000001907	UBL7	0.962814		ENSSSCG00000000697		0.501124
ENSSSCG00000009788	DENR	0.974011						ENSSSCG00000011137	GDI2	0.962681		ENSSSCG00000008877	ETFDH	0.500732
ENSSSCG00000026617	EIF2S2	0.973863						ENSSSCG00000003383	ZBTB48	0.962575		ENSSSCG00000016985	BNIP1	0.500466
ENSSSCG00000028258	AZI2	0.97383						ENSSSCG00000012943	MRPL11	0.962465		ENSSSCG00000007609		0.498903
ENSSSCG00000023409	TIA1	0.972881						ENSSSCG00000012963	SART1	0.962445		ENSSSCG00000038254	PRKRA	0.498182
ENSSSCG00000014416	TCERG1	0.972824						ENSSSCG00000013647	CDC37	0.962218		ENSSSCG00000034086	ATP5F1C	0.496893
ENSSSCG00000033602	UBE2K	0.972716						ENSSSCG00000013475	NCLN	0.962206		ENSSSCG00000038826	NDUFV2	0.490485
ENSSSCG00000009714	NEK1	0.972503						ENSSSCG00000012971	EFEMP2	0.96201		ENSSSCG00000021410	STRAP	0.490052
ENSSSCG00000009820	GPN3	0.9723						ENSSSCG00000008675	LETM1	0.961868		ENSSSCG00000003903		0.489982
ENSSSCG00000010396	PARG	0.972282						ENSSSCG00000005662	SPOUT1	0.961685		ENSSSCG00000004510	ACAA2	0.488382
ENSSSCG00000029518	RIOK3	0.971955						ENSSSCG00000008309	SPR	0.961601		ENSSSCG00000011103	PARD3	0.486213
ENSSSCG00000039889	ARL14EP	0.971889						ENSSSCG00000039782	STOML2	0.961561		ENSSSCG00000010295	ECD	0.485313
ENSSSCG00000016922	GPBP1	0.971571						ENSSSCG00000005649	URM1	0.961507		ENSSSCG00000039978		0.483333
ENSSSCG00000026753	OSBPL11	0.971466						ENSSSCG00000035839	TOP3A	0.961506		ENSSSCG00000012114	MSL3	0.482432
ENSSSCG00000012463	CHM	0.971205						ENSSSCG00000016208	ZFAND2B	0.961476		ENSSSCG00000003555	HMGN2	0.48187
ENSSSCG00000012037	PAXBP1	0.971192						ENSSSCG00000016339	ILKAP	0.96126		ENSSSCG00000034752	SUPT4H1	0.478689
ENSSSCG00000011752	FNDC3B	0.971036						ENSSSCG00000027135	PPM1G	0.960883		ENSSSCG00000029212	GDE1	0.478494
ENSSSCG00000030289	PTPN11	0.970907						ENSSSCG00000020823	BSCL2	0.960857		ENSSSCG00000000611		0.477411
ENSSSCG00000034954	C5orf24	0.970831						ENSSSCG00000037153	FEM1A	0.960653		ENSSSCG00000028097	GPBP1L1	0.47561
ENSSSCG00000016866	GHR	0.970696						ENSSSCG00000001512	CUTA	0.960623		ENSSSCG00000002352	ZNF410	0.473848
ENSSSCG00000025298	TWISTNB	0.970327						ENSSSCG00000033627	YIPF3	0.96054		ENSSSCG00000038533	NAPG	0.46827
ENSSSCG00000011822	OPA1	0.970201						ENSSSCG00000016743	OGDH	0.96013		ENSSSCG00000010308	CHCHD1	0.468104
ENSSSCG00000000793	PPHLN1	0.969958						ENSSSCG00000009988	THOC5	0.960103		ENSSSCG00000005095		0.467383
ENSSSCG00000012551	RNF128	0.969572						ENSSSCG00000017190	EXOC7	0.959894		ENSSSCG00000010550	CWF19L1	0.466262
ENSSSCG00000010628	SHOC2	0.969375						ENSSSCG00000035852	CSNK1D	0.959846		ENSSSCG00000012405	RPS4X	0.464608
ENSSSCG00000010485	TBC1D12	0.969185						ENSSSCG00000012087	SLC37A1	0.959699		ENSSSCG00000026446		0.46082
ENSSSCG00000005955	EFR3A	0.969164						ENSSSCG00000025151		0.959672		ENSSSCG00000017069	LARP1	0.459417
ENSSSCG00000005582	STRBP	0.96908						ENSSSCG00000025401	CDK10	0.95963		ENSSSCG00000006507	DAP3	0.458214
ENSSSCG00000025910	ZNF277	0.968948						ENSSSCG00000034927		0.95959		ENSSSCG00000005982		0.458009
ENSSSCG00000015976	LNPK	0.968851						ENSSSCG00000024254	ALKBH7	0.959513		ENSSSCG00000003984		0.455754
ENSSSCG00000036952	GTPBP8	0.968801						ENSSSCG00000008553	PREB	0.95946		ENSSSCG00000015632		0.455071
ENSSSCG00000010198	BMS1	0.968728						ENSSSCG00000023380	ISCU	0.959382		ENSSSCG00000039060	RASSF3	0.454344
ENSSSCG00000008979	NUP54	0.968657						ENSSSCG00000005659	ZER1	0.959343		ENSSSCG00000009889	ALDH2	0.451431
ENSSSCG00000006000	TAF2	0.968457						ENSSSCG00000033689	GPS1	0.959323		ENSSSCG00000032720	SMPX	0.450015
ENSSSCG00000003830	MYSM1	0.968296						ENSSSCG00000006535	PMVK	0.959231		ENSSSCG00000011215	OXSM	0.449137
ENSSSCG00000021170	FAR1	0.968161						ENSSSCG00000037284	CCDC85C	0.95915		ENSSSCG00000009532	POGLUT2	0.447438
ENSSSCG00000010687	INPP5F	0.96807						ENSSSCG00000016372	STK25	0.958918		ENSSSCG00000029989	MED28	0.447114
ENSSSCG00000016019	NCKAP1	0.968026						ENSSSCG00000010017	SMTN	0.958711		ENSSSCG00000038708		0.445632
ENSSSCG00000009106	PDE5A	0.968013						ENSSSCG00000029145	POMGNT1	0.958695		ENSSSCG00000011003	NDUFB6	0.44379
ENSSSCG00000006126	DECR1	0.967814						ENSSSCG00000040682	MAPK3	0.958685		ENSSSCG00000028694	ATP6V1B2	0.4427
ENSSSCG00000006267	PCMTD1	0.967804						ENSSSCG00000027689	SRM	0.958668		ENSSSCG00000023273	SH3YL1	0.441554
ENSSSCG00000014255	SLC12A2	0.96771						ENSSSCG00000003289	ISOC2	0.958656		ENSSSCG00000023118	BZW2	0.439958
ENSSSCG00000038076	ATF2	0.967693						ENSSSCG00000003196	PTOV1	0.958594		ENSSSCG00000011373	QRICH1	0.436545
ENSSSCG00000031077	KPNA4	0.967668						ENSSSCG00000001346	ABCF1	0.958486		ENSSSCG00000039591	SERINC3	0.431247
ENSSSCG00000011632		0.967664						ENSSSCG00000017271	CACNG1	0.958426		ENSSSCG00000038989	CRK	0.430442
ENSSSCG00000006845	STXBP3	0.967638						ENSSSCG00000013727	TRIR	0.958182		ENSSSCG00000030211	NBR1	0.430083
ENSSSCG00000000884	APAF1	0.967584						ENSSSCG00000022301	EIF4EBP1	0.957937		ENSSSCG00000025966	EIF4H	0.429921
ENSSSCG00000014217	FEM1C	0.967582						ENSSSCG00000003419	MAD2L2	0.95791		ENSSSCG00000025751	MDH1	0.429545
ENSSSCG00000009717	CBR4	0.967128						ENSSSCG00000040012	TMEM147	0.957824		ENSSSCG00000020963	EPDR1	0.428723
ENSSSCG00000017623	VEZF1	0.967094						ENSSSCG00000036455		0.957747		ENSSSCG00000002367	ISCA2	0.428443
ENSSSCG00000004358	ASCC3	0.967086						ENSSSCG00000013650		0.957691		ENSSSCG00000022788	PPA2	0.427056
ENSSSCG00000009769	GTF2H3	0.967029						ENSSSCG00000001658	MRPL2	0.957649		ENSSSCG00000005782	TM2D3	0.425753
ENSSSCG00000000549	PPFIBP1	0.966848						ENSSSCG00000017489	PSMD3	0.957636		ENSSSCG00000033278	ATP6V1D	0.425653
ENSSSCG00000040073	MZT1	0.966828						ENSSSCG00000013244	PACSIN3	0.957582		ENSSSCG00000036584	HAUS8	0.424773
ENSSSCG00000038383	DYNC2LI1	0.966606						ENSSSCG00000028788	BORCS6	0.957521		ENSSSCG00000029578	NFATC3	0.424668
ENSSSCG00000001487	KLHL31	0.966602						ENSSSCG00000039235	PSMC4	0.957419		ENSSSCG00000024411		0.42414
ENSSSCG00000004820	LINS1	0.966549						ENSSSCG00000016220	DNPEP	0.956856		ENSSSCG00000024313		0.423422
ENSSSCG00000005043	DDHD1	0.966433						ENSSSCG00000017196	MRPL38	0.956801		ENSSSCG00000028288	PRPF38A	0.423074
ENSSSCG00000013362	UEVLD	0.966378						ENSSSCG00000030017	FOXRED1	0.956721		ENSSSCG00000032747		0.422995
ENSSSCG00000001955	SRP54	0.966324						ENSSSCG00000038776	GET3	0.956621		ENSSSCG00000007109	XRN2	0.417497
ENSSSCG00000034012	CASP3	0.966109						ENSSSCG00000016593	ARF5	0.95643		ENSSSCG00000005169	RPS6	0.416768
ENSSSCG00000035209		0.965797						ENSSSCG00000017902	CAMTA2	0.956338		ENSSSCG00000035771	MRPS22	0.41673
ENSSSCG00000030697	CAPN7	0.965618						ENSSSCG00000032549	GNA12	0.956327		ENSSSCG00000004177	RPS12	0.415144
ENSSSCG00000010645	NHLRC2	0.96556						ENSSSCG00000016773	ZNF282	0.956311		ENSSSCG00000017525	NFE2L1	0.412137
ENSSSCG00000015327	CASD1	0.965415						ENSSSCG00000002905	RBM42	0.956089		ENSSSCG00000009611	XPO7	0.410676
ENSSSCG00000036828	SNX4	0.965378						ENSSSCG00000014804	LAMTOR1	0.955949		ENSSSCG00000028033	SECISBP2	0.408718
ENSSSCG00000038994	CLIC4	0.964973						ENSSSCG00000000690	MLF2	0.955388		ENSSSCG00000007733		0.407394
ENSSSCG00000008772	RELL1	0.964321						ENSSSCG00000012822	MPP1	0.955058		ENSSSCG00000030268	ZFAND5	0.406854
ENSSSCG00000010238	HNRNPH3	0.964045						ENSSSCG00000010267	LRRC20	0.954955		ENSSSCG00000036483		0.406399
ENSSSCG00000038469	KLHL7	0.964033						ENSSSCG00000009557	PCID2	0.954697		ENSSSCG00000005478		0.405226
ENSSSCG00000016223	ACSL3	0.963929						ENSSSCG00000002926	TBCB	0.954658		ENSSSCG00000011901	TMEM39A	0.403617
ENSSSCG00000008536		0.963922						ENSSSCG00000009511	STK24	0.954575		ENSSSCG00000011147	AKR1C2	0.402927
ENSSSCG00000014009	CNOT6	0.963713						ENSSSCG00000027629	CDIPT	0.954371		ENSSSCG00000001038		0.401631
ENSSSCG00000005219	CDC37L1	0.963339						ENSSSCG00000000133	TST	0.954156		ENSSSCG00000011082	COMMD3	0.401209
ENSSSCG00000016079	MOBKL3	0.963254						ENSSSCG00000009281		0.954011		ENSSSCG00000004487	MTO1	0.400856
ENSSSCG00000009747	STX2	0.962972						ENSSSCG00000001661	SRF	0.954006		ENSSSCG00000010829		0.399477
ENSSSCG00000000925	C12orf29	0.962942						ENSSSCG00000010972	DCTN3	0.953991		ENSSSCG00000010576	NOLC1	0.397608
ENSSSCG00000014909	SYTL2	0.962796						ENSSSCG00000017091	TNIP1	0.953862		ENSSSCG00000000860	NUP37	0.396784
ENSSSCG00000008400	CFAP36	0.96274						ENSSSCG00000038323	ACTN3	0.953843		ENSSSCG00000010325	KCNMA1	0.395421
ENSSSCG00000011769	FXR1	0.962719						ENSSSCG00000023110	UBXN1	0.953714		ENSSSCG00000028287	C2orf68	0.394711
ENSSSCG00000023357	REST	0.962606						ENSSSCG00000021472	POLR2E	0.953471		ENSSSCG00000009509	IPO5	0.392806
ENSSSCG00000033049		0.962398						ENSSSCG00000008012		0.953083		ENSSSCG00000014880	AQP11	0.391788
ENSSSCG00000023326	PNRC2	0.962396						ENSSSCG00000001436	RNF5	0.952877		ENSSSCG00000026229		0.388847
ENSSSCG00000011745	PRKCI	0.962216						ENSSSCG00000025321	MAZ	0.952835		ENSSSCG00000035393	SAAL1	0.388306
ENSSSCG00000016095	CLK1	0.962169						ENSSSCG00000011114	SEC61A2	0.952724		ENSSSCG00000032910	C12orf73	0.387943
ENSSSCG00000006074	STK3	0.962095						ENSSSCG00000002873	GPI	0.952661		ENSSSCG00000033176	SAP30L	0.386133
ENSSSCG00000006756		0.961901						ENSSSCG00000012275	ARAF	0.952658		ENSSSCG00000030438		0.384685
ENSSSCG00000022048	REEP5	0.961851						ENSSSCG00000006527	KRTCAP2	0.952575		ENSSSCG00000011562	EMC3	0.383218
ENSSSCG00000010473	EXOC6	0.961589						ENSSSCG00000036926	MVB12B	0.952559		ENSSSCG00000021024	ASB8	0.38036
ENSSSCG00000015428	PUS7	0.961549						ENSSSCG00000000955	TBC1D22A	0.952294		ENSSSCG00000030204	IPPK	0.3797
ENSSSCG00000014215	PGGT1B	0.961501						ENSSSCG00000029785	RPS9	0.951903		ENSSSCG00000039045	SLC26A2	0.377674
ENSSSCG00000004647	DTWD1	0.961237						ENSSSCG00000003301	PPP6R1	0.951745		ENSSSCG00000015611	UTP25	0.377286
ENSSSCG00000011542	THUMPD3	0.961201						ENSSSCG00000012969	FIBP	0.951739		ENSSSCG00000008332	C2orf42	0.373943
ENSSSCG00000012165		0.960571						ENSSSCG00000033368	ATP5MC2	0.951514		ENSSSCG00000002629	FBXO9	0.373692
ENSSSCG00000003798	SERBP1	0.96051						ENSSSCG00000027127	MAP2K2	0.951447		ENSSSCG00000009854	RFC5	0.371081
ENSSSCG00000013312	HIPK3	0.960507						ENSSSCG00000033442	HCN2	0.951247		ENSSSCG00000003738	MAPRE2	0.368218
ENSSSCG00000034395	CREB1	0.960398						ENSSSCG00000010925	PPP1R12B	0.951195		ENSSSCG00000036966		0.36743
ENSSSCG00000010652	FAM160B1	0.960313						ENSSSCG00000017394		0.951154		ENSSSCG00000014013		0.366372
ENSSSCG00000005038	PSMC6	0.960094						ENSSSCG00000013539	GTF2F1	0.951081		ENSSSCG00000000754	RAD52	0.365332
ENSSSCG00000017688	GGNBP2	0.959997						ENSSSCG00000017248	COG1	0.950724		ENSSSCG00000008548	SUPT7L	0.361114
ENSSSCG00000035488	WDR44	0.959806						ENSSSCG00000038711	TMEM223	0.950717		ENSSSCG00000032914	MANF	0.360953
ENSSSCG00000005015	SOS2	0.959728						ENSSSCG00000025928	RPL18	0.950153		ENSSSCG00000016492	AGK	0.3595
ENSSSCG00000024983	RSL24D1	0.959594						ENSSSCG00000017089	ANXA6	0.950029		ENSSSCG00000009744	SFSWAP	0.358965
ENSSSCG00000009072		0.959321						ENSSSCG00000039757		0.949999		ENSSSCG00000038493	PFDN1	0.354367
ENSSSCG00000010502	CCNJ	0.959306						ENSSSCG00000026281	SCAP	0.949914		ENSSSCG00000011036	STAM	0.33949
ENSSSCG00000014343		0.95905						ENSSSCG00000016745	DDX56	0.949837		ENSSSCG00000030253	NOL9	0.332137
ENSSSCG00000016888	MOCS2	0.958915						ENSSSCG00000013768		0.949801		ENSSSCG00000004374	QRSL1	0.328562
ENSSSCG00000011825	ATP13A3	0.95883						ENSSSCG00000003288	HSPBP1	0.949792		ENSSSCG00000038650	TLCD1	0.328527
ENSSSCG00000022993	TBC1D8B	0.958712						ENSSSCG00000031247	KAT8	0.94972		ENSSSCG00000016566	NRF1	0.328394
ENSSSCG00000009536	ARGLU1	0.958647						ENSSSCG00000003085	CLPTM1	0.949536		ENSSSCG00000004826	SELENOS	0.323179
ENSSSCG00000008358	ACTR2	0.958408						ENSSSCG00000004757	VPS18	0.949506		ENSSSCG00000030957	NFKB1	0.322432
ENSSSCG00000012029	BACH1	0.958262						ENSSSCG00000017125	FOXK2	0.949098		ENSSSCG00000005996	MRPL13	0.321278
ENSSSCG00000014022	HNRNPH1	0.95823						ENSSSCG00000003046		0.949069		ENSSSCG00000007955	CLUAP1	0.312785
ENSSSCG00000013361		0.95817						ENSSSCG00000039198	PCGF2	0.948544		ENSSSCG00000006725		0.296137
ENSSSCG00000010247	DDX21	0.958045						ENSSSCG00000027407	MYH14	0.948335		ENSSSCG00000021654	ZNF641	0.290656
ENSSSCG00000033185	PPP2R3A	0.958018						ENSSSCG00000010773	TUBGCP2	0.948233		ENSSSCG00000031707	CTDSP2	0.284027
ENSSSCG00000005997	COL14A1	0.958006						ENSSSCG00000029430	IPO13	0.948136		ENSSSCG00000026622	EAF1	0.271951
ENSSSCG00000008360	CEP68	0.95784						ENSSSCG00000027486	TRIP6	0.947905		ENSSSCG00000034774	TBX6	0.263161
ENSSSCG00000008448	PREPL	0.957794						ENSSSCG00000013874	OCEL1	0.947904		ENSSSCG00000009305	GTF3A	0.25553
ENSSSCG00000011699	HPS3	0.957626						ENSSSCG00000022725	FLOT1	0.947833		ENSSSCG00000040060	APEX1	0.24872
ENSSSCG00000007280	ITCH	0.957479						ENSSSCG00000000706	LTBR	0.947714
ENSSSCG00000005271	CARNMT1	0.957463						ENSSSCG00000040373	BCL2L13	0.947418
ENSSSCG00000037821	RGS5	0.957305						ENSSSCG00000010331	ANXA11	0.947338
ENSSSCG00000004717	UBR1	0.957267						ENSSSCG00000013423	WDR18	0.947194
ENSSSCG00000016954	ERBIN	0.957219						ENSSSCG00000010968		0.947143
ENSSSCG00000030528	LTN1	0.9567						ENSSSCG00000036887	CLPB	0.947045
ENSSSCG00000016535	CALD1	0.956611						ENSSSCG00000032265	TLE5	0.946987
ENSSSCG00000031857	SMIM19	0.956081						ENSSSCG00000040103		0.946852
ENSSSCG00000008828		0.956078						ENSSSCG00000017346	EFTUD2	0.946827
ENSSSCG00000002447	CPSF2	0.955817						ENSSSCG00000001930		0.946662
ENSSSCG00000027652	KLHL15	0.955791						ENSSSCG00000040401	EEF1A2	0.946576
ENSSSCG00000006282	KIFAP3	0.955671						ENSSSCG00000036132	CKM	0.946556
ENSSSCG00000014126	MSH3	0.955514						ENSSSCG00000009933	UBE3B	0.946546
ENSSSCG00000040185	TFAM	0.955501						ENSSSCG00000027491		0.946542
ENSSSCG00000032311		0.955406						ENSSSCG00000012916		0.946402
ENSSSCG00000027139	FYTTD1	0.955347						ENSSSCG00000017835	CLUH	0.946269
ENSSSCG00000016960	RAD17	0.955326						ENSSSCG00000014388	HDAC3	0.946254
ENSSSCG00000034521	NUDT21	0.954962						ENSSSCG00000014367	SLC35A4	0.946198
ENSSSCG00000004595	ADAM10	0.954715						ENSSSCG00000032642	DDX41	0.945932
ENSSSCG00000021275	DDX52	0.954599						ENSSSCG00000035193	MRPS23	0.94591
ENSSSCG00000011013	WAC	0.954508						ENSSSCG00000028078	DPH1	0.945724
ENSSSCG00000014113	HOMER1	0.954236						ENSSSCG00000012913	PPP1CA	0.945704
ENSSSCG00000036229	INSIG2	0.953875						ENSSSCG00000008238	ELMOD3	0.945591
ENSSSCG00000011723	MME	0.953855						ENSSSCG00000035693	POLRMT	0.945353
ENSSSCG00000011048	SUV39H2	0.953734						ENSSSCG00000023191	LYPLA2	0.945003
ENSSSCG00000015743	PTPN4	0.953485						ENSSSCG00000030947	ZFAT	0.944993
ENSSSCG00000012649	SMARCA1	0.953475						ENSSSCG00000013045	OTUB1	0.944986
ENSSSCG00000030685	ARID2	0.953361						ENSSSCG00000028504	RFC2	0.944985
ENSSSCG00000001801	BTBD1	0.953237						ENSSSCG00000031786	NCDN	0.944963
ENSSSCG00000008372	EHBP1	0.952947						ENSSSCG00000021991		0.944925
ENSSSCG00000012637	KLHL13	0.952396						ENSSSCG00000035729	MYOZ3	0.944786
ENSSSCG00000014244	PHAX	0.952332						ENSSSCG00000009555	LAMP1	0.944701
ENSSSCG00000004668	SLC30A4	0.952331						ENSSSCG00000000276	TARBP2	0.944696
ENSSSCG00000037245	HNRNPDL	0.952257						ENSSSCG00000012271	RBM10	0.944672
ENSSSCG00000027429	YARS2	0.952248						ENSSSCG00000013745	FARSA	0.94458
ENSSSCG00000025682	ACTR6	0.951889						ENSSSCG00000017499	STARD3	0.944525
ENSSSCG00000014211	YTHDC2	0.951828						ENSSSCG00000026465	BABAM2	0.94431
ENSSSCG00000002411	GTF2A1	0.951465						ENSSSCG00000030546	HSD11B1L	0.944309
ENSSSCG00000003716	SS18	0.951402						ENSSSCG00000016732	TBRG4	0.944227
ENSSSCG00000014240	CSNK1G3	0.951351						ENSSSCG00000002667	ZDHHC7	0.94416
ENSSSCG00000011332	SETD2	0.951203						ENSSSCG00000010620	XPNPEP1	0.943912
ENSSSCG00000005346	ZCCHC7	0.95119						ENSSSCG00000008303	CCT7	0.943803
ENSSSCG00000010877	HNRNPU	0.950972						ENSSSCG00000035969	THRA	0.943708
ENSSSCG00000014114	TENT2	0.950819						ENSSSCG00000013038		0.943612
ENSSSCG00000011763	MRPL47	0.950807						ENSSSCG00000025078	ZNF358	0.943519
ENSSSCG00000021343	ZEB2	0.950519						ENSSSCG00000013600	RAB11B	0.943421
ENSSSCG00000039249		0.950376						ENSSSCG00000025565		0.943218
ENSSSCG00000037481	SYF2	0.950353						ENSSSCG00000007805	ATP2A1	0.943167
ENSSSCG00000037309	TIGD7	0.950299						ENSSSCG00000013490	PIP5K1C	0.943106
ENSSSCG00000014902	ANKRD42	0.950237						ENSSSCG00000036235		0.942821
ENSSSCG00000011085	MLLT10	0.950222						ENSSSCG00000003434	MFN2	0.942757
ENSSSCG00000036293	SRSF10	0.950179						ENSSSCG00000032556		0.942696
ENSSSCG00000009010	ARFIP1	0.95005						ENSSSCG00000012795	IRAK1	0.942467
ENSSSCG00000011101	ITGB1	0.949723						ENSSSCG00000013063		0.942403
ENSSSCG00000008497	GPATCH11	0.949646						ENSSSCG00000012984	SCYL1	0.9422
ENSSSCG00000009776	SBNO1	0.949611						ENSSSCG00000003348	SSU72	0.942166
ENSSSCG00000011514	MITF	0.949549						ENSSSCG00000001916	INSYN1	0.94211
ENSSSCG00000006850	FAM102B	0.949393						ENSSSCG00000031757	CARS2	0.942008
ENSSSCG00000027509	VPS54	0.948731						ENSSSCG00000017583	SGCA	0.941862
ENSSSCG00000004986	TRAPPC6B	0.948698						ENSSSCG00000001688	TJAP1	0.941847
ENSSSCG00000032650		0.94835						ENSSSCG00000017924	PELP1	0.94176
ENSSSCG00000008414	ERLEC1	0.94827						ENSSSCG00000017119	CLPTM1L	0.941757
ENSSSCG00000003670	RLF	0.948073						ENSSSCG00000010799	COG7	0.941745
ENSSSCG00000030002	C18orf21	0.948051						ENSSSCG00000007426	ACOT8	0.941541
ENSSSCG00000022912	NT5C3A	0.948024						ENSSSCG00000011145	ASB13	0.941382
ENSSSCG00000008989	CNOT6L	0.948006						ENSSSCG00000024912	WDR5	0.941377
ENSSSCG00000036634	MAP4K5	0.947555						ENSSSCG00000040888	KCTD13	0.941275
ENSSSCG00000004958	PIAS1	0.947472						ENSSSCG00000020783	SLC41A1	0.941272
ENSSSCG00000009384	INTS6	0.947379						ENSSSCG00000021130	RPP21	0.94124
ENSSSCG00000009369	COG6	0.947353						ENSSSCG00000039267	ATP6V0B	0.941066
ENSSSCG00000005007		0.947346						ENSSSCG00000013752	STX10	0.940984
ENSSSCG00000027765	TOGARAM1	0.947013						ENSSSCG00000017941		0.940139
ENSSSCG00000023595	AK3	0.946924						ENSSSCG00000028202	RANGAP1	0.940106
ENSSSCG00000004294	SYNCRIP	0.946794						ENSSSCG00000002885	USF2	0.939963
ENSSSCG00000040912	SNX6	0.946611						ENSSSCG00000011619	EEFSEC	0.939827
ENSSSCG00000023294	KRCC1	0.946452						ENSSSCG00000034742	MECP2	0.939606
ENSSSCG00000028646	MMADHC	0.946421						ENSSSCG00000035176	SEMA6B	0.939471
ENSSSCG00000006014	RAD21	0.946273						ENSSSCG00000012910	RPS6KB2	0.939238
ENSSSCG00000029633	USP24	0.946181						ENSSSCG00000039243	CD81	0.939186
ENSSSCG00000008773	PGM2	0.946126						ENSSSCG00000007715	ABHD11	0.939166
ENSSSCG00000033377	FOPNL	0.946011						ENSSSCG00000027299	PANK4	0.938939
ENSSSCG00000002867	CEBPG	0.945836						ENSSSCG00000039523		0.938562
ENSSSCG00000005096	HIF1A	0.945582						ENSSSCG00000017156	GAA	0.938489
ENSSSCG00000003815	ALG6	0.945559						ENSSSCG00000035939	ZNF512B	0.938403
ENSSSCG00000015410	PHTF2	0.945551						ENSSSCG00000018023	COX10	0.938403
ENSSSCG00000024622	ZNF667	0.945501						ENSSSCG00000038086	ECHS1	0.938334
ENSSSCG00000034253		0.945381						ENSSSCG00000000114	PICK1	0.938181
ENSSSCG00000031775	YAF2	0.945067						ENSSSCG00000003055	XRCC1	0.938175
ENSSSCG00000015393	DMTF1	0.944425						ENSSSCG00000002771	EDC4	0.938068
ENSSSCG00000013367	GTF2H1	0.944419						ENSSSCG00000032062	WDR55	0.938015
ENSSSCG00000008382	USP34	0.944164						ENSSSCG00000003634	ADPRHL2	0.937875
ENSSSCG00000022168	APBB2	0.943894						ENSSSCG00000033260	TNNI2	0.937832
ENSSSCG00000001002	PRPF4B	0.943685						ENSSSCG00000039516	LRRC47	0.937765
ENSSSCG00000008637	TAF1B	0.943591						ENSSSCG00000021560		0.937666
ENSSSCG00000033879	ZNF280B	0.943524						ENSSSCG00000023177	RRP9	0.937537
ENSSSCG00000012148	SYAP1	0.943495						ENSSSCG00000029391	PLSCR3	0.937326
ENSSSCG00000022333	C16orf87	0.943492						ENSSSCG00000003339	INTS11	0.937269
ENSSSCG00000026301	RAP2C	0.943458						ENSSSCG00000016441		0.937245
ENSSSCG00000011679	ATR	0.943313						ENSSSCG00000014003	MIER2	0.937041
ENSSSCG00000017047	CLINT1	0.943239						ENSSSCG00000010128		0.937004
ENSSSCG00000011229	STT3B	0.943118						ENSSSCG00000035653	PGAP2	0.93675
ENSSSCG00000021973	GPX8	0.943078						ENSSSCG00000038220	RXRA	0.936498
ENSSSCG00000013344	ANO5	0.942907						ENSSSCG00000020856	PPME1	0.936402
ENSSSCG00000004997	PRPF39	0.942821						ENSSSCG00000013416	MED16	0.936237
ENSSSCG00000011511	FRMD4B	0.942742						ENSSSCG00000011385	APEH	0.936061
ENSSSCG00000014221	LVRN	0.942723						ENSSSCG00000003150	NUCB1	0.935981
ENSSSCG00000004897	ZCCHC2	0.942083						ENSSSCG00000009978	AP1B1	0.93598
ENSSSCG00000010171	TSNAX	0.942069						ENSSSCG00000017934	CLDN7	0.935816
ENSSSCG00000024628	ALKBH8	0.942007						ENSSSCG00000017510	CACNB1	0.935811
ENSSSCG00000021918	CEP19	0.941918						ENSSSCG00000034510	ORAI1	0.935804
ENSSSCG00000004899	RELCH	0.941552						ENSSSCG00000013435	MBD3	0.935793
ENSSSCG00000023312	PIN4	0.941396						ENSSSCG00000031692		0.935786
ENSSSCG00000014146	RASA1	0.940829						ENSSSCG00000005320	RGP1	0.93575
ENSSSCG00000016564	UBE2H	0.940769						ENSSSCG00000035900		0.934978
ENSSSCG00000025139	ZNF507	0.940405						ENSSSCG00000012269	CDK16	0.934975
ENSSSCG00000014121	ZFYVE16	0.940349						ENSSSCG00000037096	TMEM88	0.934697
ENSSSCG00000037592	SLF2	0.940155						ENSSSCG00000022655	PTGES2	0.934163
ENSSSCG00000009090	KIAA1109	0.939944						ENSSSCG00000002670	USP10	0.934149
ENSSSCG00000012452		0.939922						ENSSSCG00000007786	RNF40	0.93407
ENSSSCG00000028113	CAPZA2	0.939917						ENSSSCG00000008019	JPT2	0.933963
ENSSSCG00000038187		0.939871						ENSSSCG00000007815	GTF3C1	0.933744
ENSSSCG00000006192	LACTB2	0.939812						ENSSSCG00000014835	C2CD3	0.933273
ENSSSCG00000029478	CUL4B	0.939663						ENSSSCG00000038079	CLPP	0.933243
ENSSSCG00000014304	SEC24A	0.939391						ENSSSCG00000033027	CIAO2B	0.933071
ENSSSCG00000004120	SHPRH	0.939361						ENSSSCG00000022343	ENO1	0.932756
ENSSSCG00000009341		0.939361						ENSSSCG00000013896	MPV17L2	0.932558
ENSSSCG00000023793	NUP42	0.939338						ENSSSCG00000037905	ITGB5	0.932494
ENSSSCG00000008335		0.9393						ENSSSCG00000040265	UBFD1	0.932477
ENSSSCG00000024193	LYSMD3	0.939081						ENSSSCG00000008008	STUB1	0.932359
ENSSSCG00000024916	DHX36	0.938999						ENSSSCG00000000694	GAPDH	0.932333
ENSSSCG00000030486	TBC1D23	0.938929						ENSSSCG00000000039	POLDIP3	0.932152
ENSSSCG00000004542	NARS	0.938303						ENSSSCG00000032748		0.932151
ENSSSCG00000022145	RPF1	0.938196						ENSSSCG00000032657	RPL3L	0.931859
ENSSSCG00000003729	RNF125	0.938152						ENSSSCG00000024974	RPL13	0.931341
ENSSSCG00000000541	FAR2	0.938147						ENSSSCG00000031249	PTTG1IP	0.931331
ENSSSCG00000008499	STRN	0.937738						ENSSSCG00000010931		0.931327
ENSSSCG00000003787	ZRANB2	0.937606						ENSSSCG00000010131	TXNRD2	0.931103
ENSSSCG00000009050	INPP4B	0.937337						ENSSSCG00000006496	LMNA	0.931075
ENSSSCG00000004938	DENND4A	0.936608						ENSSSCG00000030378	LIMK1	0.930948
ENSSSCG00000028698	CCDC47	0.936552						ENSSSCG00000036521	TNFSF13	0.930899
ENSSSCG00000005426	FSD1L	0.936268						ENSSSCG00000039640	CDC34	0.93089
ENSSSCG00000032214	SOCS6	0.935795						ENSSSCG00000013005	VPS51	0.930666
ENSSSCG00000024168	AIMP1	0.935505						ENSSSCG00000015083		0.930661
ENSSSCG00000024623	USP25	0.935234						ENSSSCG00000020686		0.930648
ENSSSCG00000022159	FNDC3A	0.935152						ENSSSCG00000005666	DOLK	0.930349
ENSSSCG00000006033	EIF3E	0.934934						ENSSSCG00000023140	EIF2B4	0.930292
ENSSSCG00000001924		0.934784						ENSSSCG00000003154	GYS1	0.930117
ENSSSCG00000024598	PRKAA1	0.934503						ENSSSCG00000034154	WNK2	0.929593
ENSSSCG00000005065	AP5M1	0.934487						ENSSSCG00000013836		0.929541
ENSSSCG00000011963	TOMM70	0.934424						ENSSSCG00000032073		0.929531
ENSSSCG00000027063	DPY19L1	0.934392						ENSSSCG00000007914	METTL22	0.929468
ENSSSCG00000000849	HSP90B1	0.934267						ENSSSCG00000028346	SAMM50	0.929466
ENSSSCG00000034493	ST3GAL6	0.933442						ENSSSCG00000013864	TMEM38A	0.92941
ENSSSCG00000024351	MET	0.933258						ENSSSCG00000013639	SLC44A2	0.929234
ENSSSCG00000008974	SDAD1	0.932975						ENSSSCG00000001424	SKIV2L	0.929159
ENSSSCG00000015497	KLHL20	0.93295						ENSSSCG00000013448	MKNK2	0.92908
ENSSSCG00000035410	IWS1	0.932862						ENSSSCG00000000214	GPD1	0.928922
ENSSSCG00000000167	RIC8B	0.932583						ENSSSCG00000001659	KLC4	0.928879
ENSSSCG00000006052	FZD6	0.932421						ENSSSCG00000026063	DPP9	0.928792
ENSSSCG00000032372	ZFP90	0.932405						ENSSSCG00000007264		0.928364
ENSSSCG00000039870		0.932071						ENSSSCG00000013757	C19orf53	0.928284
ENSSSCG00000008942	MOB1B	0.931736						ENSSSCG00000039424	MCRIP1	0.928268
ENSSSCG00000009397	CAB39L	0.931591						ENSSSCG00000025430	DTX2	0.928131
ENSSSCG00000016968	BDP1	0.931396						ENSSSCG00000032921	INO80E	0.927954
ENSSSCG00000010250	VPS26A	0.930984						ENSSSCG00000007941	CDIP1	0.927905
ENSSSCG00000034292	ZMYM1	0.93088						ENSSSCG00000000268	AAAS	0.927844
ENSSSCG00000008136	RANBP2	0.930829						ENSSSCG00000011432	GLYCTK	0.927615
ENSSSCG00000025478	MIB1	0.930767						ENSSSCG00000036775	SLC48A1	0.927594
ENSSSCG00000006903	RPAP2	0.930485						ENSSSCG00000000274	PCBP2	0.927555
ENSSSCG00000015405	CD36	0.930322						ENSSSCG00000004745	RPAP1	0.927548
ENSSSCG00000012583	ACSL4	0.930267						ENSSSCG00000010929	CYB5R1	0.927541
ENSSSCG00000034217	SKA2	0.929987						ENSSSCG00000034569		0.927303
ENSSSCG00000014149	MEF2C	0.929939						ENSSSCG00000003134	GRWD1	0.927265
ENSSSCG00000021793	SMIM14	0.92955						ENSSSCG00000026331		0.927152
ENSSSCG00000030150	UGDH	0.929352						ENSSSCG00000017131	FN3K	0.927147
ENSSSCG00000034618	ZMYM6	0.929254						ENSSSCG00000037341	RNF220	0.927013
ENSSSCG00000017790	TAOK1	0.929133						ENSSSCG00000012940	B4GAT1	0.926878
ENSSSCG00000027176	SACM1L	0.929091						ENSSSCG00000001413	GPANK1	0.926864
ENSSSCG00000026382	PPP2R5E	0.928574						ENSSSCG00000012896	NDUFV1	0.926765
ENSSSCG00000011529	TRNT1	0.928566						ENSSSCG00000023142	GAMT	0.9266
ENSSSCG00000037314	TMCO1	0.928427						ENSSSCG00000038766	MAD1L1	0.926342
ENSSSCG00000021741	ZNF527	0.927951						ENSSSCG00000003199	AP2A1	0.926187
ENSSSCG00000015443	DLD	0.927697						ENSSSCG00000027224	PCBP1	0.926136
ENSSSCG00000035195	HNMT	0.927539						ENSSSCG00000003582	SMPDL3B	0.926033
ENSSSCG00000011631	UBA5	0.927481						ENSSSCG00000024235	NPLOC4	0.925904
ENSSSCG00000004110	TAB2	0.92692						ENSSSCG00000015080	CEP164	0.925891
ENSSSCG00000025744	KDSR	0.926682						ENSSSCG00000013105		0.92582
ENSSSCG00000022288	STK38L	0.926592						ENSSSCG00000026793	B4GALT2	0.925814
ENSSSCG00000008833		0.926485						ENSSSCG00000002277	SPTB	0.92571
ENSSSCG00000008504	CRIM1	0.926451						ENSSSCG00000027307	NDUFA11	0.92565
ENSSSCG00000039393	SPRED1	0.926397						ENSSSCG00000031468		0.925618
ENSSSCG00000003814	EFCAB7	0.926165						ENSSSCG00000003030	CIC	0.925547
ENSSSCG00000029408	ZFP30	0.925959						ENSSSCG00000017397	MLX	0.925254
ENSSSCG00000024127	ABI1	0.925923						ENSSSCG00000013936	NDUFA13	0.925247
ENSSSCG00000034966	TTC33	0.925853						ENSSSCG00000001991	DHRS1	0.925211
ENSSSCG00000028786		0.925758						ENSSSCG00000007776	BCL7C	0.92516
ENSSSCG00000030682	MACO1	0.925258						ENSSSCG00000013019	MEN1	0.925112
ENSSSCG00000022396	BLZF1	0.924834						ENSSSCG00000012842	RPLP2	0.925043
ENSSSCG00000016616	FAM3C	0.924825						ENSSSCG00000007481	ZFP64	0.925027
ENSSSCG00000024696	CCNYL1	0.924781						ENSSSCG00000038940	GNPDA1	0.924748
ENSSSCG00000008801	SLC30A9	0.924571						ENSSSCG00000003037		0.924684
ENSSSCG00000015820	NSD3	0.924477						ENSSSCG00000020777	TRIOBP	0.924601
ENSSSCG00000023996	CASC4	0.924463						ENSSSCG00000021065	NAA60	0.9244
ENSSSCG00000015247	ZBTB44	0.924344						ENSSSCG00000012089	ADARB1	0.924317
ENSSSCG00000011491	THOC7	0.924293						ENSSSCG00000033500	SNRPD2	0.924148
ENSSSCG00000031954	SLC39A10	0.924257						ENSSSCG00000039575	PALM	0.924146
ENSSSCG00000015940	UBR3	0.924206						ENSSSCG00000039647	EIF3F	0.924087
ENSSSCG00000039778		0.924196						ENSSSCG00000013721	WDR83OS	0.923884
ENSSSCG00000010460	RPP30	0.924131						ENSSSCG00000020785	DES	0.923764
ENSSSCG00000026644	DDX46	0.923835						ENSSSCG00000011356	UQCRC1	0.923726
ENSSSCG00000031629	MOSMO	0.923283						ENSSSCG00000021672	WBP2	0.923699
ENSSSCG00000025912	URI1	0.923211						ENSSSCG00000003189	PRMT1	0.923687
ENSSSCG00000011501	SUCLG2	0.923079						ENSSSCG00000024437	AP2M1	0.923638
ENSSSCG00000006090	MTERF3	0.922478						ENSSSCG00000016590	SND1	0.923554
ENSSSCG00000027767	SHLD2	0.922359						ENSSSCG00000002995		0.923551
ENSSSCG00000039896	TMEM38B	0.92224						ENSSSCG00000028865	SAP18	0.92338
ENSSSCG00000028663	RBM25	0.92214						ENSSSCG00000002646	TRAPPC2L	0.923334
ENSSSCG00000003981	ZFP69B	0.922098						ENSSSCG00000000661	PHC1	0.923301
ENSSSCG00000036075	WASHC3	0.922007						ENSSSCG00000032242	HMGA1	0.923265
ENSSSCG00000016948	TRIM23	0.921913						ENSSSCG00000017929	RNASEK	0.923265
ENSSSCG00000011218	SLC4A7	0.92182						ENSSSCG00000039635		0.923153
ENSSSCG00000001974	G2E3	0.921795						ENSSSCG00000017940	GPS2	0.923134
ENSSSCG00000011194	ANKRD28	0.921601						ENSSSCG00000005912	GPAA1	0.92312
ENSSSCG00000029920	ELF2	0.921576						ENSSSCG00000015113	ABCG4	0.922979
ENSSSCG00000014269	FNIP1	0.921487						ENSSSCG00000031642		0.922924
ENSSSCG00000008339	GFPT1	0.921397						ENSSSCG00000023097	ZNF408	0.922603
ENSSSCG00000014081	CERT1	0.92139						ENSSSCG00000028762	VPS37C	0.922575
ENSSSCG00000028035		0.921332						ENSSSCG00000000746	WASHC1	0.922264
ENSSSCG00000001074	KDM1B	0.921083						ENSSSCG00000006480	NAXE	0.92221
ENSSSCG00000033155	TMEM30A	0.920893						ENSSSCG00000013891	CCDC124	0.922175
ENSSSCG00000005040	GNPNAT1	0.920464						ENSSSCG00000003183	RRAS	0.922171
ENSSSCG00000016834	LMBRD2	0.920226						ENSSSCG00000013087	TKFC	0.922106
ENSSSCG00000008137		0.920185						ENSSSCG00000002963		0.921852
ENSSSCG00000027455	SLC39A6	0.919933						ENSSSCG00000012784	SSR4	0.92154
ENSSSCG00000004718	TTBK2	0.919881						ENSSSCG00000026794	SIRT2	0.921176
ENSSSCG00000014838	PGM2L1	0.919764						ENSSSCG00000003093	SYMPK	0.9211
ENSSSCG00000032198	SPOPL	0.919755						ENSSSCG00000027779	TMEM259	0.921096
ENSSSCG00000016501	KDM7A	0.919572						ENSSSCG00000002879	GRAMD1A	0.920927
ENSSSCG00000024748	THUMPD1	0.9194						ENSSSCG00000003229	ETFB	0.920779
ENSSSCG00000027905		0.919242						ENSSSCG00000017136	TBCD	0.920658
ENSSSCG00000024621	KAT2B	0.919091						ENSSSCG00000017184	PRPSAP1	0.92055
ENSSSCG00000038968	TMEM263	0.918733						ENSSSCG00000016186		0.920322
ENSSSCG00000015309	MTERF1	0.918661						ENSSSCG00000006501	SSR2	0.920273
ENSSSCG00000006346	ATF6	0.918344						ENSSSCG00000000024	PARVB	0.920215
ENSSSCG00000024972	CCDC25	0.918319						ENSSSCG00000040182	RHBDD2	0.920189
ENSSSCG00000027700	RPRD1A	0.918133						ENSSSCG00000028934	FAM3A	0.920124
ENSSSCG00000035012	DEPDC1B	0.918047						ENSSSCG00000009554	GRTP1	0.919974
ENSSSCG00000016874	PAIP1	0.918027						ENSSSCG00000032110		0.919893
ENSSSCG00000016827	BRIX1	0.917798						ENSSSCG00000024736	ACP4	0.919808
ENSSSCG00000038549	ZFP36L2	0.917546						ENSSSCG00000036909	ERI3	0.919737
ENSSSCG00000009787	CCDC62	0.917455						ENSSSCG00000016379		0.91971
ENSSSCG00000008385	PUS10	0.917406						ENSSSCG00000013755	CCDC130	0.919648
ENSSSCG00000006879	PTBP2	0.917332						ENSSSCG00000007560	TMEM184A	0.919473
ENSSSCG00000015690	UBXN4	0.917313						ENSSSCG00000018034		0.919464
ENSSSCG00000026597	SLC38A4	0.917265						ENSSSCG00000034923	ABHD16A	0.919453
ENSSSCG00000001041	PAK1IP1	0.916816						ENSSSCG00000023556	SUPT5H	0.919286
ENSSSCG00000015692	R3HDM1	0.91678						ENSSSCG00000031102	C1orf174	0.919277
ENSSSCG00000024479	ELAC1	0.9167						ENSSSCG00000005909	FBXL6	0.919252
ENSSSCG00000000570	C2CD5	0.916466						ENSSSCG00000003165	RPS11	0.919245
ENSSSCG00000023850		0.915242						ENSSSCG00000037536	SLC25A28	0.919184
ENSSSCG00000012434	ATRX	0.915167						ENSSSCG00000020677		0.91914
ENSSSCG00000032377	RALGAPA1	0.914652						ENSSSCG00000005638		0.918958
ENSSSCG00000016911	MTREX	0.914572						ENSSSCG00000023080	TPP1	0.918611
ENSSSCG00000028065	USPL1	0.914556						ENSSSCG00000017565	SPATA20	0.918535
ENSSSCG00000024529	TRMT5	0.914328						ENSSSCG00000000702	ZNF384	0.918355
ENSSSCG00000011314	LZTFL1	0.914276						ENSSSCG00000017140	CHMP6	0.91817
ENSSSCG00000034348	NBEA	0.913984						ENSSSCG00000016189	AAMP	0.91804
ENSSSCG00000005950	PHF20L1	0.91387						ENSSSCG00000034868		0.917842
ENSSSCG00000008467	EML4	0.913691						ENSSSCG00000038364		0.917774
ENSSSCG00000008518	SLC30A6	0.913331						ENSSSCG00000035532	ATP5F1D	0.917755
ENSSSCG00000009655	EBF2	0.913209						ENSSSCG00000008287		0.917543
ENSSSCG00000022559	USP14	0.913147						ENSSSCG00000011582	CAND2	0.917455
ENSSSCG00000008475	MAP4K3	0.912727						ENSSSCG00000002374	DLST	0.917218
ENSSSCG00000000588	PLEKHA5	0.912624						ENSSSCG00000032031	QARS	0.917103
ENSSSCG00000005173	HAUS6	0.912524						ENSSSCG00000028635		0.917094
ENSSSCG00000031631	GNL2	0.912457						ENSSSCG00000007167	VPS16	0.917074
ENSSSCG00000012659	ZNF280C	0.912295						ENSSSCG00000039324	FLII	0.916933
ENSSSCG00000022942	PHF6	0.912268						ENSSSCG00000000290	COPZ1	0.916823
ENSSSCG00000010454	IFIT5	0.911763						ENSSSCG00000017127	CYBC1	0.916663
ENSSSCG00000020879	FBXW7	0.911571						ENSSSCG00000002517	WDR25	0.916393
ENSSSCG00000031680	GGPS1	0.911501						ENSSSCG00000001516		0.916095
ENSSSCG00000027846	RRP15	0.911448						ENSSSCG00000039021	LSM2	0.916022
ENSSSCG00000010351	CCSER2	0.911371						ENSSSCG00000005317	TLN1	0.916009
ENSSSCG00000007311		0.911349						ENSSSCG00000008043	TRAF7	0.915996
ENSSSCG00000004653	SECISBP2L	0.911323						ENSSSCG00000032731	NDST1	0.915872
ENSSSCG00000040954	CSTF3	0.911192						ENSSSCG00000003637	MAP7D1	0.915851
ENSSSCG00000015435	NAMPT	0.910935						ENSSSCG00000003193	TBC1D17	0.915568
ENSSSCG00000038730	ITPRID2	0.91077						ENSSSCG00000004957	CLN6	0.91506
ENSSSCG00000001708	CDC5L	0.910385						ENSSSCG00000025545	HDAC6	0.915008
ENSSSCG00000006730	MAN1A2	0.910333						ENSSSCG00000003168	ALDH16A1	0.914996
ENSSSCG00000031147	ACAP2	0.910304						ENSSSCG00000009898	GCN1	0.914993
ENSSSCG00000014170	CAST	0.910294						ENSSSCG00000013269	MAPK8IP1	0.914986
ENSSSCG00000033295	EIF2S1	0.910146						ENSSSCG00000034153	TAF6	0.914985
ENSSSCG00000016872	HMGCS1	0.909994						ENSSSCG00000023229	ETV5	0.914457
ENSSSCG00000016027	ITGAV	0.909669						ENSSSCG00000016340	ASB1	0.9144
ENSSSCG00000031459	KMT5B	0.909446						ENSSSCG00000023759	WDR13	0.913974
ENSSSCG00000024125	KPNA3	0.909312						ENSSSCG00000010190		0.913939
ENSSSCG00000027211	EPC2	0.909058						ENSSSCG00000008574	KIF3C	0.91393
ENSSSCG00000033791	IMPA1	0.909022						ENSSSCG00000040188	TNFSF12	0.913713
ENSSSCG00000024232	CCDC91	0.908771						ENSSSCG00000002764	SMPD3	0.913409
ENSSSCG00000017670	RPS6KB1	0.908445						ENSSSCG00000024242	MRPL54	0.913392
ENSSSCG00000006904	GLMN	0.908375						ENSSSCG00000007540	CABLES2	0.913342
ENSSSCG00000009887	NAA25	0.908368						ENSSSCG00000022162		0.913311
ENSSSCG00000020931	MSH6	0.908339						ENSSSCG00000001414		0.913258
ENSSSCG00000003741		0.908053						ENSSSCG00000006523	MTX1	0.91297
ENSSSCG00000030423	MIER1	0.907987						ENSSSCG00000002666	KIAA0513	0.912963
ENSSSCG00000009180	TRMT10A	0.907704						ENSSSCG00000003169	PIH1D1	0.9129
ENSSSCG00000033527	ITFG1	0.907625						ENSSSCG00000010585	ACTR1A	0.912873
ENSSSCG00000037463	MRPS36	0.907532						ENSSSCG00000017139	RPTOR	0.912837
ENSSSCG00000040887	HEATR3	0.907494						ENSSSCG00000013779	PKN1	0.912716
ENSSSCG00000003757	SSX2IP	0.907169						ENSSSCG00000024693	MRPL17	0.912624
ENSSSCG00000017505	MED1	0.906903						ENSSSCG00000000700	ACRBP	0.912575
ENSSSCG00000004334	MAP3K7	0.906706						ENSSSCG00000011572	SEC13	0.912327
ENSSSCG00000002245	KATNBL1	0.906547						ENSSSCG00000002633	GAS8	0.912116
ENSSSCG00000010674	FAM204A	0.906542						ENSSSCG00000036102	TCF25	0.911938
ENSSSCG00000034795	SCAMP1	0.906055						ENSSSCG00000006665	SF3B4	0.911871
ENSSSCG00000011775	KLHL24	0.905596						ENSSSCG00000029724	RACK1	0.911781
ENSSSCG00000004813	TTC23	0.905501						ENSSSCG00000026939	LMAN2L	0.911572
ENSSSCG00000030610	FNBP4	0.905434						ENSSSCG00000021374		0.911472
ENSSSCG00000031580	LLPH	0.905428						ENSSSCG00000008061	ELOB	0.911358
ENSSSCG00000028336	YIPF6	0.905393						ENSSSCG00000001433	PPT2	0.911346
ENSSSCG00000004076	MTRF1L	0.905358						ENSSSCG00000001654	PPP2R5D	0.911244
ENSSSCG00000008573	RAB10	0.904826						ENSSSCG00000009268	CRYL1	0.911056
ENSSSCG00000017836	PAFAH1B1	0.904594						ENSSSCG00000016577	ATP6V1F	0.911015
ENSSSCG00000005072	PSMA3	0.904109						ENSSSCG00000003433	PLOD1	0.911001
ENSSSCG00000003790	ANKRD13C	0.903926						ENSSSCG00000036973	RAC3	0.910898
ENSSSCG00000015709	SLC35F5	0.903861						ENSSSCG00000013873	NR2F6	0.910896
ENSSSCG00000003766	DNAJB4	0.903667						ENSSSCG00000006469	MRPL24	0.910826
ENSSSCG00000023924	PDE1A	0.903584						ENSSSCG00000024184	FASTK	0.910704
ENSSSCG00000011026	ARHGAP12	0.903349						ENSSSCG00000000968	SBF1	0.910602
ENSSSCG00000010802	UCHL5	0.903249						ENSSSCG00000008550	SLC5A6	0.910299
ENSSSCG00000036454	TMEM220	0.902932						ENSSSCG00000003104	STRN4	0.910236
ENSSSCG00000015962	SP3	0.902772						ENSSSCG00000029034	COX4I1	0.909931
ENSSSCG00000010433	SGMS1	0.902666						ENSSSCG00000013722	WDR83	0.909887
ENSSSCG00000027340	PI4K2B	0.902305						ENSSSCG00000006390	CASQ1	0.909875
ENSSSCG00000029547	NAB1	0.902118						ENSSSCG00000003078	CEACAM19	0.909591
ENSSSCG00000009049	USP38	0.90204						ENSSSCG00000029088	MTG1	0.909527
ENSSSCG00000020842	TAF13	0.902019						ENSSSCG00000012772	BCAP31	0.909457
ENSSSCG00000006163	PKIA	0.901536						ENSSSCG00000024103		0.909457
ENSSSCG00000003772		0.90153						ENSSSCG00000033516	DHDDS	0.909306
ENSSSCG00000006987	SLC7A2	0.901529						ENSSSCG00000022728	HOXC10	0.90909
ENSSSCG00000036339	FAM126B	0.901485						ENSSSCG00000015211	PKNOX2	0.909012
ENSSSCG00000004340	FHL5	0.901443						ENSSSCG00000028735	DDX51	0.908895
ENSSSCG00000014204	DCP2	0.901388						ENSSSCG00000003197	MED25	0.908883
ENSSSCG00000010357	WAPL	0.901192						ENSSSCG00000007981	NPRL3	0.9088
ENSSSCG00000009657	PPP2R2A	0.900891						ENSSSCG00000002377	EIF2B2	0.908713
ENSSSCG00000014165	TTC37	0.900622						ENSSSCG00000012127	GEMIN8	0.908601
ENSSSCG00000027608	FAM172A	0.90014						ENSSSCG00000024756	SPG7	0.908445
ENSSSCG00000025703	REV3L	0.899334						ENSSSCG00000003976	NFYC	0.908157
ENSSSCG00000010644	DCLRE1A	0.899304						ENSSSCG00000025164	TSC22D4	0.908094
ENSSSCG00000008924	UBA6	0.898815						ENSSSCG00000006954	EEF1D	0.908046
ENSSSCG00000016635	CAV2	0.898568						ENSSSCG00000034608	TMEM94	0.907784
ENSSSCG00000004603	RFX7	0.89838						ENSSSCG00000034096	DMAP1	0.907456
ENSSSCG00000006216	TRIM55	0.898308						ENSSSCG00000003405	PEX14	0.907336
ENSSSCG00000005724	SETX	0.898055						ENSSSCG00000029945	GCAT	0.907086
ENSSSCG00000011833	DLG1	0.89791						ENSSSCG00000037061	RRP1	0.906761
ENSSSCG00000004747	RTF1	0.897906						ENSSSCG00000036870	RTN2	0.906665
ENSSSCG00000016075	SF3B1	0.897705						ENSSSCG00000008030	TSR3	0.906604
ENSSSCG00000008808	GNPDA2	0.896985						ENSSSCG00000029502	NAXD	0.906501
ENSSSCG00000014955	MRE11	0.896721						ENSSSCG00000036568	MVB12A	0.906436
ENSSSCG00000009568		0.896676						ENSSSCG00000032919	ATG4B	0.906421
ENSSSCG00000015776	RWDD4	0.896405						ENSSSCG00000010111		0.906064
ENSSSCG00000017895	RABEP1	0.896257						ENSSSCG00000022609	WWP2	0.906004
ENSSSCG00000027115		0.895966						ENSSSCG00000038738	DMWD	0.905977
ENSSSCG00000030484	AHR	0.895758						ENSSSCG00000031918	CYC1	0.905953
ENSSSCG00000006155	ZBTB10	0.895757						ENSSSCG00000029403		0.905949
ENSSSCG00000009222	SPARCL1	0.895702						ENSSSCG00000006490	SMG5	0.905791
ENSSSCG00000034072		0.894918						ENSSSCG00000024661	ZNF524	0.905782
ENSSSCG00000016918	MAP3K1	0.894746						ENSSSCG00000024134	MGLL	0.905698
ENSSSCG00000035663		0.894485						ENSSSCG00000013064	EEF1G	0.905611
ENSSSCG00000005066	EXOC5	0.894388						ENSSSCG00000000264	MFSD5	0.90559
ENSSSCG00000039663	TWSG1	0.894082						ENSSSCG00000010067	MIF	0.905508
ENSSSCG00000017514	KPNB1	0.89405						ENSSSCG00000006642	MINDY1	0.905331
ENSSSCG00000036855	SLC25A36	0.8939						ENSSSCG00000003317	ZNF787	0.905309
ENSSSCG00000025107	CCDC58	0.893884						ENSSSCG00000038474	AURKAIP1	0.905085
ENSSSCG00000004529	POLI	0.893697						ENSSSCG00000002013	DHRS4	0.905019
ENSSSCG00000035538		0.892463						ENSSSCG00000009916	ACADS	0.904973
ENSSSCG00000040445	RND3	0.892316						ENSSSCG00000013627	PRKCSH	0.904913
ENSSSCG00000004370	ATG5	0.89211						ENSSSCG00000028180	DUSP28	0.904823
ENSSSCG00000017014	PANK3	0.891859						ENSSSCG00000028036	MAP3K10	0.904292
ENSSSCG00000008890	TMA16	0.891517						ENSSSCG00000011437	ALAS1	0.9042
ENSSSCG00000040286	CYLD	0.891471						ENSSSCG00000002036		0.903968
ENSSSCG00000037655	GABPA	0.891349						ENSSSCG00000005906		0.903775
ENSSSCG00000008608	RDH14	0.89085						ENSSSCG00000010703	HTRA1	0.903774
ENSSSCG00000034398	C8orf37	0.890654						ENSSSCG00000002712	LDHD	0.903714
ENSSSCG00000011449	GNL3	0.89058						ENSSSCG00000037056	PPP1R37	0.903448
ENSSSCG00000011169	PRXL2C	0.890546						ENSSSCG00000016367	RNPEPL1	0.903429
ENSSSCG00000025053	RYBP	0.890526						ENSSSCG00000002774	RIPOR1	0.903271
ENSSSCG00000015407	GNAI1	0.89042						ENSSSCG00000010114	ESS2	0.90325
ENSSSCG00000020711	RAB33B	0.89015						ENSSSCG00000011411		0.903052
ENSSSCG00000005083	DHRS7	0.889614						ENSSSCG00000014440	HMGXB3	0.902993
ENSSSCG00000033812		0.889405						ENSSSCG00000000973	SELENOO	0.90293
ENSSSCG00000030186	KIF2A	0.889083						ENSSSCG00000007580	WIPI2	0.902893
ENSSSCG00000002287	MPP5	0.888786						ENSSSCG00000040086	YTHDF1	0.902843
ENSSSCG00000038550	SCOC	0.88874						ENSSSCG00000033978		0.902765
ENSSSCG00000010548	CHUK	0.888536						ENSSSCG00000031600		0.902694
ENSSSCG00000037964		0.888469						ENSSSCG00000010973	RPP25L	0.902574
ENSSSCG00000016518	TRIM24	0.888414						ENSSSCG00000007672	POP7	0.902242
ENSSSCG00000009334	HSPH1	0.888381						ENSSSCG00000013442	ABHD17A	0.902085
ENSSSCG00000024780	ZFAND1	0.888211						ENSSSCG00000016775	ZNF777	0.902042
ENSSSCG00000032489	KLHDC1	0.888192						ENSSSCG00000029154	NOSIP	0.901683
ENSSSCG00000011739	PDCD10	0.887937						ENSSSCG00000032787	ALAD	0.901615
ENSSSCG00000025876	PBLD	0.887737						ENSSSCG00000027016	C19orf47	0.901539
ENSSSCG00000016005	SESTD1	0.887413						ENSSSCG00000000359		0.901497
ENSSSCG00000009570	MPHOSPH8	0.887297						ENSSSCG00000016496	ADCK2	0.901316
ENSSSCG00000033634	ERI1	0.887244						ENSSSCG00000038234	TMEM175	0.90126
ENSSSCG00000039109	MTERF2	0.887207						ENSSSCG00000040599	TBC1D25	0.901219
ENSSSCG00000002877		0.886736						ENSSSCG00000012926	PC	0.901106
ENSSSCG00000030478		0.886556						ENSSSCG00000025610	AGAP3	0.901072
ENSSSCG00000007525		0.886474						ENSSSCG00000011575	ATG7	0.901052
ENSSSCG00000009234	ABRAXAS1	0.886063						ENSSSCG00000008233	TMEM150A	0.900832
ENSSSCG00000005127		0.885941						ENSSSCG00000017519	MRPL10	0.900821
ENSSSCG00000029485	FBXO11	0.885752						ENSSSCG00000001595	DAAM2	0.900626
ENSSSCG00000008943	SLC4A4	0.885566						ENSSSCG00000027538	TMEM258	0.900549
ENSSSCG00000012131	MOSPD2	0.885416						ENSSSCG00000017817	PRPF8	0.900487
ENSSSCG00000014913	PICALM	0.885063						ENSSSCG00000008018	MAPK8IP3	0.900258
ENSSSCG00000004620	MYO5A	0.884989						ENSSSCG00000002003		0.900123
ENSSSCG00000006848	SLC25A24	0.884944						ENSSSCG00000036712	TPD52L2	0.900114
ENSSSCG00000009449	TDRD3	0.884882						ENSSSCG00000013037		0.9001
ENSSSCG00000021946		0.884663						ENSSSCG00000012895		0.900096
ENSSSCG00000032357	APPL1	0.884651						ENSSSCG00000021319	ALG3	0.900071
ENSSSCG00000029352	CCNL1	0.884507						ENSSSCG00000010010	PES1	0.9
ENSSSCG00000037216	PPP4R2	0.884328						ENSSSCG00000023603	UBALD1	0.899961
ENSSSCG00000009084	SPATA5	0.884241						ENSSSCG00000000007	TRMU	0.899799
ENSSSCG00000004106	LATS1	0.883382						ENSSSCG00000001656	RRP36	0.89974
ENSSSCG00000001070	FAM8A1	0.883261						ENSSSCG00000013597	RPS28	0.899715
ENSSSCG00000011467	DENND6A	0.88304						ENSSSCG00000002998	SNRPA	0.899624
ENSSSCG00000004324		0.882729						ENSSSCG00000031302	CTBP1	0.899582
ENSSSCG00000025287	GIN1	0.882651						ENSSSCG00000009584	SEMA4D	0.899315
ENSSSCG00000016113	BMPR2	0.882571						ENSSSCG00000012295	MAGIX	0.899152
ENSSSCG00000025606	ATM	0.882545						ENSSSCG00000002652	KLHDC4	0.899134
ENSSSCG00000018086	ND4L	0.88225						ENSSSCG00000023354	ACAD9	0.899115
ENSSSCG00000040199	AFG1L	0.882153						ENSSSCG00000000066	L3MBTL2	0.899072
ENSSSCG00000010235	SIRT1	0.882103						ENSSSCG00000001692	MRPS18A	0.899039
ENSSSCG00000008422		0.881896						ENSSSCG00000035997	RPL10	0.898863
ENSSSCG00000037204	ZNF248	0.881825						ENSSSCG00000000035	TTLL1	0.898829
ENSSSCG00000015857	UGGT1	0.881671						ENSSSCG00000007286	ACSS2	0.898759
ENSSSCG00000002446		0.880372						ENSSSCG00000038287	RDH13	0.898588
ENSSSCG00000015947	DCAF17	0.880331						ENSSSCG00000013778	NDUFB7	0.898357
ENSSSCG00000000798	TWF1	0.880116						ENSSSCG00000006360	B4GALT3	0.898319
ENSSSCG00000010508	TM9SF3	0.879946						ENSSSCG00000011368	P4HTM	0.898281
ENSSSCG00000015402	CACNA2D1	0.879724						ENSSSCG00000003486	ARHGEF10L	0.898232
ENSSSCG00000017033	SLU7	0.879481						ENSSSCG00000029627		0.898205
ENSSSCG00000005037	ERO1A	0.87928						ENSSSCG00000025425	FCSK	0.898057
ENSSSCG00000022869	BCAP29	0.879247						ENSSSCG00000013239	PSMC3	0.898054
ENSSSCG00000016123	PARD3B	0.879152						ENSSSCG00000007395		0.898012
ENSSSCG00000011493		0.879093						ENSSSCG00000024259	PPP1R11	0.897977
ENSSSCG00000005575	RC3H2	0.878522						ENSSSCG00000003090		0.897698
ENSSSCG00000021205	STK26	0.878398						ENSSSCG00000024770	LIG3	0.897489
ENSSSCG00000009345	PDS5B	0.878295						ENSSSCG00000009876	DDX54	0.897373
ENSSSCG00000030502	CEP170	0.87822						ENSSSCG00000012779	ABCD1	0.897361
ENSSSCG00000025238	SHOX2	0.877358						ENSSSCG00000023636	TMEM222	0.896938
ENSSSCG00000004123		0.877321						ENSSSCG00000007168	PCED1A	0.896835
ENSSSCG00000010440		0.877037						ENSSSCG00000031941	MED22	0.896678
ENSSSCG00000021644	BRD7	0.876862						ENSSSCG00000039196	POLR2I	0.89628
ENSSSCG00000008363	AFTPH	0.876842						ENSSSCG00000002989	AKT2	0.896277
ENSSSCG00000013347	PRMT3	0.876634						ENSSSCG00000034045	ERGIC3	0.896162
ENSSSCG00000014199	WDR36	0.876201						ENSSSCG00000012287	TFE3	0.895891
ENSSSCG00000035639	TERB1	0.876092						ENSSSCG00000038950	VARS	0.895738
ENSSSCG00000000587	AEBP2	0.876021						ENSSSCG00000010078		0.895636
ENSSSCG00000039373	SNX24	0.875813						ENSSSCG00000036824	AVPI1	0.895578
ENSSSCG00000012203	TAB3	0.875455						ENSSSCG00000012885		0.895531
ENSSSCG00000006193		0.874847						ENSSSCG00000007162	UBOX5	0.895274
ENSSSCG00000033025	C21orf91	0.874782						ENSSSCG00000007478	ATP9A	0.895156
ENSSSCG00000006996	FRG1	0.874111						ENSSSCG00000040643	CAV3	0.895119
ENSSSCG00000006900	DIPK1A	0.874087						ENSSSCG00000023400	ZNF598	0.895069
ENSSSCG00000006889	ARHGAP29	0.873622						ENSSSCG00000035090	RAC1	0.89505
ENSSSCG00000013314	QSER1	0.873492						ENSSSCG00000002729		0.895016
ENSSSCG00000037602		0.873045						ENSSSCG00000014627	SMPD1	0.894596
ENSSSCG00000000902	NR2C1	0.872838						ENSSSCG00000000361	CD63	0.894498
ENSSSCG00000009327		0.872451						ENSSSCG00000002005	EMC9	0.894246
ENSSSCG00000004946	ZWILCH	0.87234						ENSSSCG00000015483	EEF1AKNMT	0.894162
ENSSSCG00000009419		0.872329						ENSSSCG00000010062	CABIN1	0.894132
ENSSSCG00000015889		0.872202						ENSSSCG00000007798	TBC1D10B	0.893978
ENSSSCG00000022081	PHLDB2	0.871601						ENSSSCG00000007809		0.893912
ENSSSCG00000011841	SENP5	0.871543						ENSSSCG00000035728		0.893681
ENSSSCG00000026714	TAF9B	0.871442						ENSSSCG00000017164		0.893677
ENSSSCG00000000536	ERGIC2	0.871427						ENSSSCG00000023349	ZNF768	0.893646
ENSSSCG00000022419	FEM1B	0.871353						ENSSSCG00000013615	ECSIT	0.893516
ENSSSCG00000013298	PDHX	0.871274						ENSSSCG00000012327	HSD17B10	0.893329
ENSSSCG00000036546	RNF141	0.871249						ENSSSCG00000037847	MOB2	0.893323
ENSSSCG00000014190	FBXL17	0.870998						ENSSSCG00000013007	ZFPL1	0.893271
ENSSSCG00000000877	SCYL2	0.870867						ENSSSCG00000010306	SEC24C	0.893035
ENSSSCG00000021731	WWC2	0.870731						ENSSSCG00000030425	SPHK2	0.893001
ENSSSCG00000011025	ZEB1	0.870626						ENSSSCG00000010130	GNB1L	0.89293
ENSSSCG00000022895	CRYBG3	0.87051						ENSSSCG00000025284	COQ9	0.892871
ENSSSCG00000035133	MTMR9	0.870368						ENSSSCG00000013030	PRDX5	0.892855
ENSSSCG00000014223	COMMD10	0.86964						ENSSSCG00000010011	TCN2	0.892852
ENSSSCG00000007058	PLCB4	0.869499						ENSSSCG00000030707	INPP5K	0.892751
ENSSSCG00000009501		0.869002						ENSSSCG00000035134	MRPS7	0.8926
ENSSSCG00000016194	USP37	0.868868						ENSSSCG00000025791	MON1A	0.89241
ENSSSCG00000006100	VIRMA	0.86857						ENSSSCG00000003267	MBOAT7	0.892232
ENSSSCG00000009436	MTRF1	0.868501						ENSSSCG00000010097	LZTR1	0.892202
ENSSSCG00000014917	CCDC81	0.868301						ENSSSCG00000014818	STARD10	0.891837
ENSSSCG00000014934	CHORDC1	0.868272						ENSSSCG00000003262	TFPT	0.891588
ENSSSCG00000000869	UTP20	0.868065						ENSSSCG00000007558	INTS1	0.891446
ENSSSCG00000025326	TMEM243	0.868025						ENSSSCG00000009962	TFIP11	0.89131
ENSSSCG00000012258	FUNDC1	0.867663						ENSSSCG00000013884	MAP1S	0.891213
ENSSSCG00000005191	MPDZ	0.867346						ENSSSCG00000017524	CDK5RAP3	0.891207
ENSSSCG00000033030	FBXO45	0.866853						ENSSSCG00000013510	UBXN6	0.891152
ENSSSCG00000004634	AP4E1	0.866606						ENSSSCG00000012088		0.890828
ENSSSCG00000020912	HECTD2	0.866601						ENSSSCG00000031981	SHISA4	0.890793
ENSSSCG00000016104	TRAK2	0.866322						ENSSSCG00000039650	PCYT2	0.890405
ENSSSCG00000009047	SMARCA5	0.866186						ENSSSCG00000008040	TSC2	0.890382
ENSSSCG00000035432	HDGFL3	0.866033						ENSSSCG00000000964	LMF2	0.890044
ENSSSCG00000033228	SPAG9	0.865817						ENSSSCG00000038717		0.890035
ENSSSCG00000025028	XIAP	0.865799						ENSSSCG00000000116	POLR2F	0.890034
ENSSSCG00000036063		0.86553						ENSSSCG00000033985	FIZ1	0.890025
ENSSSCG00000006751	SIKE1	0.865528						ENSSSCG00000002007	FITM1	0.889963
ENSSSCG00000023983	AGPS	0.865498						ENSSSCG00000030415	DPP3	0.889486
ENSSSCG00000029200	TRIM2	0.864971						ENSSSCG00000034101	D2HGDH	0.88924
ENSSSCG00000014998	AASDHPPT	0.864626						ENSSSCG00000021145	AP1S1	0.888983
ENSSSCG00000027007	CEP76	0.864415						ENSSSCG00000006089	PTDSS1	0.888892
ENSSSCG00000016275	NCL	0.864385						ENSSSCG00000027076	CYHR1	0.888814
ENSSSCG00000022961	CLMP	0.863869						ENSSSCG00000040769		0.888804
ENSSSCG00000015537	XPR1	0.863416						ENSSSCG00000006829	SYPL2	0.888733
ENSSSCG00000000583	PYROXD1	0.86297						ENSSSCG00000017826	SMG6	0.888602
ENSSSCG00000036169	UMAD1	0.862824						ENSSSCG00000023173	REXO4	0.888472
ENSSSCG00000000473		0.862658						ENSSSCG00000013043	MACROD1	0.888312
ENSSSCG00000037609		0.862643						ENSSSCG00000037445		0.888178
ENSSSCG00000024180	ACBD3	0.8621						ENSSSCG00000022837	TMUB2	0.888146
ENSSSCG00000027503	OSBPL8	0.861967						ENSSSCG00000003211	NR1H2	0.887998
ENSSSCG00000032176	SMURF2	0.861762						ENSSSCG00000013897	RAB3A	0.887974
ENSSSCG00000027792	C12orf45	0.861718						ENSSSCG00000003432	KIAA2013	0.88789
ENSSSCG00000004989	FBXO33	0.861414						ENSSSCG00000013499	YJU2	0.887781
ENSSSCG00000009226	KLHL8	0.860704						ENSSSCG00000023890	ATG2A	0.887645
ENSSSCG00000004203	L3MBTL3	0.86069						ENSSSCG00000000376	SUOX	0.887611
ENSSSCG00000028925	CEP95	0.860462						ENSSSCG00000013645	ATG4D	0.88754
ENSSSCG00000003762	ADGRL4	0.860294						ENSSSCG00000020873	SYNGR1	0.887509
ENSSSCG00000009225	HSD17B11	0.860156						ENSSSCG00000039740		0.887204
ENSSSCG00000029082	KMT2E	0.860075						ENSSSCG00000012560		0.886859
ENSSSCG00000011261	WDR48	0.859925						ENSSSCG00000005678	NTMT1	0.886747
ENSSSCG00000016234	CUL3	0.859804						ENSSSCG00000012966	C11orf68	0.886488
ENSSSCG00000004304	SLC35A1	0.859298						ENSSSCG00000013017	EHD1	0.886457
ENSSSCG00000016083	PLCL1	0.859288						ENSSSCG00000012886		0.886416
ENSSSCG00000037053	AK6	0.859003						ENSSSCG00000030888	FADD	0.886331
ENSSSCG00000022636	DENND5B	0.858735						ENSSSCG00000026506	RALGAPA2	0.886309
ENSSSCG00000015485	SUCO	0.858672						ENSSSCG00000016744	TMED4	0.886006
ENSSSCG00000008866	GUCY1A1	0.858237						ENSSSCG00000028387	CNKSR1	0.885895
ENSSSCG00000004628	TMOD2	0.857524						ENSSSCG00000022401		0.885894
ENSSSCG00000033411	ZBED5	0.8569						ENSSSCG00000013744	TRMT1	0.885878
ENSSSCG00000008099	ZC3H8	0.856462						ENSSSCG00000016435	SMARCD3	0.885667
ENSSSCG00000000784	LRRK2	0.856318						ENSSSCG00000012276	SYN1	0.885512
ENSSSCG00000036476	REEP3	0.856155						ENSSSCG00000003261		0.885375
ENSSSCG00000010209	FAM13C	0.856109						ENSSSCG00000036402	MYL9	0.885005
ENSSSCG00000026959	NPAT	0.856088						ENSSSCG00000023318	MARS	0.884718
ENSSSCG00000009061	NAA15	0.855964						ENSSSCG00000010092	PI4KA	0.884609
ENSSSCG00000022222	MTX2	0.855313						ENSSSCG00000023371	EHD2	0.884582
ENSSSCG00000005987	TBC1D31	0.855265						ENSSSCG00000013761	CC2D1A	0.884337
ENSSSCG00000031072	ZNF514	0.855237						ENSSSCG00000028559	LZTS1	0.884016
ENSSSCG00000021322		0.855147						ENSSSCG00000031370		0.883852
ENSSSCG00000011642	RYK	0.855064						ENSSSCG00000026569	CLEC16A	0.883695
ENSSSCG00000024396	NOVA1	0.854871						ENSSSCG00000006552	HAX1	0.883522
ENSSSCG00000010941		0.854851						ENSSSCG00000005481		0.883487
ENSSSCG00000034645	C3orf38	0.854386						ENSSSCG00000013938	GATAD2A	0.883375
ENSSSCG00000000840	WASHC4	0.854364						ENSSSCG00000020817	RPS16	0.883347
ENSSSCG00000031170	TMEM123	0.853291						ENSSSCG00000040157	AP3D1	0.883246
ENSSSCG00000003820	USP1	0.853242						ENSSSCG00000039307	H2AFJ	0.882843
ENSSSCG00000006927	PKN2	0.852567						ENSSSCG00000012934	CCS	0.882342
ENSSSCG00000014969		0.852488						ENSSSCG00000032453	SUV39H1	0.882313
ENSSSCG00000009128	AP1AR	0.852312						ENSSSCG00000034815	U2AF2	0.882283
ENSSSCG00000009791	RSRC2	0.852173						ENSSSCG00000016376		0.882146
ENSSSCG00000011951	NFKBIZ	0.851928						ENSSSCG00000037343	MRPS11	0.882135
ENSSSCG00000031541	ARL5A	0.851835						ENSSSCG00000033194	GEMIN7	0.882084
ENSSSCG00000037591	AMMECR1	0.851499						ENSSSCG00000033262		0.881984
ENSSSCG00000039421		0.851488						ENSSSCG00000035344	UBE2S	0.88193
ENSSSCG00000003849	MAGOH	0.851476						ENSSSCG00000013267	PEX16	0.881796
ENSSSCG00000011949	CEP97	0.851062						ENSSSCG00000038715		0.88178
ENSSSCG00000029593	FOXN2	0.851027						ENSSSCG00000007521	NELFCD	0.881765
ENSSSCG00000016958	PIK3R1	0.851006						ENSSSCG00000002769	THAP11	0.881575
ENSSSCG00000009540	LIG4	0.850545						ENSSSCG00000005625	ENG	0.881574
ENSSSCG00000014123	FAM151B	0.85013						ENSSSCG00000039894		0.881554
ENSSSCG00000015523	RALGPS2	0.849888						ENSSSCG00000002959	FAM98C	0.881001
ENSSSCG00000010685	TIAL1	0.849508						ENSSSCG00000031269		0.880891
ENSSSCG00000027459	RNF13	0.849294						ENSSSCG00000010735	LHPP	0.880709
ENSSSCG00000017301	TLK2	0.848997						ENSSSCG00000008268	AUP1	0.880517
ENSSSCG00000029030	SMCHD1	0.848928						ENSSSCG00000007432	ZNF335	0.880507
ENSSSCG00000015446	PNPLA8	0.84886						ENSSSCG00000005917	HSF1	0.8805
ENSSSCG00000015411	PTPN12	0.848623						ENSSSCG00000006777	RHOC	0.880361
ENSSSCG00000017038	PWWP2A	0.848379						ENSSSCG00000000005	CDPF1	0.88025
ENSSSCG00000000462	RXYLT1	0.848193						ENSSSCG00000005316		0.880163
ENSSSCG00000017604	HLF	0.847383						ENSSSCG00000013293	COMMD9	0.87967
ENSSSCG00000000510	TMEM19	0.847022						ENSSSCG00000033113	CHMP7	0.879503
ENSSSCG00000034816	METTL4	0.846014						ENSSSCG00000014792	STIM1	0.879305
ENSSSCG00000008336	ANXA4	0.845174						ENSSSCG00000027190	TUBA8	0.879237
ENSSSCG00000008389	PAPOLG	0.844404						ENSSSCG00000024750	GFOD2	0.878964
ENSSSCG00000015868	ARL6IP6	0.843601						ENSSSCG00000013524	MICOS13	0.878801
ENSSSCG00000037277	RFK	0.843488						ENSSSCG00000031860	MRPS12	0.87846
ENSSSCG00000036488	KLF3	0.843337						ENSSSCG00000033697	RPS2	0.878398
ENSSSCG00000011500	KBTBD8	0.843224						ENSSSCG00000040507	PDLIM7	0.878387
ENSSSCG00000009390	SPRYD7	0.843207						ENSSSCG00000002396	GSTZ1	0.878305
ENSSSCG00000011929	SLC35A5	0.843156						ENSSSCG00000034883	AMIGO1	0.878264
ENSSSCG00000012459	APOOL	0.842965						ENSSSCG00000006567	CRTC2	0.87826
ENSSSCG00000004983		0.842949						ENSSSCG00000005738		0.877966
ENSSSCG00000008988	CCNG2	0.842423						ENSSSCG00000038370	UQCC3	0.877888
ENSSSCG00000031121	TSEN15	0.84236						ENSSSCG00000026896	CPSF4	0.877735
ENSSSCG00000023727	TRIM37	0.841434						ENSSSCG00000012837	CHID1	0.877707
ENSSSCG00000004576	RORA	0.841353						ENSSSCG00000003343	ATAD3A	0.87741
ENSSSCG00000006775	CAPZA1	0.841275						ENSSSCG00000024126	CCT5	0.876987
ENSSSCG00000021885	MDFIC	0.840805						ENSSSCG00000002235	LPCAT4	0.876934
ENSSSCG00000004691	EIF3J	0.840208						ENSSSCG00000001528		0.876667
ENSSSCG00000005021	SAV1	0.840103						ENSSSCG00000038807	SCAF1	0.876303
ENSSSCG00000038007	HACD1	0.839458						ENSSSCG00000011299	CLEC3B	0.876246
ENSSSCG00000000466	XPOT	0.839186						ENSSSCG00000012290		0.876223
ENSSSCG00000009405	SUCLA2	0.83891						ENSSSCG00000012297	CCDC22	0.876018
ENSSSCG00000040920	PRKACB	0.83864						ENSSSCG00000005658		0.875929
ENSSSCG00000032583	SRSF5	0.838458						ENSSSCG00000008697	HTT	0.875814
ENSSSCG00000013402	USP47	0.838144						ENSSSCG00000007246	TM9SF4	0.875657
ENSSSCG00000005205	KIAA2026	0.837916						ENSSSCG00000007119	NXT1	0.875613
ENSSSCG00000010882	CNST	0.837877						ENSSSCG00000013033	BAD	0.875536
ENSSSCG00000014082	POLK	0.837468						ENSSSCG00000027197	DYRK1B	0.875447
ENSSSCG00000003072	ZNF283	0.837075						ENSSSCG00000038285	KLHL36	0.875369
ENSSSCG00000006184	TERF1	0.837053						ENSSSCG00000013736	PRDX2	0.875305
ENSSSCG00000005150	KLHL9	0.836996						ENSSSCG00000011546	MTMR14	0.875287
ENSSSCG00000003627	ZMYM4	0.836907						ENSSSCG00000000031	MCAT	0.874832
ENSSSCG00000004314	PM20D2	0.836735						ENSSSCG00000023677	CHMP1A	0.874816
ENSSSCG00000014337	ETF1	0.836728						ENSSSCG00000000156	FBXO7	0.874797
ENSSSCG00000022611	CAPRIN2	0.836506						ENSSSCG00000000232	ACVRL1	0.874631
ENSSSCG00000027660	IFI44L	0.836309						ENSSSCG00000020809	B3GAT3	0.874609
ENSSSCG00000023761	HNRNPR	0.836036						ENSSSCG00000034773		0.874566
ENSSSCG00000014999	KBTBD3	0.835954						ENSSSCG00000000965	NCAPH2	0.874513
ENSSSCG00000014148	TMEM161B	0.835921						ENSSSCG00000001507	ZBTB22	0.874308
ENSSSCG00000010470	IDE	0.83588						ENSSSCG00000007757	TRIM72	0.874143
ENSSSCG00000016052	MFSD6	0.835561						ENSSSCG00000033054	ROM1	0.874033
ENSSSCG00000026829	MYNN	0.834884						ENSSSCG00000032469		0.873995
ENSSSCG00000035747	YIPF4	0.834674						ENSSSCG00000017296	ACE	0.87373
ENSSSCG00000022161	ZNF251	0.833806						ENSSSCG00000013534	MLLT1	0.873269
ENSSSCG00000011997	CHMP2B	0.833541						ENSSSCG00000001402	NFKBIL1	0.87317
ENSSSCG00000010212		0.833458						ENSSSCG00000027128	LONP1	0.87315
ENSSSCG00000035544		0.833417						ENSSSCG00000032481	DPM2	0.873056
ENSSSCG00000031882	PNPT1	0.833236						ENSSSCG00000017515	TBKBP1	0.872937
ENSSSCG00000015284	MDM4	0.83312						ENSSSCG00000039929	ERCC2	0.872919
ENSSSCG00000014116	MTX3	0.832464						ENSSSCG00000032366	MOB3A	0.872417
ENSSSCG00000008111	NPHP1	0.832086						ENSSSCG00000007992	PIGQ	0.872238
ENSSSCG00000015480	PRRC2C	0.831924						ENSSSCG00000022538	MARK4	0.872222
ENSSSCG00000015697	CCNT2	0.831465						ENSSSCG00000036658	PSMD8	0.872177
ENSSSCG00000012727	FMR1	0.831317						ENSSSCG00000001423	NELFE	0.872095
ENSSSCG00000014075	NSA2	0.830851						ENSSSCG00000020657	BCAM	0.871727
ENSSSCG00000022952	NMD3	0.830603						ENSSSCG00000002682	MBTPS1	0.87166
ENSSSCG00000004636	TRPM7	0.830462						ENSSSCG00000035162		0.871299
ENSSSCG00000022534	ZNF644	0.830128						ENSSSCG00000010528	ZFYVE27	0.871035
ENSSSCG00000018087	ND4	0.8301						ENSSSCG00000013930	ATP13A1	0.871025
ENSSSCG00000005047	CDKN3	0.830014						ENSSSCG00000031635		0.87099
ENSSSCG00000014173	LNPEP	0.829965						ENSSSCG00000005615	PTRH1	0.870885
ENSSSCG00000011858	ZNF148	0.829813						ENSSSCG00000003217	ASPDH	0.870824
ENSSSCG00000012520		0.82978						ENSSSCG00000000712	VWF	0.870773
ENSSSCG00000008826	FRYL	0.829774						ENSSSCG00000037686	TBL3	0.870605
ENSSSCG00000014291	AFF4	0.82972						ENSSSCG00000003218	MYBPC2	0.870502
ENSSSCG00000013335	LGR4	0.829186						ENSSSCG00000031251	DDA1	0.870382
ENSSSCG00000012062	TTC3	0.82915						ENSSSCG00000002008		0.870152
ENSSSCG00000014094		0.829052						ENSSSCG00000028275	INTS5	0.870003
ENSSSCG00000039616	ZBTB25	0.828836						ENSSSCG00000034058	ARHGDIA	0.869907
ENSSSCG00000020885	NUS1	0.828773						ENSSSCG00000015231	DCPS	0.869874
ENSSSCG00000010151	LYST	0.828222						ENSSSCG00000000298	PPP1R1A	0.869841
ENSSSCG00000008478	SOS1	0.828201						ENSSSCG00000000764	HDHD5	0.869691
ENSSSCG00000013715		0.826682						ENSSSCG00000006689	PIAS3	0.869254
ENSSSCG00000016094	BZW1	0.826667						ENSSSCG00000029179	HIGD2A	0.869243
ENSSSCG00000040863	IPMK	0.826178						ENSSSCG00000017371	TMEM101	0.869155
ENSSSCG00000008395	VRK2	0.825653						ENSSSCG00000037387		0.868816
ENSSSCG00000040816	NOL7	0.825151						ENSSSCG00000021040	SLC26A11	0.868545
ENSSSCG00000016049	HIBCH	0.824873						ENSSSCG00000000111	BAIAP2L2	0.868469
ENSSSCG00000011497	MAGI1	0.824613						ENSSSCG00000001435	AGPAT1	0.868463
ENSSSCG00000033753	UBXN2A	0.824563						ENSSSCG00000020813	FAM20C	0.868255
ENSSSCG00000038581	RBIS	0.823725						ENSSSCG00000013582	XAB2	0.86802
ENSSSCG00000015965	GPR155	0.823439						ENSSSCG00000016747	NUDCD3	0.867982
ENSSSCG00000033843	ETFRF1	0.823225						ENSSSCG00000003413	MTOR	0.867971
ENSSSCG00000015669	ACVR2A	0.822213						ENSSSCG00000009758	DHX37	0.867793
ENSSSCG00000015313		0.821168						ENSSSCG00000003156	HRC	0.86771
ENSSSCG00000013523	SAFB2	0.821085						ENSSSCG00000011415	MAPKAPK3	0.86725
ENSSSCG00000023724	ZBTB1	0.820961						ENSSSCG00000007799	MYLPF	0.867167
ENSSSCG00000029348	THAP6	0.820555						ENSSSCG00000040321		0.866935
ENSSSCG00000025598	COBLL1	0.820436						ENSSSCG00000029002	PNKD	0.866881
ENSSSCG00000005984	ZHX1	0.820309						ENSSSCG00000033788	OXLD1	0.866788
ENSSSCG00000002387	GPATCH2L	0.819951						ENSSSCG00000036208	SHMT1	0.866688
ENSSSCG00000023829	CCP110	0.819911						ENSSSCG00000001852	IDH2	0.866647
ENSSSCG00000007039	PRNP	0.819198						ENSSSCG00000028856	ABCF3	0.866646
ENSSSCG00000004207		0.818817						ENSSSCG00000037013	WFIKKN1	0.866541
ENSSSCG00000012606	ATP1B4	0.81837						ENSSSCG00000015650	MAPKAPK2	0.866251
ENSSSCG00000016399	STAM2	0.818323						ENSSSCG00000011359	ATRIP	0.866083
ENSSSCG00000010679	EIF3A	0.817855						ENSSSCG00000017428	JUP	0.866014
ENSSSCG00000011645	CEP63	0.817692						ENSSSCG00000007790	PRR14	0.86585
ENSSSCG00000009177	DNAJB14	0.817615						ENSSSCG00000009622	POLR3D	0.86573
ENSSSCG00000005227	PUM3	0.817293						ENSSSCG00000038359		0.865717
ENSSSCG00000031503	PRRX1	0.817166						ENSSSCG00000027229	B3GNTL1	0.865699
ENSSSCG00000006151	SNX16	0.816758						ENSSSCG00000012902	CDK2AP2	0.865534
ENSSSCG00000027230	SLC35G1	0.816421						ENSSSCG00000023880	RRP8	0.865493
ENSSSCG00000012235		0.816172						ENSSSCG00000040186	C12orf57	0.865478
ENSSSCG00000036381	RBMS3	0.816063						ENSSSCG00000007647	MAP11	0.865405
ENSSSCG00000012474	DIAPH2	0.815924						ENSSSCG00000012348	APEX2	0.865304
ENSSSCG00000005215	JAK2	0.815889						ENSSSCG00000013642	PDE4A	0.865126
ENSSSCG00000017308	CDC27	0.815884						ENSSSCG00000010083	PPIL2	0.86497
ENSSSCG00000017669	TUBD1	0.815408						ENSSSCG00000023978	RECQL5	0.864682
ENSSSCG00000001947	BRMS1L	0.814463						ENSSSCG00000024263	SERF2	0.864677
ENSSSCG00000008437	SOCS5	0.814161						ENSSSCG00000000119	EIF3L	0.864364
ENSSSCG00000004446	RWDD1	0.813903						ENSSSCG00000038700	FMC1	0.863838
ENSSSCG00000020853	BTBD3	0.813873						ENSSSCG00000032081	NDUFS3	0.86361
ENSSSCG00000035013		0.813493						ENSSSCG00000035952	TGFB1I1	0.863605
ENSSSCG00000030603	TATDN1	0.812896						ENSSSCG00000007984	MRPL28	0.863601
ENSSSCG00000006860	SLC30A7	0.812294						ENSSSCG00000031420	SCO2	0.863514
ENSSSCG00000028466	UTP3	0.812123						ENSSSCG00000000034	TTLL12	0.863494
ENSSSCG00000012264		0.811152						ENSSSCG00000039372	EMC10	0.863369
ENSSSCG00000005062	TMEM260	0.810076						ENSSSCG00000008304	PRADC1	0.863324
ENSSSCG00000015987	NFE2L2	0.809961						ENSSSCG00000023667	KEAP1	0.863161
ENSSSCG00000036423	CCDC50	0.809949						ENSSSCG00000017818	SERPINF1	0.863155
ENSSSCG00000033814	SMIM15	0.809685						ENSSSCG00000030167	SLC25A39	0.86313
ENSSSCG00000003792		0.809574						ENSSSCG00000007278	AHCY	0.863023
ENSSSCG00000010435	MINPP1	0.809364						ENSSSCG00000001910	ISLR	0.86295
ENSSSCG00000031261	RHOQ	0.808752						ENSSSCG00000015074	SIDT2	0.862691
ENSSSCG00000009414	ZC3H13	0.808327						ENSSSCG00000022317	SLC38A10	0.862596
ENSSSCG00000011070	MPP7	0.808033						ENSSSCG00000034040	TMEM11	0.862219
ENSSSCG00000001959	CFL2	0.807964						ENSSSCG00000024189	SIL1	0.861897
ENSSSCG00000034572	MPHOSPH6	0.807552						ENSSSCG00000014287	SHROOM1	0.861795
ENSSSCG00000018080	ATP8	0.807271						ENSSSCG00000017230	TMEM104	0.861755
ENSSSCG00000004216	ECHDC1	0.807092						ENSSSCG00000004674	SHF	0.861651
ENSSSCG00000037384	BLOC1S6	0.806865						ENSSSCG00000037875	ZNF688	0.861471
ENSSSCG00000009093	BBS7	0.806824						ENSSSCG00000000736	TEAD4	0.861387
ENSSSCG00000010723	ACADSB	0.806741						ENSSSCG00000013029	TRMT112	0.86128
ENSSSCG00000015883	MARCH7	0.806727						ENSSSCG00000000094	SUN2	0.861221
ENSSSCG00000004263	ZUP1	0.8067						ENSSSCG00000030045	PRMT5	0.860941
ENSSSCG00000017419	DNAJC7	0.80561						ENSSSCG00000006470	RRNAD1	0.86076
ENSSSCG00000016087	TYW5	0.804809						ENSSSCG00000011377	LAMB2	0.860654
ENSSSCG00000000657		0.80426						ENSSSCG00000024388	BNIP3	0.860422
ENSSSCG00000011899	CD80	0.804035						ENSSSCG00000032291		0.859846
ENSSSCG00000009792	ZCCHC8	0.80403						ENSSSCG00000033169	RPS15	0.859836
ENSSSCG00000034753	FAM177A1	0.803321						ENSSSCG00000002952	YIF1B	0.85969
ENSSSCG00000021466	BMT2	0.802041						ENSSSCG00000017906		0.859537
ENSSSCG00000028947	PELI1	0.801718						ENSSSCG00000036569	PTP4A3	0.859447
ENSSSCG00000021306	GJC1	0.801247						ENSSSCG00000007160	DDRGK1	0.859325
ENSSSCG00000032468		0.800881						ENSSSCG00000008312	DYSF	0.85932
ENSSSCG00000005039	STYX	0.80084						ENSSSCG00000017865	CTNS	0.859181
ENSSSCG00000004893	VPS4B	0.800496						ENSSSCG00000003198	FUZ	0.859094
ENSSSCG00000008873	GASK1B	0.800298						ENSSSCG00000005627	AK1	0.85897
ENSSSCG00000014946	CEP295	0.799718						ENSSSCG00000032467	RAB5C	0.858938
ENSSSCG00000023297	SCRN3	0.799538						ENSSSCG00000031877	ABHD8	0.858745
ENSSSCG00000010904	NEK7	0.798667						ENSSSCG00000014395	PCDH12	0.858628
ENSSSCG00000008600	PUM2	0.798622						ENSSSCG00000007430	NEURL2	0.858547
ENSSSCG00000027738	LRRFIP2	0.798493						ENSSSCG00000032959		0.858511
ENSSSCG00000022868	KCTD4	0.798444						ENSSSCG00000000970	PPP6R2	0.858288
ENSSSCG00000009242	LIN54	0.79809						ENSSSCG00000022058		0.858154
ENSSSCG00000004382	SEC63	0.797944						ENSSSCG00000008226	POLR1A	0.857888
ENSSSCG00000026945	LRRC2	0.797867						ENSSSCG00000013533	RANBP3	0.857815
ENSSSCG00000015386	FAM126A	0.797393						ENSSSCG00000013764	RFX1	0.857415
ENSSSCG00000006110	RBM12B	0.797042						ENSSSCG00000036310	RFXANK	0.857386
ENSSSCG00000037420	TMEM170B	0.796933						ENSSSCG00000003178	IRF3	0.85738
ENSSSCG00000034139	EYA4	0.79649						ENSSSCG00000036192	C7orf26	0.857315
ENSSSCG00000013602	HNRNPM	0.796336						ENSSSCG00000035511	C1QTNF1	0.857145
ENSSSCG00000014195	MAN2A1	0.79617						ENSSSCG00000006568	DENND4B	0.857072
ENSSSCG00000030408	DDX58	0.795407						ENSSSCG00000007681	CUX1	0.857061
ENSSSCG00000000612	ATF7IP	0.795136						ENSSSCG00000031531	TSPAN10	0.856784
ENSSSCG00000037483	RFTN2	0.794484						ENSSSCG00000015117	RNF26	0.856755
ENSSSCG00000003783	FPGT	0.794476						ENSSSCG00000017953	FXR2	0.856721
ENSSSCG00000009472	FBXL3	0.794234						ENSSSCG00000013429	STK11	0.856711
ENSSSCG00000004166	AHI1	0.794207						ENSSSCG00000024809	CLCN4	0.856699
ENSSSCG00000027898	ATP2B1	0.794078						ENSSSCG00000005920		0.856624
ENSSSCG00000015892	PSMD14	0.793956						ENSSSCG00000036531		0.856038
ENSSSCG00000015793	UFSP2	0.793438						ENSSSCG00000034487	NDUFB11	0.855943
ENSSSCG00000037461		0.793232						ENSSSCG00000033033	TOLLIP	0.855454
ENSSSCG00000015013	RDX	0.792949						ENSSSCG00000008559	TMEM214	0.855158
ENSSSCG00000008512	TTC27	0.792547						ENSSSCG00000024070		0.854388
ENSSSCG00000029393	CENPJ	0.792074						ENSSSCG00000005679	ASB6	0.854308
ENSSSCG00000032332	SOCS4	0.791927						ENSSSCG00000003971	SCMH1	0.854224
ENSSSCG00000011028	EPC1	0.79166						ENSSSCG00000032085	CACTIN	0.854189
ENSSSCG00000033741	NIP7	0.791423						ENSSSCG00000032658	TRAF4	0.854053
ENSSSCG00000028996	ALDH1A1	0.791347						ENSSSCG00000032188	METTL26	0.85389
ENSSSCG00000014088	IQGAP2	0.791202						ENSSSCG00000012857	CARS	0.853877
ENSSSCG00000027902	ZMPSTE24	0.790139						ENSSSCG00000009761	NCOR2	0.853604
ENSSSCG00000037935	CYYR1	0.789691						ENSSSCG00000040352	DUS1L	0.853418
ENSSSCG00000017748	NF1	0.789317						ENSSSCG00000018052	NT5M	0.853259
ENSSSCG00000006199	PREX2	0.788231						ENSSSCG00000002267	RGMA	0.853053
ENSSSCG00000001810	PDE8A	0.788154						ENSSSCG00000039535	CAMK2B	0.852698
ENSSSCG00000006252	TMEM68	0.788016						ENSSSCG00000017359	RUNDC3A	0.852635
ENSSSCG00000040013	MTUS1	0.787505						ENSSSCG00000012954		0.85262
ENSSSCG00000008878	PPID	0.787487						ENSSSCG00000026052	LSM14B	0.852559
ENSSSCG00000028192	DNAJC28	0.787338						ENSSSCG00000038843	ST3GAL2	0.852427
ENSSSCG00000009425		0.786961						ENSSSCG00000027189	PPP1R12C	0.85199
ENSSSCG00000010156	ARID4B	0.786734						ENSSSCG00000009614	FAM160B2	0.851977
ENSSSCG00000036536	WDR53	0.786703						ENSSSCG00000016364	GPC1	0.851323
ENSSSCG00000029174	CCDC126	0.786678						ENSSSCG00000003350	MIB2	0.851256
ENSSSCG00000036052		0.786596						ENSSSCG00000010105	SMPD4	0.851208
ENSSSCG00000009850	TAOK3	0.786145						ENSSSCG00000023820	ZMIZ2	0.851064
ENSSSCG00000004220	TRMT11	0.786056						ENSSSCG00000008009	LMF1	0.850916
ENSSSCG00000033860	ZMAT3	0.786037						ENSSSCG00000003015	EXOSC5	0.850616
ENSSSCG00000011923	NEPRO	0.786032						ENSSSCG00000016216	TUBA4A	0.85047
ENSSSCG00000022634		0.785989						ENSSSCG00000010974	CNTFR	0.850385
ENSSSCG00000016661	SEPTIN7	0.785946						ENSSSCG00000009783	OGFOD2	0.850285
ENSSSCG00000009766	ATP6V0A2	0.785103						ENSSSCG00000008306		0.850029
ENSSSCG00000015944	TLK1	0.784961						ENSSSCG00000008035		0.849803
ENSSSCG00000035259	PHF3	0.784686						ENSSSCG00000001992	RABGGTA	0.849467
ENSSSCG00000030660	PDIK1L	0.783825						ENSSSCG00000008281	RTKN	0.849454
ENSSSCG00000005518		0.783747						ENSSSCG00000021825	RPS21	0.849346
ENSSSCG00000016828		0.78357						ENSSSCG00000000262	SPRYD3	0.849251
ENSSSCG00000008451		0.783341						ENSSSCG00000035733		0.849039
ENSSSCG00000031103	TBK1	0.783165						ENSSSCG00000004970		0.849001
ENSSSCG00000004383	OSTM1	0.78152						ENSSSCG00000016374	THAP4	0.848986
ENSSSCG00000010438	ATAD1	0.781068						ENSSSCG00000013763	DCAF15	0.848958
ENSSSCG00000026177	SLC25A40	0.780272						ENSSSCG00000005325		0.848689
ENSSSCG00000032752	ZBTB43	0.780007						ENSSSCG00000023747	TTC19	0.848608
ENSSSCG00000029805	RHOBTB3	0.779676						ENSSSCG00000022265	C19orf25	0.848584
ENSSSCG00000009505	MBNL2	0.77943						ENSSSCG00000010341	TSPAN14	0.848296
ENSSSCG00000012027	ADAMTS5	0.779312						ENSSSCG00000021333	PAK4	0.848268
ENSSSCG00000027556	RSRC1	0.778885						ENSSSCG00000031513	HRAS	0.848037
ENSSSCG00000012634	DOCK11	0.778885						ENSSSCG00000008016	MRPS34	0.847893
ENSSSCG00000014010	MAPK9	0.778796						ENSSSCG00000017475	RARA	0.847796
ENSSSCG00000031354	DMAC2L	0.778692						ENSSSCG00000005646	COQ4	0.847749
ENSSSCG00000004635	SPPL2A	0.778488						ENSSSCG00000032833	CD320	0.847659
ENSSSCG00000009793	CLIP1	0.777976						ENSSSCG00000033168	TMEM161A	0.847403
ENSSSCG00000008857	MSMO1	0.777651						ENSSSCG00000038882	C16orf91	0.847198
ENSSSCG00000035730	ZDHHC21	0.777357						ENSSSCG00000002508	SETD3	0.847098
ENSSSCG00000006864	CDC14A	0.777337						ENSSSCG00000000980	ALG12	0.846946
ENSSSCG00000016563	TMEM209	0.777153						ENSSSCG00000024144		0.846904
ENSSSCG00000028549	ECM2	0.776916						ENSSSCG00000036018		0.846901
ENSSSCG00000015014	ZC3H12C	0.776741						ENSSSCG00000001877	SNUPN	0.846786
ENSSSCG00000007089	MGME1	0.776492						ENSSSCG00000001501	VPS52	0.84674
ENSSSCG00000004088	ARMT1	0.776318						ENSSSCG00000002639		0.84659
ENSSSCG00000011081		0.776259						ENSSSCG00000032932	MSRB1	0.846456
ENSSSCG00000028585	CBLL1	0.776131						ENSSSCG00000033272	DNAJB6	0.846409
ENSSSCG00000006054	ATP6V1C1	0.776068						ENSSSCG00000008056		0.846272
ENSSSCG00000021791	SENP7	0.775795						ENSSSCG00000003612	EIF3I	0.846004
ENSSSCG00000006120	OTUD6B	0.775783						ENSSSCG00000028266	TMUB1	0.845749
ENSSSCG00000033095	KIN	0.775168						ENSSSCG00000013176	TMX2	0.845724
ENSSSCG00000008079	FAM120A	0.774756						ENSSSCG00000008232	RNF181	0.845701
ENSSSCG00000002860	PDCD5	0.773968						ENSSSCG00000020665	TAF6L	0.845465
ENSSSCG00000010627	PDCD4	0.773864						ENSSSCG00000012850	DEAF1	0.844532
ENSSSCG00000005466	PTBP3	0.77366						ENSSSCG00000022177	DIS3L2	0.843817
ENSSSCG00000009074	ABHD18	0.773187						ENSSSCG00000014540		0.843795
ENSSSCG00000010621	ADD3	0.772749						ENSSSCG00000033148	MRPL12	0.843731
ENSSSCG00000000502	CNOT2	0.772473						ENSSSCG00000012956	PACS1	0.843728
ENSSSCG00000039854		0.772397						ENSSSCG00000013860	CHERP	0.843618
ENSSSCG00000034427	MEX3C	0.772245						ENSSSCG00000025245	ARMC5	0.843513
ENSSSCG00000027074	FER	0.771803						ENSSSCG00000027070	ENTPD6	0.843411
ENSSSCG00000033528	BPTF	0.771565						ENSSSCG00000003064	ETHE1	0.843203
ENSSSCG00000032182	CGGBP1	0.770751						ENSSSCG00000018055		0.843176
ENSSSCG00000015358	CRPPA	0.770541						ENSSSCG00000040727	ASPSCR1	0.843152
ENSSSCG00000007047		0.769658						ENSSSCG00000023204	AXIN1	0.842983
ENSSSCG00000028592	TM2D2	0.769592						ENSSSCG00000030421	GDI1	0.842709
ENSSSCG00000004293	SNX14	0.768928						ENSSSCG00000015535	QSOX1	0.842525
ENSSSCG00000009359	SUPT20H	0.768778						ENSSSCG00000028045	MUL1	0.842327
ENSSSCG00000015933	FASTKD1	0.768574						ENSSSCG00000031602	DNAJC5	0.842228
ENSSSCG00000009298	CDK8	0.768438						ENSSSCG00000037479		0.842108
ENSSSCG00000036083	PCGF5	0.76841						ENSSSCG00000033291	PIP4K2B	0.841708
ENSSSCG00000003859	TUT4	0.768325						ENSSSCG00000036593		0.841084
ENSSSCG00000025152	CEP89	0.767793						ENSSSCG00000012294	PLP2	0.840736
ENSSSCG00000039221	MOB1A	0.767774						ENSSSCG00000001341		0.840713
ENSSSCG00000008346	APLF	0.767704						ENSSSCG00000003091	IRF2BP1	0.840655
ENSSSCG00000015482	VAMP4	0.767616						ENSSSCG00000000189	LMBR1L	0.840538
ENSSSCG00000031627	WBP4	0.767511						ENSSSCG00000007431	CTSA	0.840463
ENSSSCG00000016658	ANLN	0.767218						ENSSSCG00000003489	EMC1	0.839936
ENSSSCG00000034616	LRRC58	0.767153						ENSSSCG00000012791	NAA10	0.839283
ENSSSCG00000006294	NME7	0.766657						ENSSSCG00000002516	WARS	0.839102
ENSSSCG00000025290	ZNF596	0.76581						ENSSSCG00000024161		0.839012
ENSSSCG00000021354	CNOT4	0.765164						ENSSSCG00000014802	NUMA1	0.839006
ENSSSCG00000011213	TOP2B	0.764764						ENSSSCG00000013573	TRAPPC5	0.838877
ENSSSCG00000029621	BMPR1B	0.764534						ENSSSCG00000007980	FAM234A	0.838828
ENSSSCG00000040657	STRN3	0.764286						ENSSSCG00000016317	AGAP1	0.838696
ENSSSCG00000004435	NT5DC1	0.763744						ENSSSCG00000039873	DCXR	0.838646
ENSSSCG00000026772	C1orf52	0.763744						ENSSSCG00000005916		0.838516
ENSSSCG00000015791	CFAP97	0.763672						ENSSSCG00000036783	CCDC127	0.83842
ENSSSCG00000016620	TSPAN12	0.763603						ENSSSCG00000003157	LIN7B	0.838361
ENSSSCG00000008498	HEATR5B	0.763499						ENSSSCG00000007383	TOMM34	0.838219
ENSSSCG00000008359	RAB1A	0.762557						ENSSSCG00000036237	ITGA7	0.838207
ENSSSCG00000006872	AGL	0.762329						ENSSSCG00000034350	SERHL2	0.838126
ENSSSCG00000015952	HAT1	0.762083						ENSSSCG00000037102	FSTL3	0.838029
ENSSSCG00000011214	NGLY1	0.76163						ENSSSCG00000035795	SUMO3	0.837975
ENSSSCG00000003076		0.760939						ENSSSCG00000022187	CISD3	0.837504
ENSSSCG00000008428	MSH2	0.760847						ENSSSCG00000037566		0.83726
ENSSSCG00000022830	KANSL1L	0.760668						ENSSSCG00000007947	PAM16	0.837084
ENSSSCG00000008832	LRRC66	0.760567						ENSSSCG00000033190		0.837032
ENSSSCG00000000890	NEDD1	0.760429						ENSSSCG00000024578	PHLDB1	0.836993
ENSSSCG00000004306	ORC3	0.760048						ENSSSCG00000009558	F10	0.836932
ENSSSCG00000039549	PLEKHF2	0.759886						ENSSSCG00000008721	ABLIM2	0.836615
ENSSSCG00000009157	TET2	0.759447						ENSSSCG00000006539	SHC1	0.836446
ENSSSCG00000004253		0.7593						ENSSSCG00000007932	ROGDI	0.836267
ENSSSCG00000036050	CD302	0.759085						ENSSSCG00000036595		0.836124
ENSSSCG00000038927	ZNF649	0.75891						ENSSSCG00000005720	MED27	0.836045
ENSSSCG00000014907	CREBZF	0.758618						ENSSSCG00000017365	G6PC3	0.836031
ENSSSCG00000015345	GLCCI1	0.757378						ENSSSCG00000021610	CHPF	0.835899
ENSSSCG00000023050	SEPTIN10	0.756111						ENSSSCG00000026590	HGH1	0.835686
ENSSSCG00000000522	NAP1L1	0.755306						ENSSSCG00000007942	HMOX2	0.835644
ENSSSCG00000029380	ZFP2	0.755084						ENSSSCG00000035224		0.835341
ENSSSCG00000040202	CRLS1	0.754724						ENSSSCG00000028052	OBSL1	0.835048
ENSSSCG00000025194	ZSWIM6	0.754618						ENSSSCG00000006572	NPR1	0.835041
ENSSSCG00000008297	TPRKB	0.754267						ENSSSCG00000001651	CNPY3	0.835016
ENSSSCG00000016138	ATF1	0.754176						ENSSSCG00000029521	CD82	0.834888
ENSSSCG00000002441	PPP4R3A	0.753892						ENSSSCG00000011353	PFKFB4	0.834792
ENSSSCG00000000457	USP15	0.753678						ENSSSCG00000010136	TRMT2A	0.83465
ENSSSCG00000011066		0.75353						ENSSSCG00000011611	HMCES	0.834505
ENSSSCG00000012055	MORC3	0.752515						ENSSSCG00000033836	SHKBP1	0.834495
ENSSSCG00000036206	DIPK2A	0.752322						ENSSSCG00000017406	STAT5B	0.834465
ENSSSCG00000004979	MYO9A	0.751938						ENSSSCG00000013418	CFD	0.834324
ENSSSCG00000022521	DPY19L3	0.751848						ENSSSCG00000001990	NOP9	0.83413
ENSSSCG00000014074	GFM2	0.751207						ENSSSCG00000016751	GCK	0.834068
ENSSSCG00000005089	SIX4	0.75093						ENSSSCG00000025689	DVL2	0.833887
ENSSSCG00000006418		0.749644						ENSSSCG00000001418	NEU1	0.833633
ENSSSCG00000027256	CNIH1	0.749544						ENSSSCG00000033983	RRP7A	0.833534
ENSSSCG00000030493	UTP23	0.749077						ENSSSCG00000036328	DRG2	0.833286
ENSSSCG00000000559	RASSF8	0.748924						ENSSSCG00000032284	CCND3	0.833235
ENSSSCG00000034407	AMN1	0.748242						ENSSSCG00000002723	AARS	0.833121
ENSSSCG00000006508	ASH1L	0.747796						ENSSSCG00000001504	WDR46	0.832876
ENSSSCG00000037116	ZNRF2	0.747608						ENSSSCG00000016756	BLVRA	0.832854
ENSSSCG00000011755	NCEH1	0.747364						ENSSSCG00000007315	AAR2	0.832579
ENSSSCG00000006063	PABPC1	0.746908						ENSSSCG00000014817	ARAP1	0.832286
ENSSSCG00000008940	GRSF1	0.745887						ENSSSCG00000023783	MRPL27	0.832117
ENSSSCG00000030247	EPM2AIP1	0.745294						ENSSSCG00000025308	IL17D	0.832088
ENSSSCG00000016067	STK17B	0.744685						ENSSSCG00000007019	GPAT4	0.832064
ENSSSCG00000016068		0.744572						ENSSSCG00000017203	GALK1	0.831937
ENSSSCG00000010801	CDC73	0.74456						ENSSSCG00000031299		0.831868
ENSSSCG00000026719		0.744382						ENSSSCG00000036964	FAM83H	0.831708
ENSSSCG00000004739	MGA	0.743872						ENSSSCG00000001873	CSPG4	0.831511
ENSSSCG00000038682	TAF1D	0.742919						ENSSSCG00000007723	RCC1L	0.831325
ENSSSCG00000028516	LARP4	0.742766						ENSSSCG00000028755	EIPR1	0.831318
ENSSSCG00000030147	TRMT61B	0.742299						ENSSSCG00000040154	MRPL36	0.830843
ENSSSCG00000037549	GCLM	0.742194						ENSSSCG00000012318	MAGED1	0.83038
ENSSSCG00000015011		0.74218						ENSSSCG00000010095	CRKL	0.830229
ENSSSCG00000011795	IGF2BP2	0.741413						ENSSSCG00000012955	RAB1B	0.829895
ENSSSCG00000016118	CYP20A1	0.740899						ENSSSCG00000017591	NME2	0.82979
ENSSSCG00000002935		0.740798						ENSSSCG00000021397	PODXL2	0.829663
ENSSSCG00000023195		0.739514						ENSSSCG00000013022	PYGM	0.829464
ENSSSCG00000026922	DRAM2	0.738548						ENSSSCG00000038439	PRX	0.829364
ENSSSCG00000034711		0.738173						ENSSSCG00000035770	ZNF444	0.829129
ENSSSCG00000006037	OXR1	0.73807						ENSSSCG00000017186	RNF157	0.829106
ENSSSCG00000033591	CHD9	0.73772						ENSSSCG00000005716	POMT1	0.829052
ENSSSCG00000036145	PRKAA2	0.737462						ENSSSCG00000035825	UBE2QL1	0.828778
ENSSSCG00000004290	TBX18	0.737452						ENSSSCG00000039024	SPSB3	0.828754
ENSSSCG00000012642	STAG2	0.735704						ENSSSCG00000020976	CSRP1	0.828744
ENSSSCG00000006870		0.735683						ENSSSCG00000029256	AKR1A1	0.828611
ENSSSCG00000002266		0.735668						ENSSSCG00000017928		0.828597
ENSSSCG00000016843	CPLANE1	0.735167						ENSSSCG00000037146	SWSAP1	0.828552
ENSSSCG00000006894	FNBP1L	0.734609						ENSSSCG00000036812	MPRIP	0.828509
ENSSSCG00000011760	TBL1XR1	0.733583						ENSSSCG00000000999	CDYL	0.828373
ENSSSCG00000011743	MECOM	0.733373						ENSSSCG00000001376	DHX16	0.827366
ENSSSCG00000004394	RPF2	0.733193						ENSSSCG00000037025	PLVAP	0.827303
ENSSSCG00000016618	CPED1	0.733059						ENSSSCG00000005660	TBC1D13	0.827206
ENSSSCG00000004303	RARS2	0.732738						ENSSSCG00000017191	SRP68	0.827075
ENSSSCG00000011933	NECTIN3	0.732529						ENSSSCG00000007140	SMOX	0.826698
ENSSSCG00000035196	BTBD8	0.732452						ENSSSCG00000006362	USP21	0.826144
ENSSSCG00000026082	DNAJC3	0.731526						ENSSSCG00000023171	SLC66A2	0.825987
ENSSSCG00000028867	PPIL4	0.730139						ENSSSCG00000033286		0.82594
ENSSSCG00000016929	PDE4D	0.729927						ENSSSCG00000035772	CDH5	0.825903
ENSSSCG00000004127	PLAGL1	0.729766						ENSSSCG00000027525	DHCR24	0.825845
ENSSSCG00000036509	RWDD3	0.729651						ENSSSCG00000000972	TUBGCP6	0.825694
ENSSSCG00000004139	ADGRG6	0.729534						ENSSSCG00000029901	UBE2O	0.825264
ENSSSCG00000037594	PNISR	0.729119						ENSSSCG00000034070	ZNF592	0.82505
ENSSSCG00000016101	CFLAR	0.728995						ENSSSCG00000038453	SYNPO	0.824994
ENSSSCG00000002254	NR2F2	0.728889						ENSSSCG00000013094	DDB1	0.824822
ENSSSCG00000022387	TBPL1	0.72881						ENSSSCG00000032796	GRINA	0.824782
ENSSSCG00000037577	CHAC2	0.728743						ENSSSCG00000007774	CTF1	0.824711
ENSSSCG00000025514	RUFY3	0.728349						ENSSSCG00000005711	NUP214	0.824486
ENSSSCG00000012437	ATP7A	0.728206						ENSSSCG00000012293	PRICKLE3	0.82443
ENSSSCG00000039472	SLC30A1	0.728108						ENSSSCG00000008556	KHK	0.824353
ENSSSCG00000012548	PWWP3B	0.728039						ENSSSCG00000034288	AP4M1	0.824287
ENSSSCG00000000555	ITPR2	0.727867						ENSSSCG00000025344	PHC2	0.824256
ENSSSCG00000004917	MALT1	0.727785						ENSSSCG00000000719	NDUFA9	0.824055
ENSSSCG00000008540	PPP1CB	0.7276						ENSSSCG00000029300	ALKBH4	0.824033
ENSSSCG00000016998	NPM1	0.726179						ENSSSCG00000003940	HYI	0.823798
ENSSSCG00000006177	UBE2W	0.726079						ENSSSCG00000026414		0.823744
ENSSSCG00000022828	PNN	0.725893						ENSSSCG00000030544	TMEM143	0.823663
ENSSSCG00000014414		0.725326						ENSSSCG00000036547	METTL7B	0.82344
ENSSSCG00000007309	RBM39	0.724819						ENSSSCG00000029102	MED24	0.823389
ENSSSCG00000006892	DNTTIP2	0.724579						ENSSSCG00000040125	NOL3	0.823238
ENSSSCG00000008494	NDUFAF7	0.724368						ENSSSCG00000013110	TMEM109	0.823205
ENSSSCG00000008785	FAM114A1	0.723965						ENSSSCG00000040385	RFNG	0.822128
ENSSSCG00000026098	CMYA5	0.723895						ENSSSCG00000006561	SLC39A1	0.822042
ENSSSCG00000034191	SOX6	0.723513						ENSSSCG00000007567	CHST12	0.821986
ENSSSCG00000006766	PHTF1	0.723158						ENSSSCG00000032156		0.821966
ENSSSCG00000031433	COX11	0.722751						ENSSSCG00000013460	OAZ1	0.821964
ENSSSCG00000022845	PJA2	0.722247						ENSSSCG00000001983	SDR39U1	0.821804
ENSSSCG00000029539	RAB23	0.722214						ENSSSCG00000033854	LGALS1	0.821386
ENSSSCG00000022225	NOP58	0.721715						ENSSSCG00000029630	TAF10	0.821223
ENSSSCG00000032806	NUDCD2	0.720998						ENSSSCG00000017904	ENO3	0.821078
ENSSSCG00000000808	SLC38A2	0.720859						ENSSSCG00000010034		0.820654
ENSSSCG00000014901	PCF11	0.718869						ENSSSCG00000037354	MMACHC	0.819807
ENSSSCG00000004695	WDR76	0.718283						ENSSSCG00000035615	GSTK1	0.818933
ENSSSCG00000035762		0.718124						ENSSSCG00000007231	MYLK2	0.818586
ENSSSCG00000009825	PPTC7	0.717703						ENSSSCG00000023935	GMPPA	0.818463
ENSSSCG00000005506	MEGF9	0.717536						ENSSSCG00000032996	SLC7A5	0.818403
ENSSSCG00000011689	PLOD2	0.717489						ENSSSCG00000012979	RNASEH2C	0.818328
ENSSSCG00000033692	B3GALNT2	0.717064						ENSSSCG00000035057	RUNDC1	0.818283
ENSSSCG00000037598	SNX10	0.716375						ENSSSCG00000013003	ZNHIT2	0.818261
ENSSSCG00000011946	ALCAM	0.715427						ENSSSCG00000036789	COX6A2	0.818085
ENSSSCG00000006084	MTDH	0.71512						ENSSSCG00000009565	GAS6	0.81803
ENSSSCG00000004244	MAN1A1	0.715117						ENSSSCG00000013281	EXT2	0.818019
ENSSSCG00000015311	CYP51A1	0.714608						ENSSSCG00000027371	PCDHGA4	0.817713
ENSSSCG00000012546	NRK	0.71386						ENSSSCG00000013635	TIMM29	0.817626
ENSSSCG00000008072	ASPN	0.713697						ENSSSCG00000032304	MAEA	0.817051
ENSSSCG00000032575	ZBTB26	0.71341						ENSSSCG00000029745	FAM193A	0.816853
ENSSSCG00000038487	TMPO	0.713317						ENSSSCG00000013723		0.815953
ENSSSCG00000010172		0.713099						ENSSSCG00000000076	SGSM3	0.815707
ENSSSCG00000001865	SCAPER	0.713055						ENSSSCG00000010070	SMARCB1	0.815665
ENSSSCG00000004710	ADAL	0.712501						ENSSSCG00000000994	GMDS	0.815629
ENSSSCG00000004832	UBE3A	0.712074						ENSSSCG00000017208	SLC25A19	0.815615
ENSSSCG00000015235	ETS1	0.711351						ENSSSCG00000028197	PFKL	0.815573
ENSSSCG00000038973	PPP1R12A	0.710948						ENSSSCG00000022774	NOP53	0.815079
ENSSSCG00000022780	UGCG	0.710698						ENSSSCG00000035048	C1QBP	0.814781
ENSSSCG00000027278	ARL6	0.710433						ENSSSCG00000010774	ZNF511	0.814653
ENSSSCG00000006281	METTL11B	0.710183						ENSSSCG00000003385	PARK7	0.814121
ENSSSCG00000028310	DR1	0.709256						ENSSSCG00000005901	GPT	0.814032
ENSSSCG00000008496	EIF2AK2	0.708292						ENSSSCG00000013512	PLIN4	0.813985
ENSSSCG00000000509	ZFC3H1	0.707977						ENSSSCG00000006538	FLAD1	0.813802
ENSSSCG00000006079	RIDA	0.707699						ENSSSCG00000007811	SPNS1	0.813613
ENSSSCG00000031664	SRP9	0.707466						ENSSSCG00000015200	ESAM	0.813601
ENSSSCG00000029385	LIAS	0.707158						ENSSSCG00000001506	RGL2	0.813533
ENSSSCG00000016597	POT1	0.706907						ENSSSCG00000026904	NFKBIB	0.813525
ENSSSCG00000008517	SPAST	0.70664						ENSSSCG00000014017	MGAT4B	0.813503
ENSSSCG00000040180	TMEM64	0.70633						ENSSSCG00000007782	SETD1A	0.81312
ENSSSCG00000010484	NOC3L	0.706154						ENSSSCG00000025067		0.813115
ENSSSCG00000035114		0.706139						ENSSSCG00000003013	B9D2	0.812932
ENSSSCG00000010863	AHCTF1	0.705597						ENSSSCG00000006521	FAM189B	0.812406
ENSSSCG00000027857	DMXL1	0.705322						ENSSSCG00000008022	TELO2	0.812065
ENSSSCG00000008971	USO1	0.705286						ENSSSCG00000015066		0.811967
ENSSSCG00000004464	TENT5A	0.705095						ENSSSCG00000029161	ADI1	0.811952
ENSSSCG00000016928	RAB3D	0.704964						ENSSSCG00000007982		0.811832
ENSSSCG00000025788	ENPP4	0.704455						ENSSSCG00000003554	SELENON	0.811387
ENSSSCG00000009460	DIS3	0.704198						ENSSSCG00000025323	SF3B3	0.811198
ENSSSCG00000010468	CPEB3	0.703637						ENSSSCG00000014625	TRIM3	0.810954
ENSSSCG00000004460	IBTK	0.701509						ENSSSCG00000017294	DCAF7	0.810809
ENSSSCG00000012613	NKAP	0.70147						ENSSSCG00000017378	DHX8	0.810605
ENSSSCG00000032344	KIAA1143	0.701175						ENSSSCG00000035645		0.810587
ENSSSCG00000015808	ADAM9	0.699725						ENSSSCG00000039390	EIF3B	0.810371
ENSSSCG00000026389	SYNJ2BP	0.699535						ENSSSCG00000003382	TAS1R1	0.810338
ENSSSCG00000038977	RSBN1L	0.699452						ENSSSCG00000025794	FBRS	0.810244
ENSSSCG00000024419	RBBP8	0.697111						ENSSSCG00000037427	PTDSS2	0.810185
ENSSSCG00000006135	CPNE3	0.696688						ENSSSCG00000005661	ENDOG	0.8101
ENSSSCG00000012617	UPF3B	0.696558						ENSSSCG00000032003		0.809678
ENSSSCG00000012416	CHIC1	0.69645						ENSSSCG00000021821	MYO1C	0.809664
ENSSSCG00000017601	TOM1L1	0.696256						ENSSSCG00000039094	PLEC	0.809451
ENSSSCG00000009729	ZNF84	0.696014						ENSSSCG00000004517	CXXC1	0.809413
ENSSSCG00000012813	BRCC3	0.69577						ENSSSCG00000001544	TEAD3	0.809217
ENSSSCG00000000469	LEMD3	0.69516						ENSSSCG00000011387	RNF123	0.809177
ENSSSCG00000034156	GTF2F2	0.694389						ENSSSCG00000017389	RAMP2	0.809176
ENSSSCG00000006767	MAGI3	0.693946						ENSSSCG00000040706	DBN1	0.809166
ENSSSCG00000016692	TAX1BP1	0.693861						ENSSSCG00000034387	ARL2-SNX15	0.809126
ENSSSCG00000021802	ABHD17B	0.693694						ENSSSCG00000025374	DVL3	0.809103
ENSSSCG00000005273	OSTF1	0.693632						ENSSSCG00000036603		0.808987
ENSSSCG00000024201	TASOR	0.693432						ENSSSCG00000011550	CAMK1	0.808662
ENSSSCG00000006867	LRRC39	0.693367						ENSSSCG00000008004	ANTKMT	0.808288
ENSSSCG00000010513	LCOR	0.692543						ENSSSCG00000027423	TMEM53	0.808172
ENSSSCG00000011710	EIF2A	0.692363						ENSSSCG00000017947	ACADVL	0.808011
ENSSSCG00000010850		0.691672						ENSSSCG00000008094	CHCHD5	0.807792
ENSSSCG00000037499	NEDD4	0.691605						ENSSSCG00000023915	SLC2A4	0.807703
ENSSSCG00000015710	ACTR3	0.691054						ENSSSCG00000030653	GANAB	0.807497
ENSSSCG00000005460	DNAJC25	0.690114						ENSSSCG00000027334	EIF1AD	0.807473
ENSSSCG00000010911	ZNF281	0.68981						ENSSSCG00000011569		0.807386
ENSSSCG00000026969	KRAS	0.689449						ENSSSCG00000010166	NTPCR	0.807175
ENSSSCG00000031461	ZKSCAN1	0.688244						ENSSSCG00000030798	FUS	0.807131
ENSSSCG00000032313	POGLUT1	0.68799						ENSSSCG00000008562	SLC35F6	0.807038
ENSSSCG00000004617	FAM214A	0.687974						ENSSSCG00000004506	CTIF	0.807037
ENSSSCG00000008788	RFC1	0.686971						ENSSSCG00000034455	RNF166	0.806899
ENSSSCG00000008150	TMEM182	0.686915						ENSSSCG00000030637	IRGQ	0.806761
ENSSSCG00000000795	ADAMTS20	0.685957						ENSSSCG00000014347	PROB1	0.806295
ENSSSCG00000004663	SEMA6D	0.685646						ENSSSCG00000006482	MEF2D	0.806062
ENSSSCG00000009480	NDFIP2	0.685533						ENSSSCG00000007496	RTF2	0.806044
ENSSSCG00000011045	MINDY3	0.685527						ENSSSCG00000005934	TRAPPC9	0.805915
ENSSSCG00000026571	RAB8B	0.685372						ENSSSCG00000003513	ECE1	0.805722
ENSSSCG00000003713	HRH4	0.684811						ENSSSCG00000015111	C2CD2L	0.805376
ENSSSCG00000028902	RB1CC1	0.6847						ENSSSCG00000028530	TMEM52	0.805262
ENSSSCG00000031942	YES1	0.684016						ENSSSCG00000021698	RRP1B	0.805064
ENSSSCG00000010246	DDX50	0.683413						ENSSSCG00000036852	TSEN54	0.805063
ENSSSCG00000032092	DDX5	0.683129						ENSSSCG00000008698	RGS12	0.804875
ENSSSCG00000009408	LRCH1	0.682936						ENSSSCG00000030921	APOA1	0.80448
ENSSSCG00000017042	UBLCP1	0.682849						ENSSSCG00000034810	PEF1	0.804431
ENSSSCG00000030413	PIK3CA	0.681443						ENSSSCG00000000093	DNAL4	0.80428
ENSSSCG00000017733	C17orf75	0.68136						ENSSSCG00000017544	ATP5MC1	0.804205
ENSSSCG00000004104	KATNA1	0.681197						ENSSSCG00000007804	SH2B1	0.804009
ENSSSCG00000017024	CCNG1	0.68114						ENSSSCG00000023325		0.803979
ENSSSCG00000015670	GTDC1	0.680396						ENSSSCG00000032798	GTF3C2	0.80383
ENSSSCG00000015310	AKAP9	0.679506						ENSSSCG00000013050	MARK2	0.803803
ENSSSCG00000039688		0.678774						ENSSSCG00000007780	ZNF629	0.803539
ENSSSCG00000031332	NAA30	0.678745						ENSSSCG00000002470	DDX24	0.80352
ENSSSCG00000016164	IKZF2	0.678473						ENSSSCG00000005671	CRAT	0.803444
ENSSSCG00000006342	UHMK1	0.676022						ENSSSCG00000032083	MRPL37	0.803367
ENSSSCG00000004610	CCPG1	0.675712						ENSSSCG00000040207	P2RY2	0.803358
ENSSSCG00000037953		0.675472						ENSSSCG00000016202	RNF25	0.802536
ENSSSCG00000037977	ALMS1	0.67537						ENSSSCG00000017213	JPT1	0.802141
ENSSSCG00000039953	PNRC1	0.675359						ENSSSCG00000037024	ZNF784	0.802083
ENSSSCG00000023062	HTATSF1	0.675194						ENSSSCG00000017205	SAP30BP	0.801929
ENSSSCG00000004600	TCF12	0.67488						ENSSSCG00000008044	MLST8	0.801634
ENSSSCG00000039935		0.674813						ENSSSCG00000038718	ADRM1	0.801044
ENSSSCG00000009132	ENPEP	0.674544						ENSSSCG00000038614	NENF	0.800946
ENSSSCG00000038853	GPR137B	0.674114						ENSSSCG00000012944	PELI3	0.800731
ENSSSCG00000004190	STX7	0.674107						ENSSSCG00000007738		0.800688
ENSSSCG00000016033	GULP1	0.673959						ENSSSCG00000013082		0.80035
ENSSSCG00000012007	HSPA13	0.673905						ENSSSCG00000018053	MED9	0.800241
ENSSSCG00000014152	MBLAC2	0.673784						ENSSSCG00000000118	MICALL1	0.799937
ENSSSCG00000006982	ZDHHC2	0.672765						ENSSSCG00000006956	ZC3H3	0.799667
ENSSSCG00000003532	LUZP1	0.672283						ENSSSCG00000013633	CARM1	0.798982
ENSSSCG00000010952	TUT7	0.672174						ENSSSCG00000005349	GRHPR	0.79873
ENSSSCG00000035824	PBRM1	0.671628						ENSSSCG00000040470	RPS20	0.798646
ENSSSCG00000008368	UGP2	0.670562						ENSSSCG00000011561	PRRT3	0.798348
ENSSSCG00000036005	CNEP1R1	0.670052						ENSSSCG00000033082	HGS	0.798065
ENSSSCG00000035320	ASB14	0.669975						ENSSSCG00000011435	TWF2	0.797302
ENSSSCG00000015531		0.669515						ENSSSCG00000005925	EXOSC4	0.797236
ENSSSCG00000027718	HAUS3	0.668935						ENSSSCG00000032734	VOPP1	0.797173
ENSSSCG00000035741	TOR1AIP2	0.668901						ENSSSCG00000031727		0.797159
ENSSSCG00000011874	PARP14	0.665739						ENSSSCG00000035082	PHF5A	0.797158
ENSSSCG00000002841	N4BP1	0.6657						ENSSSCG00000040578	CASKIN2	0.797083
ENSSSCG00000005399	RNF20	0.665654						ENSSSCG00000017936		0.796988
ENSSSCG00000002872	KIAA0355	0.665622						ENSSSCG00000003812	PGM1	0.796742
ENSSSCG00000008423	PPP1R21	0.665376						ENSSSCG00000007687	LRWD1	0.796658
ENSSSCG00000036032		0.665244						ENSSSCG00000008039	NTHL1	0.796521
ENSSSCG00000012486	CSTF2	0.665104						ENSSSCG00000013262	AMBRA1	0.796515
ENSSSCG00000018081	ATP6	0.664438						ENSSSCG00000012927	RCE1	0.796191
ENSSSCG00000015938	SSB	0.664299						ENSSSCG00000029438	SESN2	0.796074
ENSSSCG00000028908	DYNLT3	0.664113						ENSSSCG00000001372	GNL1	0.795915
ENSSSCG00000000939	ACSS3	0.66399						ENSSSCG00000034758	PDXK	0.795889
ENSSSCG00000004785	SRP14	0.663315						ENSSSCG00000005621	CDK9	0.795591
ENSSSCG00000033919	DCLK1	0.662887						ENSSSCG00000024045		0.795541
ENSSSCG00000000580	RECQL	0.662482						ENSSSCG00000011613		0.795383
ENSSSCG00000032726	SREK1	0.661617						ENSSSCG00000038777	C7orf50	0.79524
ENSSSCG00000011304	ZNF197	0.661134						ENSSSCG00000014855	RPS3	0.795115
ENSSSCG00000008735	BOD1L1	0.659583						ENSSSCG00000015631	GRB10	0.794885
ENSSSCG00000015960	MAP3K20	0.659129						ENSSSCG00000031802	DHRS7B	0.794832
ENSSSCG00000040634	ERP44	0.659053						ENSSSCG00000039655	TAZ	0.794399
ENSSSCG00000031808	TM9SF2	0.658935						ENSSSCG00000003488	UBR4	0.794191
ENSSSCG00000014132		0.658443						ENSSSCG00000025329	DDX49	0.79416
ENSSSCG00000015378	SP4	0.65747						ENSSSCG00000032842	GIPC1	0.794047
ENSSSCG00000032086	ZNF583	0.656825						ENSSSCG00000011409		0.793935
ENSSSCG00000013388	PDE3B	0.656112						ENSSSCG00000027573	RPL29	0.793745
ENSSSCG00000038757		0.656064						ENSSSCG00000017401	ATP6V0A1	0.793712
ENSSSCG00000024592	ANKRD17	0.655221						ENSSSCG00000016734	CCM2	0.793234
ENSSSCG00000004629	LYSMD2	0.653928						ENSSSCG00000001425	DXO	0.79319
ENSSSCG00000024267	TMEM50A	0.653109						ENSSSCG00000037237	COMTD1	0.793011
ENSSSCG00000011508		0.651723						ENSSSCG00000035904	RPL7A	0.792848
ENSSSCG00000022101	BRCA1	0.651572						ENSSSCG00000028707	NF2	0.792556
ENSSSCG00000022656	SRFBP1	0.651014						ENSSSCG00000039466		0.792426
ENSSSCG00000016920	MIER3	0.6507						ENSSSCG00000016409	UBE3C	0.792309
ENSSSCG00000028771	MEF2A	0.649932						ENSSSCG00000008077	CARD19	0.792039
ENSSSCG00000011720	MBNL1	0.649559						ENSSSCG00000032235		0.791652
ENSSSCG00000003645	UTP11	0.649454						ENSSSCG00000029949	CD248	0.791424
ENSSSCG00000038987	CCDC59	0.64849						ENSSSCG00000003663	HPCAL1	0.790917
ENSSSCG00000012126	GPM6B	0.648204						ENSSSCG00000015108	HMBS	0.790364
ENSSSCG00000034280	LARP1B	0.648204						ENSSSCG00000003042		0.790245
ENSSSCG00000016961	CDK7	0.647224						ENSSSCG00000022404	SLC3A2	0.789882
ENSSSCG00000004029	QKI	0.646288						ENSSSCG00000012970	CTSW	0.789874
ENSSSCG00000033524	KRR1	0.644933						ENSSSCG00000003137	PLEKHA4	0.789369
ENSSSCG00000008388	REL	0.644374						ENSSSCG00000024672	KLF16	0.789362
ENSSSCG00000038861	TM2D1	0.644349						ENSSSCG00000017793	ANKRD13B	0.78936
ENSSSCG00000000488	MDM2	0.644079						ENSSSCG00000021475	SLC4A2	0.789203
ENSSSCG00000021646	KLF9	0.643645						ENSSSCG00000027907		0.788975
ENSSSCG00000016907	DHX29	0.643363						ENSSSCG00000006626	PI4KB	0.788958
ENSSSCG00000008347	FBXO48	0.642706						ENSSSCG00000040533	C19orf54	0.788586
ENSSSCG00000010874	ADSS	0.642155						ENSSSCG00000012793		0.788528
ENSSSCG00000026618	CAVIN2	0.641181						ENSSSCG00000024669		0.788165
ENSSSCG00000016062	NABP1	0.640975						ENSSSCG00000014370	TMCO6	0.788155
ENSSSCG00000015753	ANGPT2	0.640116						ENSSSCG00000033760	LTBP4	0.788049
ENSSSCG00000032398	VGLL3	0.639922						ENSSSCG00000026817	ZNF646	0.787987
ENSSSCG00000009042	OTUD4	0.639377						ENSSSCG00000034318	MRPS25	0.787342
ENSSSCG00000024132	TMEM47	0.639275						ENSSSCG00000033687	ATG101	0.786991
ENSSSCG00000008803	ATP8A1	0.638832						ENSSSCG00000015099	BCL9L	0.786721
ENSSSCG00000005604	PBX3	0.638757						ENSSSCG00000002457	ITPK1	0.786623
ENSSSCG00000031456	ARL5B	0.638691						ENSSSCG00000035304	ARFRP1	0.786424
ENSSSCG00000003779	TYW3	0.638273						ENSSSCG00000001010	WRNIP1	0.786369
ENSSSCG00000037305	TMEM33	0.636747						ENSSSCG00000033214	GNMT	0.786362
ENSSSCG00000037313	MTIF3	0.636692						ENSSSCG00000009616	HR	0.786123
ENSSSCG00000011684	U2SURP	0.635771						ENSSSCG00000029761		0.785626
ENSSSCG00000009777	KMT5A	0.63562						ENSSSCG00000028806	RPS6KA4	0.785558
ENSSSCG00000006172	PI15	0.635419						ENSSSCG00000015613	C1orf74	0.785418
ENSSSCG00000032261	CCDC117	0.634463						ENSSSCG00000037450	SSC5D	0.785114
ENSSSCG00000005166	MLLT3	0.633711						ENSSSCG00000016571		0.784928
ENSSSCG00000014324	MYOT	0.632918						ENSSSCG00000011444	NT5DC2	0.784434
ENSSSCG00000010672	RAB11FIP2	0.631643						ENSSSCG00000030328	NDUFB10	0.784101
ENSSSCG00000017555	LUC7L3	0.631637						ENSSSCG00000002741	ZNF821	0.784053
ENSSSCG00000026960		0.631206						ENSSSCG00000013118	MRPL16	0.78393
ENSSSCG00000016842	NIPBL	0.631194						ENSSSCG00000013028	ESRRA	0.783129
ENSSSCG00000023565	IKZF5	0.631132						ENSSSCG00000037531	MAP3K11	0.782932
ENSSSCG00000034786	HACD2	0.631006						ENSSSCG00000033332	PSMA7	0.782681
ENSSSCG00000030467	PHC3	0.630706						ENSSSCG00000030681	MYBPH	0.782286
ENSSSCG00000021166	RPAP3	0.63012						ENSSSCG00000001872	LINGO1	0.782237
ENSSSCG00000012134	PIGA	0.628821						ENSSSCG00000035775	BCS1L	0.781919
ENSSSCG00000004652	COPS2	0.628392						ENSSSCG00000013492	APBA3	0.781207
ENSSSCG00000004143	TXLNB	0.626946						ENSSSCG00000032010	RNH1	0.781144
ENSSSCG00000006925	KYAT3	0.626714						ENSSSCG00000002854	POP4	0.780951
ENSSSCG00000015522	ANGPTL1	0.626256						ENSSSCG00000000110	PLA2G6	0.780416
ENSSSCG00000008583	ITSN2	0.625555						ENSSSCG00000024463	PJA1	0.780332
ENSSSCG00000026697	UHRF1BP1L	0.625484						ENSSSCG00000025599	FTSJ1	0.780322
ENSSSCG00000016717	MPP6	0.625457						ENSSSCG00000023379	UBE2L6	0.780296
ENSSSCG00000010897	ZBTB41	0.624478						ENSSSCG00000036512	FGFRL1	0.780215
ENSSSCG00000022903	NAPEPLD	0.623452						ENSSSCG00000032633	FAM53A	0.779905
ENSSSCG00000009531	TEX30	0.623222						ENSSSCG00000000773		0.779573
ENSSSCG00000036790	AKAP7	0.623088						ENSSSCG00000001531	SNRPC	0.779266
ENSSSCG00000004371	CRYBG1	0.622832						ENSSSCG00000007116	CD93	0.778891
ENSSSCG00000038443	ZNF639	0.622751						ENSSSCG00000010580	NFKB2	0.778131
ENSSSCG00000022496	STK39	0.622495						ENSSSCG00000001539	PPARD	0.77743
ENSSSCG00000015201	MSANTD2	0.622416						ENSSSCG00000011379	KLHDC8B	0.776665
ENSSSCG00000014147	CCNH	0.622161						ENSSSCG00000011616	COPG1	0.776369
ENSSSCG00000000607	ART4	0.62181						ENSSSCG00000014058	CLTB	0.776227
ENSSSCG00000003872	EPS15	0.621269						ENSSSCG00000000258	RARG	0.776195
ENSSSCG00000027270		0.62058						ENSSSCG00000027466	PCOLCE	0.776008
ENSSSCG00000006169	ZFHX4	0.620455						ENSSSCG00000033858		0.775246
ENSSSCG00000029606	AOX1	0.620285						ENSSSCG00000007667	LRCH4	0.775205
ENSSSCG00000008192	TMEM131	0.620266						ENSSSCG00000039612		0.774685
ENSSSCG00000016044	ORMDL1	0.619938						ENSSSCG00000017497	ERBB2	0.774483
ENSSSCG00000038646	ENAH	0.61979						ENSSSCG00000011390	IP6K1	0.774319
ENSSSCG00000012686	MOSPD1	0.619715						ENSSSCG00000017778	DHRS13	0.77411
ENSSSCG00000016248	AGFG1	0.619573						ENSSSCG00000031903		0.77404
ENSSSCG00000009420	NUFIP1	0.618731						ENSSSCG00000017690	DHRS11	0.773869
ENSSSCG00000008298	DUSP11	0.618342						ENSSSCG00000012836	AP2A2	0.773575
ENSSSCG00000006983	CNOT7	0.617251						ENSSSCG00000039670	EPN1	0.773182
ENSSSCG00000026001	DNAJC1	0.616815						ENSSSCG00000014339	CTNNA1	0.773068
ENSSSCG00000009361	POSTN	0.616304						ENSSSCG00000009860	FBXW8	0.773042
ENSSSCG00000029967	PEX1	0.615718						ENSSSCG00000024784	CACNA1S	0.772872
ENSSSCG00000007381	YWHAB	0.613907						ENSSSCG00000039321	FAM222B	0.772853
ENSSSCG00000028458	METTL5	0.613663						ENSSSCG00000031316		0.772601
ENSSSCG00000031123	PPIG	0.613007						ENSSSCG00000000176	DDX23	0.772562
ENSSSCG00000027529	BIRC3	0.612452						ENSSSCG00000017971		0.772492
ENSSSCG00000004625	LEO1	0.61209						ENSSSCG00000025114	FMNL3	0.772211
ENSSSCG00000009771	DDX55	0.610668						ENSSSCG00000023681	PWWP2B	0.771874
ENSSSCG00000026294	GMFB	0.609957						ENSSSCG00000017913		0.771816
ENSSSCG00000004134	PEX3	0.609777						ENSSSCG00000003136		0.771561
ENSSSCG00000003995	ZNF606	0.608027						ENSSSCG00000040519	URGCP	0.771391
ENSSSCG00000016074	ANKRD44	0.607953						ENSSSCG00000034014	MRPL40	0.771104
ENSSSCG00000025315	SEPSECS	0.607817						ENSSSCG00000013588	MAP2K7	0.771018
ENSSSCG00000034630	ABI2	0.607785						ENSSSCG00000014036	TMED9	0.770998
ENSSSCG00000036885	ZNF654	0.607623						ENSSSCG00000003644	FHL3	0.770951
ENSSSCG00000007460	ARFGEF2	0.60717						ENSSSCG00000002868	PEPD	0.770655
ENSSSCG00000016981	CPEB4	0.607083						ENSSSCG00000037151	MIEF2	0.770365
ENSSSCG00000032404	KLHL11	0.605196						ENSSSCG00000037032	DNASE1L1	0.770351
ENSSSCG00000016512	ZC3HAV1	0.604996						ENSSSCG00000017909	CHRNE	0.77024
ENSSSCG00000015945	METTL8	0.604658						ENSSSCG00000027252	HCFC1R1	0.769979
ENSSSCG00000015222	PUS3	0.604547						ENSSSCG00000011110	CCDC3	0.769927
ENSSSCG00000029615	VAMP7	0.603815						ENSSSCG00000032437		0.769212
ENSSSCG00000029790	PCYOX1	0.603604						ENSSSCG00000009732	CHFR	0.768968
ENSSSCG00000022708	ZNF638	0.603352						ENSSSCG00000008282	WDR54	0.768807
ENSSSCG00000030507	SMNDC1	0.602653						ENSSSCG00000010706	SAMD4B	0.768465
ENSSSCG00000015937	KLHL23	0.60208						ENSSSCG00000012847	TALDO1	0.767832
ENSSSCG00000016147	PIKFYVE	0.601711						ENSSSCG00000013915	CRTC1	0.7672
ENSSSCG00000040879	CNBP	0.60161						ENSSSCG00000017340	DCAKD	0.767158
ENSSSCG00000033156	CMTR2	0.601474						ENSSSCG00000013241	NR1H3	0.766976
ENSSSCG00000006781	CTTNBP2NL	0.599995						ENSSSCG00000040100		0.766904
ENSSSCG00000016026	ZC3H15	0.599777						ENSSSCG00000003564	GPATCH3	0.766701
ENSSSCG00000021038	NRIP1	0.598755						ENSSSCG00000008687	MXD4	0.766557
ENSSSCG00000003791	SRSF11	0.597095						ENSSSCG00000002664	GSE1	0.766387
ENSSSCG00000036155		0.59664						ENSSSCG00000017339	NMT1	0.766315
ENSSSCG00000000901	FGD6	0.596475						ENSSSCG00000028278	POLR2A	0.766004
ENSSSCG00000000844	NFYB	0.594866						ENSSSCG00000028712	ATPAF2	0.765974
ENSSSCG00000028997		0.594615						ENSSSCG00000007998	RHBDL1	0.76572
ENSSSCG00000004441	DSE	0.594015						ENSSSCG00000034876	PET100	0.765315
ENSSSCG00000022398	NUCKS1	0.59346						ENSSSCG00000011555	RPUSD3	0.765161
ENSSSCG00000007043	GPCPD1	0.592532						ENSSSCG00000035103	PIGL	0.765061
ENSSSCG00000011117	UPF2	0.592053						ENSSSCG00000025486	MDH2	0.764898
ENSSSCG00000007355	TOP1	0.591502						ENSSSCG00000016331	RAMP1	0.764828
ENSSSCG00000015845	GTF2E2	0.591495						ENSSSCG00000013919		0.764378
ENSSSCG00000000554	FGFR1OP2	0.589133						ENSSSCG00000000384	NABP2	0.763668
ENSSSCG00000037399		0.58898						ENSSSCG00000006835	SARS	0.763655
ENSSSCG00000004524	SMAD4	0.587889						ENSSSCG00000005650	CERCAM	0.763413
ENSSSCG00000002414	SEL1L	0.587711						ENSSSCG00000010052	BCR	0.763382
ENSSSCG00000023908	ETAA1	0.587337						ENSSSCG00000012903	PITPNM1	0.763041
ENSSSCG00000032740	TMEM106B	0.585862						ENSSSCG00000033762		0.762993
ENSSSCG00000031011	CCDC160	0.584817						ENSSSCG00000012378	PDZD11	0.762947
ENSSSCG00000025941	PTP4A1	0.584578						ENSSSCG00000033385		0.76281
ENSSSCG00000032978		0.584526						ENSSSCG00000022197	HS6ST1	0.761891
ENSSSCG00000015896	FAP	0.584479						ENSSSCG00000007719	CLIP2	0.761696
ENSSSCG00000001732	MMUT	0.584252						ENSSSCG00000040586		0.761664
ENSSSCG00000014225	DTWD2	0.584123						ENSSSCG00000002390	ANGEL1	0.761616
ENSSSCG00000001095	GMNN	0.582776						ENSSSCG00000030065	ZBTB47	0.761343
ENSSSCG00000006901	EVI5	0.580075						ENSSSCG00000014560		0.761039
ENSSSCG00000005084	PPM1A	0.579608						ENSSSCG00000017209	MIF4GD	0.760936
ENSSSCG00000004607	PYGO1	0.57943						ENSSSCG00000016334	SCLY	0.760813
ENSSSCG00000034418	CREBL2	0.57883						ENSSSCG00000003470	FAM131C	0.760723
ENSSSCG00000025531	SSPN	0.578723						ENSSSCG00000031724	LYNX1	0.760648
ENSSSCG00000035136	SDCCAG8	0.57732						ENSSSCG00000040107	GMEB2	0.760571
ENSSSCG00000005368	XPA	0.576778						ENSSSCG00000002790	TMEM208	0.760564
ENSSSCG00000003718	TAF4B	0.576472						ENSSSCG00000035027	ZDHHC14	0.760061
ENSSSCG00000009366		0.574365						ENSSSCG00000031767		0.759512
ENSSSCG00000016659	KIAA0895	0.574215						ENSSSCG00000032573		0.759199
ENSSSCG00000037424	CDK19	0.574214						ENSSSCG00000017516		0.758671
ENSSSCG00000005212	PLGRKT	0.573723						ENSSSCG00000011346	PLXNB1	0.758334
ENSSSCG00000010688	MCMBP	0.572891						ENSSSCG00000040793	CTSD	0.758154
ENSSSCG00000037583	GNB4	0.572648						ENSSSCG00000013747	RAD23A	0.758011
ENSSSCG00000040459		0.572642						ENSSSCG00000035081	CCDC106	0.757923
ENSSSCG00000003763	IFI44	0.57111						ENSSSCG00000004711		0.75683
ENSSSCG00000007940		0.570401						ENSSSCG00000016205	NHEJ1	0.75658
ENSSSCG00000005135	MTAP	0.568655						ENSSSCG00000007705		0.756295
ENSSSCG00000015882	BAZ2B	0.568459						ENSSSCG00000012838	TSPAN4	0.756057
ENSSSCG00000008919	EPHA5	0.566576						ENSSSCG00000001362	MDC1	0.755999
ENSSSCG00000029113	OBI1	0.565299						ENSSSCG00000017206	GRB2	0.755803
ENSSSCG00000011000		0.564435						ENSSSCG00000026116	FHOD1	0.755724
ENSSSCG00000027860	ERAP2	0.564188						ENSSSCG00000030295	NUTF2	0.755583
ENSSSCG00000011465	PDE12	0.564178						ENSSSCG00000029723	PHRF1	0.755557
ENSSSCG00000030119	PRPF3	0.560916						ENSSSCG00000027946	MVP	0.755281
ENSSSCG00000015923	NOSTRIN	0.560909						ENSSSCG00000017764	KIAA0100	0.754899
ENSSSCG00000035794		0.560888						ENSSSCG00000005943	ST3GAL1	0.754894
ENSSSCG00000004592	SLTM	0.560507						ENSSSCG00000001858	CIB1	0.754254
ENSSSCG00000006984	VPS37A	0.560016						ENSSSCG00000027205	LPCAT3	0.753616
ENSSSCG00000025182	ELK4	0.559297						ENSSSCG00000003195	PNKP	0.753455
ENSSSCG00000013321	ELP4	0.558724						ENSSSCG00000010132	COMT	0.753324
ENSSSCG00000005022	NIN	0.558602						ENSSSCG00000024001	PLXNA1	0.752977
ENSSSCG00000004249	CEP85L	0.556946						ENSSSCG00000007161	LZTS3	0.752923
ENSSSCG00000002445	TRIP11	0.554803						ENSSSCG00000023423	UBALD2	0.7525
ENSSSCG00000005058	ATG14	0.552967						ENSSSCG00000008230	ATOH8	0.752366
ENSSSCG00000017357	ITGA2B	0.551287						ENSSSCG00000005911	OPLAH	0.75234
ENSSSCG00000008787	KLHL5	0.550401						ENSSSCG00000020717	FAM160A1	0.752178
ENSSSCG00000008901	PAICS	0.55014						ENSSSCG00000022672	TRPM4	0.752085
ENSSSCG00000000779	KIF21A	0.549861						ENSSSCG00000006627	ZNF687	0.751728
ENSSSCG00000009172	PPP3CA	0.549852						ENSSSCG00000022289	PCDH1	0.750734
ENSSSCG00000011284	NKTR	0.549022						ENSSSCG00000022506	COL6A1	0.750711
ENSSSCG00000020954	PCGF6	0.548466						ENSSSCG00000024752	ALDH4A1	0.750693
ENSSSCG00000027646	TIPARP	0.544574						ENSSSCG00000024837	SYT12	0.750048
ENSSSCG00000033703	FAM111A	0.544493						ENSSSCG00000008007	WDR24	0.74979
ENSSSCG00000035658	VPS36	0.544155						ENSSSCG00000011375	USP19	0.749599
ENSSSCG00000028444	ARMC10	0.54412						ENSSSCG00000011426	POC1A	0.749444
ENSSSCG00000039397	ETNK1	0.543781						ENSSSCG00000013113	TMEM132A	0.748664
ENSSSCG00000005267	ANXA1	0.54365						ENSSSCG00000034518	TOR1A	0.747927
ENSSSCG00000011295	SNRK	0.543362						ENSSSCG00000018033	UBB	0.747915
ENSSSCG00000036480	CTNNA3	0.543129						ENSSSCG00000032637	EVC	0.747175
ENSSSCG00000021746	MRPL35	0.543008						ENSSSCG00000032623		0.747159
ENSSSCG00000002656	ZCCHC14	0.542183						ENSSSCG00000010073	CHCHD10	0.747084
ENSSSCG00000032134		0.541215						ENSSSCG00000013878	PGLS	0.746919
ENSSSCG00000015958	PDK1	0.540156						ENSSSCG00000029830		0.746739
ENSSSCG00000011010	C9orf72	0.539955						ENSSSCG00000030309	NDRG2	0.746628
ENSSSCG00000014177	CHD1	0.539285						ENSSSCG00000024316	COX5A	0.74654
ENSSSCG00000011881	IQCB1	0.538929						ENSSSCG00000013062	MTA2	0.746303
ENSSSCG00000011027	KIF5B	0.538219						ENSSSCG00000038077	PPP1R14A	0.746089
ENSSSCG00000039695		0.537938						ENSSSCG00000007646	LAMTOR4	0.745497
ENSSSCG00000010465	TNKS2	0.537859						ENSSSCG00000003491	AKR7A2	0.745438
ENSSSCG00000016000		0.537769						ENSSSCG00000033013	MARCH9	0.74479
ENSSSCG00000003682	ANKRD12	0.537203						ENSSSCG00000009742	ULK1	0.744632
ENSSSCG00000012604	LAMP2	0.536634						ENSSSCG00000040257	ZNF862	0.744502
ENSSSCG00000022661	FCHO2	0.535835						ENSSSCG00000017282	SCN4A	0.744451
ENSSSCG00000004602	TEX9	0.53517						ENSSSCG00000002138	OSGEP	0.74407
ENSSSCG00000021738	PTPN2	0.533574						ENSSSCG00000010756	MGMT	0.744014
ENSSSCG00000010835	AIDA	0.533257						ENSSSCG00000013463	LSM7	0.743976
ENSSSCG00000020663	KMT2C	0.530089						ENSSSCG00000003901	FAAH	0.743727
ENSSSCG00000010834	MIA3	0.529812						ENSSSCG00000024813	MAP3K3	0.743598
ENSSSCG00000037782	MRPS28	0.529059						ENSSSCG00000038514	DDAH2	0.74321
ENSSSCG00000022011	NMI	0.528901						ENSSSCG00000006522	GBA	0.743193
ENSSSCG00000038329	PIGK	0.528117						ENSSSCG00000001062	DTNBP1	0.743158
ENSSSCG00000010743	BCCIP	0.527544						ENSSSCG00000025525		0.742897
ENSSSCG00000024761	SNX13	0.526783						ENSSSCG00000007791	CD2BP2	0.742786
ENSSSCG00000013849	TPM4	0.526409						ENSSSCG00000017788	TP53I13	0.742614
ENSSSCG00000034879	MAML2	0.526037						ENSSSCG00000001476	HSD17B8	0.74212
ENSSSCG00000011090	NEBL	0.525816						ENSSSCG00000013988	IBA57	0.741778
ENSSSCG00000010816	TGFB2	0.525807						ENSSSCG00000007943	NMRAL1	0.741636
ENSSSCG00000004247	ASF1A	0.525726						ENSSSCG00000013629	SMARCA4	0.741555
ENSSSCG00000033144	YTHDF3	0.525506						ENSSSCG00000000038	CYB5R3	0.741496
ENSSSCG00000001164	ZNF184	0.52502						ENSSSCG00000012238		0.740605
ENSSSCG00000040702	CCDC174	0.524541						ENSSSCG00000008051	ABCA3	0.740149
ENSSSCG00000009479	RBM26	0.524179						ENSSSCG00000033299	FLNA	0.739883
ENSSSCG00000025316	SLC33A1	0.52408						ENSSSCG00000013457	DOT1L	0.739715
ENSSSCG00000012403	OGT	0.523291						ENSSSCG00000026108	CDC42EP1	0.73934
ENSSSCG00000005367	TSTD2	0.521288						ENSSSCG00000034448		0.738912
ENSSSCG00000009372	MRPS31	0.521194						ENSSSCG00000001233	TRIM26	0.738515
ENSSSCG00000012112	ARHGAP6	0.520264						ENSSSCG00000003128	LIG1	0.73822
ENSSSCG00000011166	ZMYND11	0.519038						ENSSSCG00000020758	NQO2	0.738182
ENSSSCG00000032561	PDCD1LG2	0.518711						ENSSSCG00000000087	TAB1	0.738009
ENSSSCG00000012586		0.517968						ENSSSCG00000009931	MVK	0.737997
ENSSSCG00000009169	SLC39A8	0.516474						ENSSSCG00000008038	SLC9A3R2	0.737816
ENSSSCG00000027348		0.516416						ENSSSCG00000028446	PCBP4	0.737371
ENSSSCG00000015136	UBASH3B	0.516029						ENSSSCG00000012939	BRMS1	0.73736
ENSSSCG00000010188	ABCB10	0.513088						ENSSSCG00000009739	NOC4L	0.737022
ENSSSCG00000006251	TGS1	0.512335						ENSSSCG00000010024		0.736825
ENSSSCG00000011741	GOLIM4	0.511692						ENSSSCG00000037999	PPP1R14B	0.736757
ENSSSCG00000009399	CYSLTR2	0.510973						ENSSSCG00000001383		0.736527
ENSSSCG00000003591	PUM1	0.510362						ENSSSCG00000017949	WRAP53	0.736059
ENSSSCG00000021774	B3GALNT1	0.509992						ENSSSCG00000024990	MPI	0.73605
ENSSSCG00000026018	MFSD1	0.50968						ENSSSCG00000029375	ZNF205	0.735766
ENSSSCG00000016156	ACADL	0.508542						ENSSSCG00000035118	BRD9	0.735754
ENSSSCG00000015888	RBMS1	0.50788						ENSSSCG00000036434	TPGS1	0.735697
ENSSSCG00000016916	IL6ST	0.507621						ENSSSCG00000003421		0.735543
ENSSSCG00000014997		0.507153						ENSSSCG00000000770	MICAL3	0.735117
ENSSSCG00000017615	DGKE	0.50564						ENSSSCG00000006533	ADAM15	0.735025
ENSSSCG00000004821	ASB7	0.504618						ENSSSCG00000026962	A4GALT	0.73296
ENSSSCG00000005702	FUBP3	0.502546						ENSSSCG00000022227	BRD4	0.73249
ENSSSCG00000012639	THOC2	0.502463						ENSSSCG00000005628	ST6GALNAC4	0.731507
ENSSSCG00000003730	RNF138	0.501632						ENSSSCG00000015105	SLC37A4	0.730732
ENSSSCG00000024439	PTGER4	0.500999						ENSSSCG00000011371	NDUFAF3	0.7305
ENSSSCG00000038632	ADNP2	0.499598						ENSSSCG00000038726	RANGRF	0.730448
ENSSSCG00000039331		0.49646						ENSSSCG00000039881	GLI4	0.730343
ENSSSCG00000016061	MYO1B	0.495029						ENSSSCG00000035854	RAB11FIP3	0.730012
ENSSSCG00000017673	INTS2	0.49495						ENSSSCG00000028104	HOXC11	0.729647
ENSSSCG00000004089	RMND1	0.493816						ENSSSCG00000035455	FAM219A	0.72917
ENSSSCG00000001866	RCN2	0.49286						ENSSSCG00000031698	TSTA3	0.72892
ENSSSCG00000000920	POC1B	0.49224						ENSSSCG00000001229		0.728771
ENSSSCG00000023630	CPM	0.490372						ENSSSCG00000014884		0.728704
ENSSSCG00000032297		0.489626						ENSSSCG00000036832	STK40	0.728319
ENSSSCG00000024412	RNF139	0.489385						ENSSSCG00000025900	SH3BP5L	0.728129
ENSSSCG00000014401	NR3C1	0.487935						ENSSSCG00000003561	ZDHHC18	0.728082
ENSSSCG00000002252	ARRDC4	0.487612						ENSSSCG00000007281	MAP1LC3A	0.727955
ENSSSCG00000015498	RC3H1	0.482685						ENSSSCG00000002006	PSME1	0.727309
ENSSSCG00000016076	COQ10B	0.481829						ENSSSCG00000038130	CANT1	0.725845
ENSSSCG00000011978	CPOX	0.480354						ENSSSCG00000001700	SLC29A1	0.725351
ENSSSCG00000000486	NUP107	0.477023						ENSSSCG00000036988	PSMG4	0.72505
ENSSSCG00000009704	HMGB2	0.476906						ENSSSCG00000022246		0.724523
ENSSSCG00000008903	KIAA1211	0.476088						ENSSSCG00000006553	UBAP2L	0.724246
ENSSSCG00000025711	MEIOB	0.475931						ENSSSCG00000022786	MOGS	0.722878
ENSSSCG00000033669	RDH10	0.473527						ENSSSCG00000037224		0.722864
ENSSSCG00000017626		0.471106						ENSSSCG00000040556		0.722657
ENSSSCG00000026499	NMT2	0.47053						ENSSSCG00000005717	UCK1	0.722536
ENSSSCG00000011300	EXOSC7	0.469038						ENSSSCG00000032262	IDUA	0.722052
ENSSSCG00000025060		0.46845						ENSSSCG00000005787	CTDP1	0.722051
ENSSSCG00000016031	CALCRL	0.46743						ENSSSCG00000000431	MBD6	0.721816
ENSSSCG00000006939	ZNHIT6	0.464865						ENSSSCG00000008701	LRPAP1	0.721574
ENSSSCG00000026453	ACSM5	0.464468						ENSSSCG00000023866	ACSF3	0.721512
ENSSSCG00000014168	ELL2	0.46428						ENSSSCG00000000405		0.721509
ENSSSCG00000037134		0.460819						ENSSSCG00000022310	VPS9D1	0.721408
ENSSSCG00000037706	PRKAR2B	0.456748						ENSSSCG00000004870	CNDP2	0.721397
ENSSSCG00000004121	FBXO30	0.450204						ENSSSCG00000006392	IGSF8	0.720302
ENSSSCG00000038955	CAMLG	0.450117						ENSSSCG00000036614	PGP	0.720241
ENSSSCG00000038867	PPM1K	0.441373						ENSSSCG00000038320	POR	0.720231
ENSSSCG00000038042	MRPS18C	0.440179						ENSSSCG00000013670	FBXL12	0.719845
ENSSSCG00000005457	LPAR1	0.439538						ENSSSCG00000006628	PSMD4	0.719124
ENSSSCG00000005373	NANS	0.429571						ENSSSCG00000003158		0.71887
ENSSSCG00000001918	NPTN	0.427273						ENSSSCG00000010519	ZDHHC16	0.71884
ENSSSCG00000012695	INTS6L	0.425762						ENSSSCG00000010564	POLL	0.718332
ENSSSCG00000030535	SNX9	0.415284						ENSSSCG00000015110	DPAGT1	0.718252
ENSSSCG00000011941	IFT57	0.394575						ENSSSCG00000034465	LRP10	0.71804
ENSSSCG00000015462	TPK1	0.391946						ENSSSCG00000008003	HAGHL	0.717952
								ENSSSCG00000003111	SAE1	0.717916
								ENSSSCG00000007206	RBCK1	0.717581
								ENSSSCG00000010280	VSIR	0.717088
								ENSSSCG00000002016	THTPA	0.716921
								ENSSSCG00000009681	INTS9	0.716073
								ENSSSCG00000001863	TMEM266	0.715887
								ENSSSCG00000017907	PFN1	0.715636
								ENSSSCG00000034863	PARD6A	0.715622
								ENSSSCG00000007187	NSFL1C	0.715517
								ENSSSCG00000001884	COMMD4	0.715132
								ENSSSCG00000001655	MEA1	0.715095
								ENSSSCG00000017311	MAPT	0.713886
								ENSSSCG00000005663		0.713846
								ENSSSCG00000002808	ZNF319	0.713811
								ENSSSCG00000012997		0.713158
								ENSSSCG00000008640	IAH1	0.71313
								ENSSSCG00000017207	NUP85	0.713033
								ENSSSCG00000015982	HOXD9	0.712799
								ENSSSCG00000007504	RBM38	0.712706
								ENSSSCG00000028381		0.712473
								ENSSSCG00000026038	DDX28	0.710782
								ENSSSCG00000009872	PLBD2	0.710682
								ENSSSCG00000009628	CCAR2	0.710265
								ENSSSCG00000008681	NELFA	0.71003
								ENSSSCG00000013922		0.709682
								ENSSSCG00000016720	PGAM2	0.708412
								ENSSSCG00000011548		0.708317
								ENSSSCG00000014366	APBB3	0.708016
								ENSSSCG00000007652	PPP1R35	0.707973
								ENSSSCG00000008194	ACTR1B	0.707931
								ENSSSCG00000017402	STAT5A	0.707827
								ENSSSCG00000027198	PDK2	0.707101
								ENSSSCG00000015828	ZNF703	0.707027
								ENSSSCG00000006631	TMOD4	0.706724
								ENSSSCG00000003265	LENG1	0.706575
								ENSSSCG00000004004	ZNF584	0.706519
								ENSSSCG00000001887	SCAMP5	0.706216
								ENSSSCG00000008127	SNRNP200	0.706094
								ENSSSCG00000015242	NFRKB	0.706068
								ENSSSCG00000037120	TK1	0.705702
								ENSSSCG00000038384	COX4I2	0.705503
								ENSSSCG00000012771	SLC6A8	0.705388
								ENSSSCG00000006325	MGST3	0.705024
								ENSSSCG00000017407	GHDC	0.704991
								ENSSSCG00000017492	ORMDL3	0.704539
								ENSSSCG00000012758	NSDHL	0.704312
								ENSSSCG00000017385	PSME3	0.703592
								ENSSSCG00000031201	LMOD1	0.703431
								ENSSSCG00000036582		0.703119
								ENSSSCG00000033792	RAB40C	0.702599
								ENSSSCG00000014375	HARS	0.702529
								ENSSSCG00000013913	KLHL26	0.702263
								ENSSSCG00000029808	EIF2B3	0.701874
								ENSSSCG00000000685	TPI1	0.701818
								ENSSSCG00000009764	CCDC92	0.701608
								ENSSSCG00000001689	GTPBP2	0.701468
								ENSSSCG00000032552		0.701388
								ENSSSCG00000003268	TSEN34	0.701324
								ENSSSCG00000024488	NUBP1	0.701099
								ENSSSCG00000012770	CCNQ	0.700739
								ENSSSCG00000014628	APBB1	0.700739
								ENSSSCG00000026044	FDFT1	0.700612
								ENSSSCG00000032364	SELENOH	0.700524
								ENSSSCG00000025454	POLR2C	0.700337
								ENSSSCG00000014133	RPS23	0.700121
								ENSSSCG00000016753	POLD2	0.700044
								ENSSSCG00000004022	RPS6KA2	0.699945
								ENSSSCG00000017812	VPS53	0.69988
								ENSSSCG00000013568		0.699837
								ENSSSCG00000014450	TCOF1	0.699311
								ENSSSCG00000017787	GIT1	0.699303
								ENSSSCG00000007753	C16orf58	0.698624
								ENSSSCG00000027973	COG4	0.698611
								ENSSSCG00000032488	ZADH2	0.698496
								ENSSSCG00000028054	ZNF526	0.69847
								ENSSSCG00000031082	ATP13A2	0.697913
								ENSSSCG00000038189	SMCR8	0.697685
								ENSSSCG00000003428	MTHFR	0.697296
								ENSSSCG00000035313	ZBED4	0.697226
								ENSSSCG00000008695	MFSD10	0.69707
								ENSSSCG00000001579		0.696757
								ENSSSCG00000001430	ATF6B	0.69647
								ENSSSCG00000003905	RAD54L	0.695976
								ENSSSCG00000029362	CHMP2A	0.695668
								ENSSSCG00000038008	RBM14	0.695172
								ENSSSCG00000023231	RBM22	0.695133
								ENSSSCG00000017155	EIF4A3	0.694741
								ENSSSCG00000033456	GPR157	0.694443
								ENSSSCG00000031073	BABAM1	0.694283
								ENSSSCG00000017866	TAX1BP3	0.693925
								ENSSSCG00000017728	MYO1D	0.693758
								ENSSSCG00000003843	PARS2	0.693449
								ENSSSCG00000011378	CCDC71	0.693245
								ENSSSCG00000005528	NDUFA8	0.693204
								ENSSSCG00000007523	TUBB1	0.692936
								ENSSSCG00000024636	TGFBRAP1	0.692842
								ENSSSCG00000038868	GPR107	0.692597
								ENSSSCG00000036275	NSMCE1	0.692373
								ENSSSCG00000007995	MCRIP2	0.692263
								ENSSSCG00000000735	TSPAN9	0.691648
								ENSSSCG00000013243	DDB2	0.690998
								ENSSSCG00000027428	ENHO	0.690601
								ENSSSCG00000010584	MFSD13A	0.690598
								ENSSSCG00000003862	CC2D1B	0.690232
								ENSSSCG00000004549	RBPMS2	0.690208
								ENSSSCG00000003257	CACNG6	0.690054
								ENSSSCG00000016461	ZYX	0.689811
								ENSSSCG00000012965	DRAP1	0.689434
								ENSSSCG00000040782	MRPS21	0.688962
								ENSSSCG00000021236		0.688723
								ENSSSCG00000035376		0.68861
								ENSSSCG00000005908		0.688124
								ENSSSCG00000001621	TFEB	0.687658
								ENSSSCG00000002298	ZFYVE26	0.687414
								ENSSSCG00000032369	HSD3B7	0.687312
								ENSSSCG00000024500	CFAP410	0.687241
								ENSSSCG00000025675	EEF2	0.687214
								ENSSSCG00000037792	COX7A1	0.686548
								ENSSSCG00000033171	MAPK11	0.686427
								ENSSSCG00000005701	ASS1	0.686206
								ENSSSCG00000003177	BCL2L12	0.686172
								ENSSSCG00000035836		0.685517
								ENSSSCG00000025248	PITPNA	0.685094
								ENSSSCG00000017355	GRN	0.684778
								ENSSSCG00000040449	ABHD12	0.684282
								ENSSSCG00000040546		0.684269
								ENSSSCG00000031349		0.684227
								ENSSSCG00000037779	CAPN10	0.684196
								ENSSSCG00000002991	TTC9B	0.684143
								ENSSSCG00000033830	CCDC8	0.683975
								ENSSSCG00000003923	HECTD3	0.682647
								ENSSSCG00000001885	C15orf39	0.682573
								ENSSSCG00000013900		0.681618
								ENSSSCG00000008554	ABHD1	0.681563
								ENSSSCG00000040037	MTSS2	0.681243
								ENSSSCG00000000261		0.681163
								ENSSSCG00000003204	VRK3	0.681
								ENSSSCG00000024329	C12orf43	0.680199
								ENSSSCG00000006166	NDUFB8	0.680099
								ENSSSCG00000000379	ESYT1	0.679551
								ENSSSCG00000006667	BOLA1	0.679353
								ENSSSCG00000003592	SDC3	0.679185
								ENSSSCG00000032889	ASB12	0.679137
								ENSSSCG00000008101	FBLN7	0.679044
								ENSSSCG00000000202	MCRS1	0.678972
								ENSSSCG00000002863	LRP3	0.678573
								ENSSSCG00000011129	ITIH5	0.67854
								ENSSSCG00000015072	PCSK7	0.678128
								ENSSSCG00000016192	PLCD4	0.678011
								ENSSSCG00000029185	MAPRE3	0.677963
								ENSSSCG00000033246	SAYSD1	0.677602
								ENSSSCG00000007425	SNX21	0.677552
								ENSSSCG00000013061	EML3	0.676962
								ENSSSCG00000016565	ZC3HC1	0.676541
								ENSSSCG00000003263	PRPF31	0.676455
								ENSSSCG00000028943	ECH1	0.676223
								ENSSSCG00000030174	AP3S2	0.675975
								ENSSSCG00000002403	VIPAS39	0.675708
								ENSSSCG00000007682	SH2B2	0.675363
								ENSSSCG00000032067		0.675327
								ENSSSCG00000021181	DHCR7	0.675164
								ENSSSCG00000039538		0.675085
								ENSSSCG00000007285	GGT7	0.674971
								ENSSSCG00000012911	CARNS1	0.674116
								ENSSSCG00000009957	MYO18B	0.673548
								ENSSSCG00000038467		0.67329
								ENSSSCG00000001509	DAXX	0.672163
								ENSSSCG00000016570	TSPAN33	0.671741
								ENSSSCG00000026863	FARP1	0.671731
								ENSSSCG00000025303	FAM50A	0.671643
								ENSSSCG00000013511	HDGFL2	0.671554
								ENSSSCG00000000215	SMARCD1	0.671514
								ENSSSCG00000038938	FIS1	0.671481
								ENSSSCG00000001053	TBC1D7	0.671434
								ENSSSCG00000005918	DGAT1	0.671249
								ENSSSCG00000031532	GBGT1	0.670993
								ENSSSCG00000010281	PSAP	0.670516
								ENSSSCG00000009794	MLXIP	0.669986
								ENSSSCG00000026701		0.668905
								ENSSSCG00000000252	KRT8	0.668103
								ENSSSCG00000037143		0.667991
								ENSSSCG00000004772	BAHD1	0.66797
								ENSSSCG00000000696		0.667967
								ENSSSCG00000001503	B3GALT4	0.667688
								ENSSSCG00000003384	DNAJC11	0.667609
								ENSSSCG00000034782	VPS25	0.66742
								ENSSSCG00000005300	VCP	0.666953
								ENSSSCG00000016217	DNAJB2	0.66678
								ENSSSCG00000005174	RRAGA	0.666705
								ENSSSCG00000004744	TYRO3	0.666594
								ENSSSCG00000005524	DAB2IP	0.666586
								ENSSSCG00000008557	EMILIN1	0.66653
								ENSSSCG00000030369	YARS	0.666309
								ENSSSCG00000003059	ZNF428	0.665899
								ENSSSCG00000036796	VWA7	0.66475
								ENSSSCG00000022204	AGRN	0.664322
								ENSSSCG00000025943	C6orf136	0.664105
								ENSSSCG00000006361	PPOX	0.66381
								ENSSSCG00000039962	HSPB1	0.663745
								ENSSSCG00000012841	PNPLA2	0.663364
								ENSSSCG00000010744	DHX32	0.663055
								ENSSSCG00000009781	PITPNM2	0.662928
								ENSSSCG00000014387	DIAPH1	0.662898
								ENSSSCG00000000083		0.662387
								ENSSSCG00000024950		0.661478
								ENSSSCG00000001706	AARS2	0.660604
								ENSSSCG00000024864	ATXN10	0.660374
								ENSSSCG00000007340	TTI1	0.659931
								ENSSSCG00000017917	MINK1	0.659699
								ENSSSCG00000009545	COL4A2	0.659628
								ENSSSCG00000012920	CORO1B	0.659396
								ENSSSCG00000017894	WSCD1	0.659335
								ENSSSCG00000010304	MYOZ1	0.659025
								ENSSSCG00000030849		0.658678
								ENSSSCG00000002467	ASB2	0.658418
								ENSSSCG00000037568	RAB43	0.658286
								ENSSSCG00000036835	OSBPL2	0.658046
								ENSSSCG00000024245	AIMP2	0.658017
								ENSSSCG00000032974	MYADML2	0.657161
								ENSSSCG00000033298		0.656554
								ENSSSCG00000032911	DUSP8	0.65595
								ENSSSCG00000040919	RTN4RL2	0.655942
								ENSSSCG00000024088	TLN2	0.655528
								ENSSSCG00000009551	ARHGEF7	0.653912
								ENSSSCG00000013598	KANK3	0.653576
								ENSSSCG00000025305		0.653563
								ENSSSCG00000001420	EHMT2	0.65355
								ENSSSCG00000013875	USE1	0.653257
								ENSSSCG00000028372	FAM131A	0.653038
								ENSSSCG00000035419	RARRES2	0.652996
								ENSSSCG00000000158	RTCB	0.65291
								ENSSSCG00000034314	LSM4	0.652876
								ENSSSCG00000023585	SERINC2	0.652394
								ENSSSCG00000003109	TMEM160	0.651929
								ENSSSCG00000007728		0.651345
								ENSSSCG00000013011	SAC3D1	0.651083
								ENSSSCG00000034227	RPL35	0.649874
								ENSSSCG00000003147	CA11	0.649791
								ENSSSCG00000012336	GNL3L	0.649525
								ENSSSCG00000001520	LEMD2	0.649311
								ENSSSCG00000037605	BRI3	0.649243
								ENSSSCG00000016210	ABCB6	0.648837
								ENSSSCG00000013720		0.648674
								ENSSSCG00000003506	PINK1	0.648566
								ENSSSCG00000005613	LRSAM1	0.648316
								ENSSSCG00000003412	EXOSC10	0.648286
								ENSSSCG00000007308	ROMO1	0.648201
								ENSSSCG00000039580	FOXJ2	0.648199
								ENSSSCG00000022176		0.648015
								ENSSSCG00000017362	ATXN7L3	0.647526
								ENSSSCG00000014960	AMOTL1	0.647384
								ENSSSCG00000007800	SEPTIN1	0.647152
								ENSSSCG00000015340	ASNS	0.64689
								ENSSSCG00000029331	PALLD	0.646721
								ENSSSCG00000005668	SH3GLB2	0.645966
								ENSSSCG00000012396	MED12	0.6457
								ENSSSCG00000017761	UNC119	0.64523
[truncated: 667 more rows]

## Sheet: T0T2_HubScores_WGCNA
Table S9: Kleinberg's hub scores per gene for significantlty correlated WGCNA modules with phenotypic traits in AL-T0/AL-T2 contrast.
Green module				Purple module				Red module				Turquoise module				Yellow module
ID	Gene	Hub Score		ID	Gene	Hub Score		ID	Gene	Hub Score		ID	Gene	Hub Score		ID	Gene	Hub Score
ENSSSCG00000032835	ATP6V1G1	1		ENSSSCG00000004674	SHF	1		ENSSSCG00000003105	SLC1A5	1		ENSSSCG00000013874	OCEL1	1		ENSSSCG00000017287	PSMC5	1
ENSSSCG00000023653	GLIS2	0.978643		ENSSSCG00000026818		0.981201		ENSSSCG00000037487		0.980211		ENSSSCG00000002885	USF2	0.999208		ENSSSCG00000005590	PSMB7	0.976455
ENSSSCG00000022687	NAA40	0.973446		ENSSSCG00000033958	RYR3	0.947105		ENSSSCG00000008601	SDC1	0.930739		ENSSSCG00000022164		0.998338		ENSSSCG00000009851		0.972489
ENSSSCG00000026446		0.953258		ENSSSCG00000007391	MATN4	0.941406		ENSSSCG00000000033	TSPO	0.911951		ENSSSCG00000012954		0.99796		ENSSSCG00000029219	SH3BGR	0.969498
ENSSSCG00000021638	NEU3	0.944517		ENSSSCG00000011368	P4HTM	0.929356		ENSSSCG00000016754	AEBP1	0.910237		ENSSSCG00000001571	MTCH1	0.997774		ENSSSCG00000012382		0.939791
ENSSSCG00000014056	RNF44	0.935425		ENSSSCG00000004699	ELL3	0.882214		ENSSSCG00000017383		0.904296		ENSSSCG00000034059	ST3GAL3	0.997545		ENSSSCG00000017264	AMZ2	0.921605
ENSSSCG00000010822	BPNT1	0.891145		ENSSSCG00000027417	LDLRAD4	0.872243		ENSSSCG00000011250	ACAA1	0.900137		ENSSSCG00000030546	HSD11B1L	0.997468		ENSSSCG00000017430	EIF1	0.916981
ENSSSCG00000017518	OSBPL7	0.888232		ENSSSCG00000008010	CHTF18	0.855096		ENSSSCG00000021408	TKT	0.883546		ENSSSCG00000038800	PUF60	0.996489		ENSSSCG00000034159	SNAPIN	0.91672
ENSSSCG00000015283	PIK3C2B	0.881812		ENSSSCG00000017563	MYCBPAP	0.795395		ENSSSCG00000029944	FASN	0.86007		ENSSSCG00000037847	MOB2	0.996314		ENSSSCG00000011367	ARIH2	0.910898
ENSSSCG00000017195	TRIM65	0.876778		ENSSSCG00000034942	STAR	0.772776		ENSSSCG00000021557	SULT1A3	0.835649		ENSSSCG00000003106	AP2S1	0.996076		ENSSSCG00000033949		0.908695
ENSSSCG00000032043	SLC35D1	0.875974		ENSSSCG00000037396		0.763719		ENSSSCG00000026084	SLC49A3	0.833756		ENSSSCG00000039640	CDC34	0.996052		ENSSSCG00000011107	CCNY	0.896458
ENSSSCG00000029711	ZNF518B	0.866808		ENSSSCG00000013023	RASGRP2	0.744946		ENSSSCG00000023912	ORAI2	0.826838		ENSSSCG00000027127	MAP2K2	0.995903		ENSSSCG00000031530	DERL2	0.88891
ENSSSCG00000000014	FAM118A	0.855868		ENSSSCG00000030707	INPP5K	0.744122		ENSSSCG00000022004	SH3BP2	0.802084		ENSSSCG00000013445	CSNK1G2	0.995745		ENSSSCG00000004814	LRRC28	0.888463
ENSSSCG00000009801	BCL7A	0.841565		ENSSSCG00000031292		0.715059		ENSSSCG00000017218	CDR2L	0.796141		ENSSSCG00000017940	GPS2	0.994456		ENSSSCG00000031938	NEDD8	0.888015
ENSSSCG00000005301	FAM214B	0.836073		ENSSSCG00000031809	ZKSCAN5	0.700847		ENSSSCG00000010381	ARHGAP22	0.787552		ENSSSCG00000027840		0.994179		ENSSSCG00000033450	PDAP1	0.873897
ENSSSCG00000010992		0.815275		ENSSSCG00000037065	EMP2	0.653421		ENSSSCG00000037568	RAB43	0.78213		ENSSSCG00000037777		0.994083		ENSSSCG00000007524		0.873088
ENSSSCG00000016193	CNOT9	0.798598		ENSSSCG00000011113	NUDT5	0.63633		ENSSSCG00000015270	FMOD	0.774049		ENSSSCG00000034173	GID8	0.993755		ENSSSCG00000020945	SMDT1	0.87209
ENSSSCG00000004929	PARP16	0.796148		ENSSSCG00000021906	SYT7	0.632525		ENSSSCG00000010529	SFRP5	0.768592		ENSSSCG00000024279	ZMAT5	0.993651		ENSSSCG00000021461	SNF8	0.867598
ENSSSCG00000001892	SCAMP2	0.764612		ENSSSCG00000038141		0.617279		ENSSSCG00000016267	ITM2C	0.764459		ENSSSCG00000012918	GRK2	0.993571		ENSSSCG00000014577	TMEM9B	0.867179
ENSSSCG00000010456	PANK1	0.752325		ENSSSCG00000013732	MAST1	0.617088		ENSSSCG00000000423		0.761938		ENSSSCG00000010359	LDB3	0.993453		ENSSSCG00000017388		0.858356
ENSSSCG00000013397	ARNTL	0.751909		ENSSSCG00000016287	CHRND	0.610563		ENSSSCG00000003402	PGD	0.752122		ENSSSCG00000039516	LRRC47	0.993154		ENSSSCG00000004047	MRPL18	0.85437
ENSSSCG00000030118	SAP30	0.748828		ENSSSCG00000014376	HARS2	0.55279		ENSSSCG00000022741	PDGFRB	0.746227		ENSSSCG00000013435	MBD3	0.993016		ENSSSCG00000009799	DIABLO	0.849176
ENSSSCG00000035448	SS18L1	0.737495		ENSSSCG00000025537	PTPN6	0.539247		ENSSSCG00000024043	ADAMTS2	0.746		ENSSSCG00000007433	PCIF1	0.993011		ENSSSCG00000002050	DAD1	0.849012
ENSSSCG00000023714	SLC31A2	0.733391		ENSSSCG00000009215	ABCG2	0.518139		ENSSSCG00000012985	LTBP3	0.728194		ENSSSCG00000006520	SCAMP3	0.992858		ENSSSCG00000033731	SLC35B1	0.84459
ENSSSCG00000005501	TRIM32	0.718958		ENSSSCG00000008294	ACTG2	0.517835		ENSSSCG00000036135	COL1A1	0.728082		ENSSSCG00000005310	TESK1	0.992628		ENSSSCG00000001543		0.839201
ENSSSCG00000015334	PDK4	0.708869		ENSSSCG00000004142	CITED2	0.510043		ENSSSCG00000003590	PTPRU	0.722929		ENSSSCG00000001477	RING1	0.992483		ENSSSCG00000031892	HSBP1	0.839114
ENSSSCG00000023857		0.699876		ENSSSCG00000040957		0.498211		ENSSSCG00000011557	CIDEC	0.717905		ENSSSCG00000002905	RBM42	0.992373		ENSSSCG00000015213	EI24	0.832419
ENSSSCG00000004399	SLC22A16	0.699725		ENSSSCG00000030505	PLEKHN1	0.492642		ENSSSCG00000017759	ALDOC	0.712005		ENSSSCG00000004002	RPS5	0.992169		ENSSSCG00000006499	LAMTOR2	0.83238
ENSSSCG00000022413	TIRAP	0.698966		ENSSSCG00000014431	AFAP1L1	0.489291		ENSSSCG00000013667	COL5A3	0.70595		ENSSSCG00000025401	CDK10	0.992161		ENSSSCG00000016565	ZC3HC1	0.824142
ENSSSCG00000008171	NPAS2	0.684015		ENSSSCG00000036839		0.459477		ENSSSCG00000032684	BOK	0.693715		ENSSSCG00000020737	ZNRD2	0.991871		ENSSSCG00000010175	GNPAT	0.823835
ENSSSCG00000006740	ATP1A1	0.683879		ENSSSCG00000002919	TYROBP	0.43095		ENSSSCG00000002026	EFS	0.681431		ENSSSCG00000013630	DNM2	0.991783		ENSSSCG00000014361		0.822411
ENSSSCG00000025221	PAXIP1	0.675971		ENSSSCG00000004420	TRAF3IP2	0.409015		ENSSSCG00000032803	CYP2S1	0.675107		ENSSSCG00000002963		0.991129		ENSSSCG00000015826	PLPBP	0.81493
ENSSSCG00000027251	CDC7	0.665925		ENSSSCG00000035702	WDSUB1	0.404614		ENSSSCG00000005650	CERCAM	0.672368		ENSSSCG00000013905	FKBP8	0.991036		ENSSSCG00000009556	CUL4A	0.809837
ENSSSCG00000022933	EFR3B	0.66221		ENSSSCG00000021944	RAC2	0.355491		ENSSSCG00000040642	LASP1	0.669612		ENSSSCG00000040857	SNRPB	0.990773		ENSSSCG00000036584	HAUS8	0.806708
ENSSSCG00000023373	ZNHIT3	0.656903		ENSSSCG00000037670	TMEM164	0.335437		ENSSSCG00000001844	PLIN1	0.661323		ENSSSCG00000017489	PSMD3	0.99075		ENSSSCG00000035811		0.805192
ENSSSCG00000025638	UBE2Z	0.652096		ENSSSCG00000012484	SYTL4	0.328299		ENSSSCG00000037918	ADIRF	0.660937		ENSSSCG00000010968		0.99069		ENSSSCG00000010742	UROS	0.80155
ENSSSCG00000029687	TMEM246	0.650525		ENSSSCG00000005599	RABEPK	0.279571		ENSSSCG00000024644		0.656801		ENSSSCG00000006468	HDGF	0.990637		ENSSSCG00000033424		0.800439
ENSSSCG00000017134	FN3KRP	0.64955						ENSSSCG00000025561	VASN	0.645621		ENSSSCG00000028920	POLDIP2	0.990553		ENSSSCG00000015486	PIGC	0.798816
ENSSSCG00000008349	CNRIP1	0.630373						ENSSSCG00000003088	APOE	0.645158		ENSSSCG00000012904	AIP	0.990304		ENSSSCG00000025092	CDK4	0.798215
ENSSSCG00000002392		0.625195						ENSSSCG00000017300	MRC2	0.634338		ENSSSCG00000003152	RUVBL2	0.989998		ENSSSCG00000033374	MRPL20	0.786241
ENSSSCG00000031159		0.621904						ENSSSCG00000012766	BGN	0.625814		ENSSSCG00000029425	MRPS18B	0.989932		ENSSSCG00000021355	SOD1	0.785027
ENSSSCG00000036401		0.618696						ENSSSCG00000025176	NOTCH3	0.621048		ENSSSCG00000002926	TBCB	0.989715		ENSSSCG00000007092	KAT14	0.78316
ENSSSCG00000017986	NDEL1	0.615928						ENSSSCG00000007334	SRC	0.619743		ENSSSCG00000038711	TMEM223	0.989563		ENSSSCG00000037398	NTAN1	0.781157
ENSSSCG00000021871	FDXACB1	0.611525						ENSSSCG00000017152	SGSH	0.61914		ENSSSCG00000036775	SLC48A1	0.989365		ENSSSCG00000016975	PTCD2	0.772831
ENSSSCG00000023172		0.607425						ENSSSCG00000017993	NTN1	0.618662		ENSSSCG00000009555	LAMP1	0.989302		ENSSSCG00000036966		0.771828
ENSSSCG00000010330	PPIF	0.606432						ENSSSCG00000030626	ALDH1L1	0.600936		ENSSSCG00000023272	ILK	0.989036		ENSSSCG00000011952	RPL24	0.765023
ENSSSCG00000017102	TENT4A	0.605546						ENSSSCG00000017082	SPARC	0.599583		ENSSSCG00000013444	BTBD2	0.988964		ENSSSCG00000011562	EMC3	0.762948
ENSSSCG00000007896	TXNDC11	0.600067						ENSSSCG00000017498	PPP1R1B	0.599569		ENSSSCG00000011438	BAP1	0.98878		ENSSSCG00000020744	DUSP3	0.761659
ENSSSCG00000017803	TIMM22	0.598836						ENSSSCG00000017012	SLIT3	0.562597		ENSSSCG00000016207	RETREG2	0.988649		ENSSSCG00000027287	TMEM189	0.756037
ENSSSCG00000005319	GBA2	0.593709						ENSSSCG00000038806	AXL	0.556869		ENSSSCG00000001433	PPT2	0.988381		ENSSSCG00000005596	ARPC5L	0.745086
ENSSSCG00000027659	FUCA1	0.592553						ENSSSCG00000002829	MMP2	0.556435		ENSSSCG00000036909	ERI3	0.988194		ENSSSCG00000015951	METAP1D	0.744742
ENSSSCG00000030165	MAFF	0.59212						ENSSSCG00000033892	EVA1B	0.555095		ENSSSCG00000017900	KIF1C	0.988087		ENSSSCG00000026346	UBE3D	0.744167
ENSSSCG00000012875		0.591523						ENSSSCG00000024059	VAT1	0.544832		ENSSSCG00000013721	WDR83OS	0.98807		ENSSSCG00000008546	GPN1	0.74139
ENSSSCG00000011670	PXYLP1	0.572722						ENSSSCG00000013292	PRR5L	0.543312		ENSSSCG00000016747	NUDCD3	0.987757		ENSSSCG00000004550	OAZ2	0.740385
ENSSSCG00000033032	ZBTB14	0.569906						ENSSSCG00000002993	CYP2A19	0.542352		ENSSSCG00000039843	IPO9	0.987576		ENSSSCG00000034893	COPS6	0.738089
ENSSSCG00000017391	PLEKHH3	0.567339						ENSSSCG00000005751	COL5A1	0.539624		ENSSSCG00000003120	NAPA	0.987333		ENSSSCG00000007272	CHMP4B	0.733614
ENSSSCG00000007919		0.562455						ENSSSCG00000017422	FKBP10	0.533988		ENSSSCG00000022647	TIMM17B	0.987322		ENSSSCG00000012122	TCEANC	0.732858
ENSSSCG00000025448	SERTAD3	0.561938						ENSSSCG00000009545	COL4A2	0.514833		ENSSSCG00000003187	FCGRT	0.987032		ENSSSCG00000036960	NOP10	0.731536
ENSSSCG00000009605	GFRA2	0.550468						ENSSSCG00000027952	ADCY5	0.511532		ENSSSCG00000003288	HSPBP1	0.986882		ENSSSCG00000010996	BAG1	0.726731
ENSSSCG00000017477	CASC3	0.547579						ENSSSCG00000000062	CSDC2	0.506931		ENSSSCG00000013601	MARCH2	0.986859		ENSSSCG00000011578	TAMM41	0.725935
ENSSSCG00000021436	DFFB	0.547193						ENSSSCG00000003018	LIPE	0.505818		ENSSSCG00000033442	HCN2	0.986228		ENSSSCG00000020790		0.722655
ENSSSCG00000010219	ARID5B	0.539683						ENSSSCG00000017072	GALNT10	0.501403		ENSSSCG00000003035		0.986179		ENSSSCG00000001951		0.716093
ENSSSCG00000011433	WDR82	0.538492						ENSSSCG00000032728	EFNB1	0.487425		ENSSSCG00000013475	NCLN	0.985831		ENSSSCG00000040889	LAMTOR5	0.714338
ENSSSCG00000035518		0.526221						ENSSSCG00000036620	DPH2	0.485101		ENSSSCG00000027538	TMEM258	0.985664		ENSSSCG00000014394	RNF14	0.714236
ENSSSCG00000032563	TMEM39B	0.524861						ENSSSCG00000028612	PTPRS	0.480844		ENSSSCG00000003098	PPP5C	0.985466		ENSSSCG00000003653	NDUFS5	0.712596
ENSSSCG00000007788	PHKG2	0.524251						ENSSSCG00000021386	PTGR1	0.473601		ENSSSCG00000023110	UBXN1	0.985429		ENSSSCG00000011405	HYAL2	0.712581
ENSSSCG00000035400	YPEL2	0.51932						ENSSSCG00000037318	TRABD2B	0.470761		ENSSSCG00000035578		0.985374		ENSSSCG00000001502	RPS18	0.712341
ENSSSCG00000012315	SYNJ2	0.518834						ENSSSCG00000037508	GSN	0.465162		ENSSSCG00000037979		0.985136		ENSSSCG00000034818		0.709962
ENSSSCG00000017682	MYO19	0.517939						ENSSSCG00000016585	IMPDH1	0.463185		ENSSSCG00000008317		0.98465		ENSSSCG00000023495	PITHD1	0.709199
ENSSSCG00000028190	HOMEZ	0.509225						ENSSSCG00000017801		0.458249		ENSSSCG00000017776	ERAL1	0.984456		ENSSSCG00000011001	APTX	0.703248
ENSSSCG00000026741		0.500571						ENSSSCG00000010184	AGT	0.457243		ENSSSCG00000005904	VPS28	0.984432		ENSSSCG00000017106		0.689286
ENSSSCG00000024954	FGF1	0.495362						ENSSSCG00000000010	FBLN1	0.456909		ENSSSCG00000016220	DNPEP	0.984351		ENSSSCG00000037236	RPSA	0.687301
ENSSSCG00000036030	INKA2	0.494415						ENSSSCG00000017472	IGFBP4	0.455497		ENSSSCG00000000690	MLF2	0.984331		ENSSSCG00000003553	MTFR1L	0.685566
ENSSSCG00000004332	BACH2	0.493822						ENSSSCG00000034102	DGAT2	0.455386		ENSSSCG00000025321	MAZ	0.984201		ENSSSCG00000030578	MRPL15	0.684674
ENSSSCG00000006502	ARHGEF2	0.493383						ENSSSCG00000025822	SFRP1	0.439406		ENSSSCG00000025928	RPL18	0.984199		ENSSSCG00000030125	SELENOF	0.680588
ENSSSCG00000000769		0.491819						ENSSSCG00000021798	LZTS2	0.438619		ENSSSCG00000009557	PCID2	0.984152		ENSSSCG00000034190		0.677974
ENSSSCG00000012084	PRDM15	0.49131						ENSSSCG00000038492	PHETA2	0.432689		ENSSSCG00000027288	DAGLB	0.984079		ENSSSCG00000000097		0.673455
ENSSSCG00000031728	ABRA	0.489346						ENSSSCG00000008237	RETSAT	0.421187		ENSSSCG00000028934	FAM3A	0.983911		ENSSSCG00000002907		0.672682
ENSSSCG00000017133	RAB40B	0.486829						ENSSSCG00000000259	CSAD	0.41423		ENSSSCG00000013656	MRPL4	0.983886		ENSSSCG00000010308	CHCHD1	0.672409
ENSSSCG00000007812	XPO6	0.476237						ENSSSCG00000013056	LGALS12	0.408445		ENSSSCG00000006527	KRTCAP2	0.983782		ENSSSCG00000010759	GLRX3	0.669333
ENSSSCG00000022846	SLC4A3	0.470337						ENSSSCG00000012844	SLC25A22	0.4011		ENSSSCG00000035900		0.983521		ENSSSCG00000033311	TMEM186	0.660144
ENSSSCG00000038763	CERK	0.456605						ENSSSCG00000038540		0.399982		ENSSSCG00000040401	EEF1A2	0.983347		ENSSSCG00000032541	TIGD2	0.656972
ENSSSCG00000010517	PGAM1	0.453834						ENSSSCG00000009029	ARHGAP10	0.398076		ENSSSCG00000017119	CLPTM1L	0.983308		ENSSSCG00000034019		0.65448
ENSSSCG00000013784	DNAJB1	0.45133						ENSSSCG00000003603	COL16A1	0.383053		ENSSSCG00000012969	FIBP	0.98301		ENSSSCG00000005532	MRRF	0.651519
ENSSSCG00000001898	ULK3	0.451217						ENSSSCG00000038401	TRAM2	0.37584		ENSSSCG00000016775	ZNF777	0.982851		ENSSSCG00000012046		0.647039
ENSSSCG00000015715	EN1	0.445077						ENSSSCG00000027331	COL6A3	0.373372		ENSSSCG00000006697	ACP6	0.982842		ENSSSCG00000003664		0.644757
ENSSSCG00000024671	WNT9A	0.444937						ENSSSCG00000000368	MMP19	0.366032		ENSSSCG00000013889		0.982825		ENSSSCG00000039555	JOSD1	0.643843
ENSSSCG00000009186	METAP1	0.444314						ENSSSCG00000011410	CYB561D2	0.363084		ENSSSCG00000033332	PSMA7	0.982762		ENSSSCG00000002822	AMFR	0.64013
ENSSSCG00000036154		0.440242						ENSSSCG00000025270	CHRD	0.347149		ENSSSCG00000025151		0.982588		ENSSSCG00000007452	TP53RK	0.636596
ENSSSCG00000011604	CHCHD4	0.437281						ENSSSCG00000033608	LOXL2	0.329621		ENSSSCG00000026626	RER1	0.982557		ENSSSCG00000011498	SLC25A26	0.63484
ENSSSCG00000009901	SIRT4	0.433014						ENSSSCG00000009999	TBC1D10A	0.272321		ENSSSCG00000013768		0.982315		ENSSSCG00000005773	RBFA	0.625247
ENSSSCG00000035537	RUNX1	0.430395						ENSSSCG00000011234	CMTM7	0.270534		ENSSSCG00000013064	EEF1G	0.981852		ENSSSCG00000028343	MRPL9	0.623849
ENSSSCG00000022507	POLR2H	0.424829										ENSSSCG00000003301	PPP6R1	0.981391		ENSSSCG00000017796	BLMH	0.621048
ENSSSCG00000009807	RHOF	0.415199										ENSSSCG00000010620	XPNPEP1	0.981156		ENSSSCG00000034774	TBX6	0.619976
ENSSSCG00000024219	TIGAR	0.411443										ENSSSCG00000012943	MRPL11	0.981061		ENSSSCG00000004834	NDN	0.618186
ENSSSCG00000001723	PLA2G7	0.406642										ENSSSCG00000003016	CCDC97	0.980913		ENSSSCG00000030426	C9orf78	0.614977
ENSSSCG00000007094	DZANK1	0.406393										ENSSSCG00000031958	KCTD2	0.98048		ENSSSCG00000030174	AP3S2	0.610471
ENSSSCG00000037970	SOX8	0.402847										ENSSSCG00000035729	MYOZ3	0.980438		ENSSSCG00000034479	RITA1	0.605523
ENSSSCG00000002917	NFKBID	0.40019										ENSSSCG00000007688		0.980346		ENSSSCG00000035914	PSMB2	0.603591
ENSSSCG00000012769	ATP2B3	0.393067										ENSSSCG00000003405	PEX14	0.980279		ENSSSCG00000009569	PSPC1	0.591751
ENSSSCG00000017251	SOX9	0.392746										ENSSSCG00000003570	WDTC1	0.980185		ENSSSCG00000000161	PWP1	0.59065
ENSSSCG00000026947	GMPR2	0.392015										ENSSSCG00000032110		0.979707		ENSSSCG00000038033	CCDC32	0.588146
ENSSSCG00000030153	SMURF1	0.380538										ENSSSCG00000003332	SDF4	0.97965		ENSSSCG00000014881	CLNS1A	0.587615
ENSSSCG00000017476	MSL1	0.379924										ENSSSCG00000007763	BCKDK	0.979552		ENSSSCG00000021898	ASH2L	0.586474
ENSSSCG00000032450		0.373291										ENSSSCG00000013510	UBXN6	0.979531		ENSSSCG00000036483		0.567721
ENSSSCG00000001475	SLC39A7	0.369157										ENSSSCG00000027135	PPM1G	0.979518		ENSSSCG00000038859	INO80C	0.566374
ENSSSCG00000005233	DMRT2	0.366293										ENSSSCG00000032062	WDR55	0.979258		ENSSSCG00000040327		0.560637
ENSSSCG00000008337	AAK1	0.366007										ENSSSCG00000017499	STARD3	0.979203		ENSSSCG00000005704	EXOSC2	0.551978
ENSSSCG00000004154	TNFAIP3	0.364927										ENSSSCG00000017196	MRPL38	0.979096		ENSSSCG00000004037	MAP3K4	0.545812
ENSSSCG00000003579		0.362222										ENSSSCG00000016372	STK25	0.97899		ENSSSCG00000004570		0.538776
ENSSSCG00000033329	SLC47A1	0.35949										ENSSSCG00000039267	ATP6V0B	0.978904		ENSSSCG00000023118	BZW2	0.538324
ENSSSCG00000025856	TMEM106A	0.354936										ENSSSCG00000009268	CRYL1	0.9785		ENSSSCG00000034916	GORASP1	0.533681
ENSSSCG00000027564		0.345648										ENSSSCG00000039460	RPL28	0.978349		ENSSSCG00000007026	VDAC3	0.53206
ENSSSCG00000030277	ENDOV	0.342199										ENSSSCG00000024413	PPP2R1A	0.978326		ENSSSCG00000015721	ERCC3	0.529667
ENSSSCG00000027443	MRAS	0.341997										ENSSSCG00000001413	GPANK1	0.978003		ENSSSCG00000017608		0.529254
ENSSSCG00000034049		0.338708										ENSSSCG00000012275	ARAF	0.97795		ENSSSCG00000010566	FBXW4	0.527533
ENSSSCG00000006746	VANGL1	0.336206										ENSSSCG00000012270	UBA1	0.977704		ENSSSCG00000022209	ITGB1BP2	0.526557
ENSSSCG00000017214	ARMC7	0.327609										ENSSSCG00000025673		0.977612		ENSSSCG00000040060	APEX1	0.526477
ENSSSCG00000037413	KBTBD7	0.319074										ENSSSCG00000014287	SHROOM1	0.977594		ENSSSCG00000007743		0.524688
ENSSSCG00000033422		0.291211										ENSSSCG00000003486	ARHGEF10L	0.977498		ENSSSCG00000010560	MRPL43	0.522692
ENSSSCG00000008197	SEMA4C	0.286522										ENSSSCG00000025766	SLC10A3	0.977298		ENSSSCG00000005478		0.520057
ENSSSCG00000027869	PHF13	0.284374										ENSSSCG00000033982	ZNHIT1	0.977245		ENSSSCG00000039662	MRPL51	0.517715
												ENSSSCG00000008268	AUP1	0.977142		ENSSSCG00000001850		0.516477
												ENSSSCG00000000684	USP5	0.977087		ENSSSCG00000025303	FAM50A	0.512932
												ENSSSCG00000013467	SGTA	0.97703		ENSSSCG00000012335	FGD1	0.51134
												ENSSSCG00000003468	PLEKHM2	0.976583		ENSSSCG00000028553	ILF2	0.507451
												ENSSSCG00000017140	CHMP6	0.976561		ENSSSCG00000022947		0.506938
												ENSSSCG00000005316		0.97652		ENSSSCG00000016629	ST7	0.49953
												ENSSSCG00000007952	TRAP1	0.976511		ENSSSCG00000004775		0.496419
												ENSSSCG00000032188	METTL26	0.976484		ENSSSCG00000009917	SPPL3	0.494874
												ENSSSCG00000012953	YIF1A	0.976407		ENSSSCG00000028699	NEIL2	0.489459
												ENSSSCG00000000267	C12orf10	0.976275		ENSSSCG00000003566	NUDC	0.488924
												ENSSSCG00000024912	WDR5	0.976227		ENSSSCG00000007679		0.485378
												ENSSSCG00000029119	PRPF6	0.975945		ENSSSCG00000025470	TSSK4	0.48248
												ENSSSCG00000008305	SMYD5	0.975913		ENSSSCG00000016724	MRPS24	0.481616
												ENSSSCG00000036938	CTDSP1	0.975525		ENSSSCG00000003867	TXNDC12	0.480301
												ENSSSCG00000012840	CD151	0.975433		ENSSSCG00000003980	EXO5	0.477977
												ENSSSCG00000001402	NFKBIL1	0.975399		ENSSSCG00000016982		0.474483
												ENSSSCG00000010703	HTRA1	0.975246		ENSSSCG00000005982		0.474071
												ENSSSCG00000024895	GGA1	0.975032		ENSSSCG00000031868	XK	0.468755
												ENSSSCG00000001838	POLG	0.974941		ENSSSCG00000013861	SLC35E1	0.459589
												ENSSSCG00000022454	NRBP1	0.974932		ENSSSCG00000010081	MAPK1	0.45114
												ENSSSCG00000008012		0.974754		ENSSSCG00000012817	FUNDC2	0.451069
												ENSSSCG00000001528		0.974591		ENSSSCG00000016185	ARPC2	0.450482
												ENSSSCG00000017524	CDK5RAP3	0.974521		ENSSSCG00000011372		0.450384
												ENSSSCG00000039148	P4HB	0.973952		ENSSSCG00000011134	RBM17	0.447218
												ENSSSCG00000028036	MAP3K10	0.973876		ENSSSCG00000031893		0.447042
												ENSSSCG00000035852	CSNK1D	0.973816		ENSSSCG00000008144	NCK2	0.446684
												ENSSSCG00000012578		0.973804		ENSSSCG00000038307	POLE4	0.443506
												ENSSSCG00000024052	GPX4	0.973559		ENSSSCG00000001505	PFDN6	0.438879
												ENSSSCG00000013633	CARM1	0.973307		ENSSSCG00000037507	BTBD9	0.438841
												ENSSSCG00000013019	MEN1	0.972741		ENSSSCG00000027711	SS18L2	0.432719
												ENSSSCG00000001474	RXRB	0.97263		ENSSSCG00000009960	HPS4	0.426505
												ENSSSCG00000013856	AP1M1	0.972286		ENSSSCG00000030241	TSC22D3	0.426374
												ENSSSCG00000031786	NCDN	0.972176		ENSSSCG00000006366	PFDN2	0.425855
												ENSSSCG00000007669	GNB2	0.971904		ENSSSCG00000003555	HMGN2	0.422342
												ENSSSCG00000013745	FARSA	0.971373		ENSSSCG00000006371	USF1	0.419326
												ENSSSCG00000008692	ADD1	0.97134		ENSSSCG00000016543	EXOC4	0.411996
												ENSSSCG00000012910	RPS6KB2	0.971061		ENSSSCG00000032836	TRIM41	0.410311
												ENSSSCG00000000144	TXN2	0.970981		ENSSSCG00000033123	TMEM97	0.406624
												ENSSSCG00000003168	ALDH16A1	0.970358		ENSSSCG00000007098		0.403296
												ENSSSCG00000038776	GET3	0.970199		ENSSSCG00000024060	LIPT2	0.402585
												ENSSSCG00000039607	EXOC3	0.970096		ENSSSCG00000009303	RPL21	0.401901
												ENSSSCG00000012979	RNASEH2C	0.970012		ENSSSCG00000034771	CCNDBP1	0.392146
												ENSSSCG00000013043	MACROD1	0.969886		ENSSSCG00000024892	NSG1	0.391035
												ENSSSCG00000017346	EFTUD2	0.969787		ENSSSCG00000013786	ZNF333	0.384106
												ENSSSCG00000016211		0.969459		ENSSSCG00000011272		0.382297
												ENSSSCG00000023636	TMEM222	0.969372		ENSSSCG00000012334	TSR2	0.379536
												ENSSSCG00000012795	IRAK1	0.969313		ENSSSCG00000038533	NAPG	0.377603
												ENSSSCG00000030149	CAPNS1	0.969134		ENSSSCG00000031659	SEPHS1	0.37226
												ENSSSCG00000000973	SELENOO	0.969126		ENSSSCG00000039060	RASSF3	0.363605
												ENSSSCG00000040012	TMEM147	0.968903		ENSSSCG00000031736	MGST2	0.351432
												ENSSSCG00000016593	ARF5	0.968812		ENSSSCG00000009560	TFDP1	0.348649
												ENSSSCG00000008061	ELOB	0.968769		ENSSSCG00000001929		0.341779
												ENSSSCG00000037686	TBL3	0.968707		ENSSSCG00000034752	SUPT4H1	0.337967
												ENSSSCG00000032819	QPCTL	0.968678		ENSSSCG00000035873	C12orf49	0.337839
												ENSSSCG00000003085	CLPTM1	0.968595		ENSSSCG00000032626		0.330546
												ENSSSCG00000014040	LMAN2	0.96856		ENSSSCG00000036711	UBE2D2	0.323099
												ENSSSCG00000007278	AHCY	0.968551		ENSSSCG00000028227	RPN2	0.318478
												ENSSSCG00000017929	RNASEK	0.968545		ENSSSCG00000020962	DYNLL2	0.306509
												ENSSSCG00000013245	ARFGAP2	0.968307		ENSSSCG00000004751	CHP1	0.270001
												ENSSSCG00000014811	INPPL1	0.968175		ENSSSCG00000008631	SLC66A3	0.267086
												ENSSSCG00000002000	IPO4	0.967792		ENSSSCG00000012399	FOXO4	0.229746
												ENSSSCG00000011404	HYAL1	0.967507
												ENSSSCG00000013779	PKN1	0.96746
												ENSSSCG00000029901	UBE2O	0.967441
												ENSSSCG00000009554	GRTP1	0.967106
												ENSSSCG00000008008	STUB1	0.967048
												ENSSSCG00000012914	RAD9A	0.967018
												ENSSSCG00000035770	ZNF444	0.966999
												ENSSSCG00000017136	TBCD	0.966994
												ENSSSCG00000012269	CDK16	0.966821
												ENSSSCG00000007738		0.966758
												ENSSSCG00000039647	EIF3F	0.966136
												ENSSSCG00000006500	UBQLN4	0.966043
												ENSSSCG00000040352	DUS1L	0.965876
												ENSSSCG00000003194	AKT1S1	0.965834
												ENSSSCG00000000141	EIF3D	0.965809
												ENSSSCG00000039235	PSMC4	0.965722
												ENSSSCG00000030378	LIMK1	0.965679
												ENSSSCG00000011619	EEFSEC	0.965615
												ENSSSCG00000012957	SF3B2	0.96551
												ENSSSCG00000003093	SYMPK	0.965383
												ENSSSCG00000005623		0.965096
												ENSSSCG00000026904	NFKBIB	0.965016
												ENSSSCG00000008019	JPT2	0.964793
												ENSSSCG00000011356	UQCRC1	0.964787
												ENSSSCG00000007768	STX4	0.96472
												ENSSSCG00000040974		0.964343
												ENSSSCG00000000114	PICK1	0.964214
												ENSSSCG00000009281		0.964099
												ENSSSCG00000029502	NAXD	0.964005
												ENSSSCG00000040682	MAPK3	0.963889
												ENSSSCG00000007930	MGRN1	0.963831
												ENSSSCG00000000965	NCAPH2	0.963814
												ENSSSCG00000013600	RAB11B	0.963759
												ENSSSCG00000039619	PIN1	0.963596
												ENSSSCG00000039929	ERCC2	0.963576
												ENSSSCG00000008309	SPR	0.963508
												ENSSSCG00000027491		0.963506
												ENSSSCG00000013244	PACSIN3	0.963345
												ENSSSCG00000020777	TRIOBP	0.963337
												ENSSSCG00000018055		0.963299
												ENSSSCG00000032994	RNF187	0.963209
												ENSSSCG00000001907	UBL7	0.962899
												ENSSSCG00000013539	GTF2F1	0.962855
												ENSSSCG00000003913	MAST2	0.96283
												ENSSSCG00000033500	SNRPD2	0.962729
												ENSSSCG00000039372	EMC10	0.962718
												ENSSSCG00000008303	CCT7	0.962629
												ENSSSCG00000003385	PARK7	0.962437
												ENSSSCG00000016339	ILKAP	0.962287
												ENSSSCG00000013416	MED16	0.962073
												ENSSSCG00000024974	RPL13	0.962072
												ENSSSCG00000017935	CTDNEP1	0.962
												ENSSSCG00000039390	EIF3B	0.961953
												ENSSSCG00000036102	TCF25	0.961798
												ENSSSCG00000018033	UBB	0.961795
												ENSSSCG00000003199	AP2A1	0.961675
												ENSSSCG00000002995		0.961544
												ENSSSCG00000039551	RNF126	0.961531
												ENSSSCG00000031302	CTBP1	0.961279
												ENSSSCG00000010079	PPM1F	0.961115
												ENSSSCG00000008018	MAPK8IP3	0.960947
												ENSSSCG00000002771	EDC4	0.960731
												ENSSSCG00000026794	SIRT2	0.960543
												ENSSSCG00000037973	KCNAB3	0.960516
												ENSSSCG00000008030	TSR3	0.960273
												ENSSSCG00000035344	UBE2S	0.960151
												ENSSSCG00000023380	ISCU	0.960093
												ENSSSCG00000023820	ZMIZ2	0.959956
												ENSSSCG00000020785	DES	0.959935
												ENSSSCG00000002879	GRAMD1A	0.95988
												ENSSSCG00000040103		0.959864
												ENSSSCG00000031247	KAT8	0.959805
												ENSSSCG00000028387	CNKSR1	0.959647
												ENSSSCG00000012955	RAB1B	0.959126
												ENSSSCG00000003157	LIN7B	0.958994
												ENSSSCG00000024235	NPLOC4	0.958826
												ENSSSCG00000039782	STOML2	0.958761
												ENSSSCG00000010773	TUBGCP2	0.958735
												ENSSSCG00000013005	VPS51	0.958689
												ENSSSCG00000017271	CACNG1	0.958637
												ENSSSCG00000013597	RPS28	0.958349
												ENSSSCG00000013481	FZR1	0.958229
												ENSSSCG00000002959	FAM98C	0.958202
												ENSSSCG00000037920	TRIM28	0.958142
												ENSSSCG00000037153	FEM1A	0.958116
												ENSSSCG00000003104	STRN4	0.958095
												ENSSSCG00000003419	MAD2L2	0.958069
												ENSSSCG00000010603	NEURL1	0.958058
												ENSSSCG00000007981	NPRL3	0.95795
												ENSSSCG00000007914	METTL22	0.957932
												ENSSSCG00000021065	NAA60	0.957877
												ENSSSCG00000006954	EEF1D	0.957652
												ENSSSCG00000033272	DNAJB6	0.957628
												ENSSSCG00000024263	SERF2	0.957217
												ENSSSCG00000000444	DCTN2	0.957009
												ENSSSCG00000038738	DMWD	0.956616
												ENSSSCG00000014804	LAMTOR1	0.956532
												ENSSSCG00000001410	BAG6	0.956466
												ENSSSCG00000017953	FXR2	0.956127
												ENSSSCG00000036970	SUGP1	0.956104
												ENSSSCG00000013468	THOP1	0.956035
												ENSSSCG00000013661	EIF3G	0.955996
												ENSSSCG00000026414		0.955955
												ENSSSCG00000013644	KRI1	0.955522
												ENSSSCG00000017777	FLOT2	0.955386
												ENSSSCG00000036926	MVB12B	0.955229
												ENSSSCG00000008016	MRPS34	0.955013
												ENSSSCG00000030255	EIF4G1	0.954889
												ENSSSCG00000026793	B4GALT2	0.95474
												ENSSSCG00000006535	PMVK	0.954739
												ENSSSCG00000001425	DXO	0.954632
												ENSSSCG00000032731	NDST1	0.954532
												ENSSSCG00000000746	WASHC1	0.954435
												ENSSSCG00000016745	DDX56	0.954294
												ENSSSCG00000033368	ATP5MC2	0.953983
												ENSSSCG00000024756	SPG7	0.953892
												ENSSSCG00000024388	BNIP3	0.95369
												ENSSSCG00000013778	NDUFB7	0.953673
												ENSSSCG00000027573	RPL29	0.953643
												ENSSSCG00000021374		0.95352
												ENSSSCG00000034742	MECP2	0.953497
												ENSSSCG00000000968	SBF1	0.953493
												ENSSSCG00000029724	RACK1	0.953473
												ENSSSCG00000003134	GRWD1	0.953393
												ENSSSCG00000025791	MON1A	0.953326
												ENSSSCG00000016773	ZNF282	0.953288
												ENSSSCG00000026752	BYSL	0.953219
												ENSSSCG00000013990	GUK1	0.952642
												ENSSSCG00000002666	KIAA0513	0.95255
												ENSSSCG00000023267	SCN1B	0.952425
												ENSSSCG00000023142	GAMT	0.952172
												ENSSSCG00000038079	CLPP	0.952102
												ENSSSCG00000029785	RPS9	0.952083
												ENSSSCG00000031468		0.951867
												ENSSSCG00000013727	TRIR	0.951513
												ENSSSCG00000013419	R3HDM4	0.950906
												ENSSSCG00000024103		0.950787
												ENSSSCG00000024254	ALKBH7	0.950566
												ENSSSCG00000034569		0.95055
												ENSSSCG00000010062	CABIN1	0.950459
												ENSSSCG00000036973	RAC3	0.950457
												ENSSSCG00000034487	NDUFB11	0.950355
												ENSSSCG00000006628	PSMD4	0.950296
												ENSSSCG00000037284	CCDC85C	0.950132
												ENSSSCG00000013891	CCDC124	0.950041
												ENSSSCG00000036308	PGS1	0.949694
												ENSSSCG00000015650	MAPKAPK2	0.949536
												ENSSSCG00000012560		0.949454
												ENSSSCG00000028788	BORCS6	0.949402
												ENSSSCG00000012822	MPP1	0.949271
												ENSSSCG00000003262	TFPT	0.949213
												ENSSSCG00000012885		0.948966
												ENSSSCG00000027224	PCBP1	0.948836
												ENSSSCG00000039575	PALM	0.948682
												ENSSSCG00000013267	PEX16	0.948615
												ENSSSCG00000024693	MRPL17	0.948523
												ENSSSCG00000003339	INTS11	0.948335
												ENSSSCG00000013423	WDR18	0.948255
												ENSSSCG00000036106	TUBG1	0.94824
												ENSSSCG00000035090	RAC1	0.948193
												ENSSSCG00000010281	PSAP	0.948008
												ENSSSCG00000003383	ZBTB48	0.947833
												ENSSSCG00000008556	KHK	0.947649
												ENSSSCG00000007264		0.947174
												ENSSSCG00000032085	CACTIN	0.946874
												ENSSSCG00000040507	PDLIM7	0.946764
												ENSSSCG00000034863	PARD6A	0.946689
												ENSSSCG00000012999	CAPN1	0.946513
												ENSSSCG00000028794		0.946508
												ENSSSCG00000025264	PQBP1	0.946313
												ENSSSCG00000001512	CUTA	0.946259
												ENSSSCG00000033260	TNNI2	0.94625
												ENSSSCG00000003396	CLSTN1	0.945798
												ENSSSCG00000010972	DCTN3	0.945777
												ENSSSCG00000008056		0.945719
												ENSSSCG00000027076	CYHR1	0.945673
												ENSSSCG00000011560	CRELD1	0.945611
												ENSSSCG00000036455		0.945457
												ENSSSCG00000032073		0.945432
												ENSSSCG00000033836	SHKBP1	0.945338
												ENSSSCG00000016367	RNPEPL1	0.945322
												ENSSSCG00000003432	KIAA2013	0.945123
												ENSSSCG00000031600		0.945102
												ENSSSCG00000010114	ESS2	0.944917
												ENSSSCG00000017091	TNIP1	0.9449
												ENSSSCG00000029375	ZNF205	0.944654
												ENSSSCG00000012913	PPP1CA	0.944575
												ENSSSCG00000038854	PSMF1	0.94443
												ENSSSCG00000025363	SNX17	0.94418
												ENSSSCG00000002759		0.943896
												ENSSSCG00000001884	COMMD4	0.943816
												ENSSSCG00000034045	ERGIC3	0.943724
												ENSSSCG00000021145	AP1S1	0.943698
												ENSSSCG00000040769		0.943584
												ENSSSCG00000030030	FBH1	0.94346
												ENSSSCG00000010017	SMTN	0.943297
												ENSSSCG00000039324	FLII	0.942987
												ENSSSCG00000012940	B4GAT1	0.942958
												ENSSSCG00000006540	PBXIP1	0.942921
												ENSSSCG00000013615	ECSIT	0.942814
												ENSSSCG00000000276	TARBP2	0.942647
												ENSSSCG00000001651	CNPY3	0.94258
												ENSSSCG00000028806	RPS6KA4	0.942523
												ENSSSCG00000013647	CDC37	0.942513
												ENSSSCG00000037056	PPP1R37	0.942506
												ENSSSCG00000021333	PAK4	0.942486
												ENSSSCG00000012916		0.942426
												ENSSSCG00000007560	TMEM184A	0.942253
												ENSSSCG00000003261		0.94222
												ENSSSCG00000028504	RFC2	0.942108
												ENSSSCG00000027016	C19orf47	0.942101
												ENSSSCG00000027070	ENTPD6	0.942035
												ENSSSCG00000029145	POMGNT1	0.941963
												ENSSSCG00000038086	ECHS1	0.941913
												ENSSSCG00000029088	MTG1	0.94162
												ENSSSCG00000015734	IMP4	0.941539
												ENSSSCG00000035997	RPL10	0.941412
												ENSSSCG00000038453	SYNPO	0.941236
												ENSSSCG00000012327	HSD17B10	0.941099
												ENSSSCG00000040313	PSKH1	0.941089
												ENSSSCG00000031370		0.941024
												ENSSSCG00000033689	GPS1	0.940939
												ENSSSCG00000020665	TAF6L	0.940889
												ENSSSCG00000040182	RHBDD2	0.940852
												ENSSSCG00000029154	NOSIP	0.940766
												ENSSSCG00000003359	TPRG1L	0.940693
												ENSSSCG00000035604	FAM89B	0.940676
												ENSSSCG00000024184	FASTK	0.940185
												ENSSSCG00000008232	RNF181	0.93994
												ENSSSCG00000003197	MED25	0.939828
												ENSSSCG00000040793	CTSD	0.939548
												ENSSSCG00000023556	SUPT5H	0.939498
												ENSSSCG00000008007	WDR24	0.939415
												ENSSSCG00000003612	EIF3I	0.939386
												ENSSSCG00000028865	SAP18	0.939294
												ENSSSCG00000017515	TBKBP1	0.939082
												ENSSSCG00000007799	MYLPF	0.938673
												ENSSSCG00000007160	DDRGK1	0.938458
												ENSSSCG00000013045	OTUB1	0.938292
												ENSSSCG00000039307	H2AFJ	0.93794
												ENSSSCG00000000034	TTLL12	0.937588
												ENSSSCG00000008287		0.93752
												ENSSSCG00000016435	SMARCD3	0.93743
												ENSSSCG00000004870	CNDP2	0.937231
												ENSSSCG00000037479		0.93708
												ENSSSCG00000012842	RPLP2	0.936873
												ENSSSCG00000035532	ATP5F1D	0.936648
												ENSSSCG00000001688	TJAP1	0.936501
												ENSSSCG00000024655	PHB2	0.936466
												ENSSSCG00000028031	HDAC11	0.936368
												ENSSSCG00000014818	STARD10	0.935941
												ENSSSCG00000023400	ZNF598	0.935911
												ENSSSCG00000001834	MFGE8	0.935673
												ENSSSCG00000033978		0.935663
												ENSSSCG00000000743	FKBP4	0.935406
												ENSSSCG00000008559	TMEM214	0.935344
												ENSSSCG00000024736	ACP4	0.935062
												ENSSSCG00000014557	RIC8A	0.934946
												ENSSSCG00000032291		0.934903
												ENSSSCG00000023080	TPP1	0.934864
												ENSSSCG00000005615	PTRH1	0.934685
												ENSSSCG00000017510	CACNB1	0.934427
												ENSSSCG00000016441		0.934202
												ENSSSCG00000013906		0.934114
												ENSSSCG00000013722	WDR83	0.934111
												ENSSSCG00000017190	EXOC7	0.933591
												ENSSSCG00000040727	ASPSCR1	0.933484
												ENSSSCG00000002813	KATNB1	0.933306
												ENSSSCG00000002776	ATP6V0D1	0.933258
												ENSSSCG00000005719	RAPGEF1	0.933176
												ENSSSCG00000023783	MRPL27	0.933151
												ENSSSCG00000032556		0.933016
												ENSSSCG00000031513	HRAS	0.932953
												ENSSSCG00000037310	ATP6AP1	0.932899
												ENSSSCG00000032996	SLC7A5	0.932755
												ENSSSCG00000028123	VPS26B	0.932732
												ENSSSCG00000021825	RPS21	0.932714
												ENSSSCG00000040421	HMG20B	0.932562
												ENSSSCG00000034058	ARHGDIA	0.932533
												ENSSSCG00000040599	TBC1D25	0.93253
												ENSSSCG00000003196	PTOV1	0.932471
												ENSSSCG00000035671	USP22	0.932357
												ENSSSCG00000000116	POLR2F	0.932266
												ENSSSCG00000010131	TXNRD2	0.932253
												ENSSSCG00000016331	RAMP1	0.932241
												ENSSSCG00000010136	TRMT2A	0.932228
												ENSSSCG00000027689	SRM	0.931461
												ENSSSCG00000021934	OTUD5	0.931058
												ENSSSCG00000010514	RRP12	0.930982
												ENSSSCG00000005318	CREB3	0.930939
												ENSSSCG00000027779	TMEM259	0.930844
												ENSSSCG00000030947	ZFAT	0.930764
												ENSSSCG00000002457	ITPK1	0.930764
												ENSSSCG00000035875	OS9	0.930501
												ENSSSCG00000010067	MIF	0.930445
												ENSSSCG00000038364		0.930346
												ENSSSCG00000037734	UBE2M	0.930293
												ENSSSCG00000011390	IP6K1	0.930177
												ENSSSCG00000033068		0.930083
												ENSSSCG00000036712	TPD52L2	0.930004
												ENSSSCG00000036192	C7orf26	0.929766
												ENSSSCG00000035967	ZC3H18	0.929626
												ENSSSCG00000008274		0.929193
												ENSSSCG00000008306		0.929179
												ENSSSCG00000007558	INTS1	0.929168
												ENSSSCG00000012984	SCYL1	0.928616
												ENSSSCG00000013107	PRPF19	0.928575
												ENSSSCG00000032481	DPM2	0.92824
												ENSSSCG00000000955	TBC1D22A	0.928188
												ENSSSCG00000034773		0.927937
												ENSSSCG00000038474	AURKAIP1	0.927846
												ENSSSCG00000006631	TMOD4	0.927755
												ENSSSCG00000002989	AKT2	0.927596
												ENSSSCG00000002868	PEPD	0.927446
												ENSSSCG00000023140	EIF2B4	0.927275
												ENSSSCG00000033168	TMEM161A	0.927137
												ENSSSCG00000017156	GAA	0.926767
												ENSSSCG00000013524	MICOS13	0.926648
												ENSSSCG00000007949	SRL	0.926359
												ENSSSCG00000025610	AGAP3	0.925811
												ENSSSCG00000013499	YJU2	0.925648
												ENSSSCG00000017882	MYBBP1A	0.925369
												ENSSSCG00000000712	VWF	0.92508
												ENSSSCG00000006469	MRPL24	0.924618
												ENSSSCG00000032921	INO80E	0.924469
												ENSSSCG00000037387		0.924275
												ENSSSCG00000017826	SMG6	0.924171
												ENSSSCG00000024661	ZNF524	0.923931
												ENSSSCG00000005920		0.923892
												ENSSSCG00000010929	CYB5R1	0.923794
												ENSSSCG00000040608	AKR1B1	0.923773
												ENSSSCG00000007652	PPP1R35	0.923629
												ENSSSCG00000010010	PES1	0.923508
												ENSSSCG00000032235		0.9233
												ENSSSCG00000034927		0.92328
												ENSSSCG00000002682	MBTPS1	0.923131
												ENSSSCG00000022864	EIF6	0.922966
												ENSSSCG00000000290	COPZ1	0.922901
												ENSSSCG00000001916	INSYN1	0.922492
												ENSSSCG00000002377	EIF2B2	0.922383
												ENSSSCG00000010304	MYOZ1	0.92225
												ENSSSCG00000033788	OXLD1	0.922199
												ENSSSCG00000008009	LMF1	0.92214
												ENSSSCG00000027629	CDIPT	0.921979
												ENSSSCG00000007580	WIPI2	0.921781
												ENSSSCG00000040385	RFNG	0.921727
												ENSSSCG00000010070	SMARCB1	0.921599
												ENSSSCG00000022901	KLHDC3	0.921483
												ENSSSCG00000008553	PREB	0.921428
												ENSSSCG00000039243	CD81	0.921401
												ENSSSCG00000003634	ADPRHL2	0.921305
												ENSSSCG00000002138	OSGEP	0.921037
												ENSSSCG00000017139	RPTOR	0.920814
												ENSSSCG00000003091	IRF2BP1	0.920708
												ENSSSCG00000002952	YIF1B	0.920654
												ENSSSCG00000027428	ENHO	0.920579
												ENSSSCG00000001821	UNC45A	0.920564
												ENSSSCG00000035839	TOP3A	0.92054
												ENSSSCG00000037341	RNF220	0.920532
												ENSSSCG00000033054	ROM1	0.920453
												ENSSSCG00000037905	ITGB5	0.920327
												ENSSSCG00000005906		0.919953
												ENSSSCG00000034153	TAF6	0.919455
												ENSSSCG00000002729		0.91905
												ENSSSCG00000021560		0.918675
												ENSSSCG00000011145	ASB13	0.918616
												ENSSSCG00000021698	RRP1B	0.918488
												ENSSSCG00000028202	RANGAP1	0.918417
												ENSSSCG00000033169	RPS15	0.918372
												ENSSSCG00000006568	DENND4B	0.918236
												ENSSSCG00000035653	PGAP2	0.918183
												ENSSSCG00000008693	NOP14	0.917859
												ENSSSCG00000005917	HSF1	0.91784
												ENSSSCG00000003064	ETHE1	0.917616
												ENSSSCG00000031531	TSPAN10	0.917567
												ENSSSCG00000034096	DMAP1	0.917267
												ENSSSCG00000013239	PSMC3	0.91726
												ENSSSCG00000007286	ACSS2	0.916979
												ENSSSCG00000031981	SHISA4	0.916353
												ENSSSCG00000013930	ATP13A1	0.916265
												ENSSSCG00000002396	GSTZ1	0.916175
												ENSSSCG00000013105		0.916112
												ENSSSCG00000003169	PIH1D1	0.915714
												ENSSSCG00000039198	PCGF2	0.915641
												ENSSSCG00000033082	HGS	0.915198
												ENSSSCG00000028346	SAMM50	0.91519
												ENSSSCG00000024070		0.914942
												ENSSSCG00000038718	ADRM1	0.914713
												ENSSSCG00000039894		0.914648
												ENSSSCG00000000133	TST	0.914609
												ENSSSCG00000016756	BLVRA	0.914525
												ENSSSCG00000024809	CLCN4	0.914446
												ENSSSCG00000029256	AKR1A1	0.914372
												ENSSSCG00000036328	DRG2	0.914353
												ENSSSCG00000023204	AXIN1	0.91435
												ENSSSCG00000013003	ZNHIT2	0.91413
												ENSSSCG00000029945	GCAT	0.914124
												ENSSSCG00000028275	INTS5	0.913912
												ENSSSCG00000029430	IPO13	0.913834
												ENSSSCG00000033027	CIAO2B	0.913798
												ENSSSCG00000039024	SPSB3	0.913699
												ENSSSCG00000011385	APEH	0.913656
												ENSSSCG00000003138		0.913631
												ENSSSCG00000017127	CYBC1	0.913548
												ENSSSCG00000004757	VPS18	0.913277
												ENSSSCG00000011424	TEX264	0.913111
												ENSSSCG00000017902	CAMTA2	0.913077
												ENSSSCG00000010520	MMS19	0.912851
												ENSSSCG00000003267	MBOAT7	0.912316
												ENSSSCG00000007815	GTF3C1	0.912183
												ENSSSCG00000033194	GEMIN7	0.912083
												ENSSSCG00000020976	CSRP1	0.912048
												ENSSSCG00000001507	ZBTB22	0.911994
												ENSSSCG00000011561	PRRT3	0.911952
												ENSSSCG00000012886		0.911095
												ENSSSCG00000020817	RPS16	0.911091
												ENSSSCG00000003183	RRAS	0.910794
												ENSSSCG00000008004	ANTKMT	0.910641
												ENSSSCG00000006529	SLC50A1	0.910535
												ENSSSCG00000020686		0.910237
												ENSSSCG00000030849		0.910002
												ENSSSCG00000032833	CD320	0.909884
												ENSSSCG00000039424	MCRIP1	0.909737
												ENSSSCG00000006501	SSR2	0.909734
												ENSSSCG00000012273	USP11	0.909525
												ENSSSCG00000012837	CHID1	0.909495
												ENSSSCG00000002769	THAP11	0.909455
												ENSSSCG00000023890	ATG2A	0.909198
												ENSSSCG00000006480	NAXE	0.909085
												ENSSSCG00000016732	TBRG4	0.909032
												ENSSSCG00000007715	ABHD11	0.908915
												ENSSSCG00000007941	CDIP1	0.908607
												ENSSSCG00000012963	SART1	0.908597
												ENSSSCG00000031269		0.908446
												ENSSSCG00000003189	PRMT1	0.90823
												ENSSSCG00000017913		0.908177
												ENSSSCG00000009614	FAM160B2	0.907911
												ENSSSCG00000038950	VARS	0.907903
												ENSSSCG00000040125	NOL3	0.907827
												ENSSSCG00000001409	PRRC2A	0.907808
												ENSSSCG00000013293	COMMD9	0.907719
												ENSSSCG00000001346	ABCF1	0.907652
												ENSSSCG00000023354	ACAD9	0.907404
												ENSSSCG00000003046		0.907388
												ENSSSCG00000014133	RPS23	0.907203
												ENSSSCG00000033627	YIPF3	0.907087
												ENSSSCG00000007119	NXT1	0.906826
												ENSSSCG00000002509	CCNK	0.90649
												ENSSSCG00000010973	RPP25L	0.906448
												ENSSSCG00000006956	ZC3H3	0.906178
												ENSSSCG00000013087	TKFC	0.905704
												ENSSSCG00000008022	TELO2	0.905703
												ENSSSCG00000030510	FBL	0.905569
												ENSSSCG00000009511	STK24	0.905508
												ENSSSCG00000021397	PODXL2	0.905381
												ENSSSCG00000000262	SPRYD3	0.905348
												ENSSSCG00000032242	HMGA1	0.905335
												ENSSSCG00000031757	CARS2	0.905129
												ENSSSCG00000039466		0.90501
												ENSSSCG00000036568	MVB12A	0.904943
												ENSSSCG00000017131	FN3K	0.904733
												ENSSSCG00000009962	TFIP11	0.904381
												ENSSSCG00000016577	ATP6V1F	0.903928
												ENSSSCG00000008003	HAGHL	0.903918
												ENSSSCG00000031769	CTTN	0.903762
												ENSSSCG00000030681	MYBPH	0.903623
												ENSSSCG00000015117	RNF26	0.903368
												ENSSSCG00000039873	DCXR	0.903317
												ENSSSCG00000005640	CIZ1	0.903239
												ENSSSCG00000000024	PARVB	0.902384
												ENSSSCG00000026281	SCAP	0.902034
												ENSSSCG00000007289	TRPC4AP	0.901972
												ENSSSCG00000032262	IDUA	0.901936
												ENSSSCG00000014396	DELE1	0.90188
												ENSSSCG00000034101	D2HGDH	0.901795
												ENSSSCG00000021130	RPP21	0.901668
												ENSSSCG00000013627	PRKCSH	0.901156
												ENSSSCG00000033033	TOLLIP	0.90083
												ENSSSCG00000033985	FIZ1	0.900495
												ENSSSCG00000017941		0.900436
												ENSSSCG00000011137	GDI2	0.900205
												ENSSSCG00000034165	DERPC	0.900128
												ENSSSCG00000026465	BABAM2	0.899793
												ENSSSCG00000029391	PLSCR3	0.899338
												ENSSSCG00000020809	B3GAT3	0.899328
												ENSSSCG00000003637	MAP7D1	0.899254
												ENSSSCG00000000661	PHC1	0.899073
												ENSSSCG00000016349	NDUFA10	0.898991
												ENSSSCG00000029519	CIAPIN1	0.898758
												ENSSSCG00000025117	ATN1	0.898606
												ENSSSCG00000034387	ARL2-SNX15	0.89849
												ENSSSCG00000015083		0.898356
												ENSSSCG00000003154	GYS1	0.898196
												ENSSSCG00000006390	CASQ1	0.897874
												ENSSSCG00000040086	YTHDF1	0.897852
												ENSSSCG00000002633	GAS8	0.897735
												ENSSSCG00000006552	HAX1	0.897706
												ENSSSCG00000021861	PIGT	0.89757
												ENSSSCG00000028735	DDX51	0.897246
												ENSSSCG00000023680	MEPCE	0.897169
												ENSSSCG00000005671	CRAT	0.897111
												ENSSSCG00000036887	CLPB	0.897062
												ENSSSCG00000001930		0.897
												ENSSSCG00000003111	SAE1	0.896728
												ENSSSCG00000013645	ATG4D	0.896601
												ENSSSCG00000002005	EMC9	0.896592
												ENSSSCG00000003216	POLD1	0.896425
												ENSSSCG00000010128		0.896164
												ENSSSCG00000013007	ZFPL1	0.89613
												ENSSSCG00000000066	L3MBTL2	0.896087
												ENSSSCG00000027189	PPP1R12C	0.896066
												ENSSSCG00000023677	CHMP1A	0.89599
												ENSSSCG00000000972	TUBGCP6	0.895673
												ENSSSCG00000028078	DPH1	0.895329
												ENSSSCG00000005659	ZER1	0.895084
												ENSSSCG00000010925	PPP1R12B	0.894699
												ENSSSCG00000037077	SHMT2	0.894299
												ENSSSCG00000012944	PELI3	0.894277
												ENSSSCG00000017365	G6PC3	0.894258
												ENSSSCG00000003348	SSU72	0.89382
												ENSSSCG00000032734	VOPP1	0.893816
												ENSSSCG00000028054	ZNF526	0.893703
												ENSSSCG00000022538	MARK4	0.893295
												ENSSSCG00000020813	FAM20C	0.893276
												ENSSSCG00000009584	SEMA4D	0.8932
												ENSSSCG00000029161	ADI1	0.893107
												ENSSSCG00000003229	ETFB	0.892655
												ENSSSCG00000002007	FITM1	0.892596
												ENSSSCG00000013896	MPV17L2	0.892533
												ENSSSCG00000036235		0.892227
												ENSSSCG00000010190		0.892112
												ENSSSCG00000007246	TM9SF4	0.891778
												ENSSSCG00000012318	MAGED1	0.891496
												ENSSSCG00000035733		0.891449
												ENSSSCG00000036658	PSMD8	0.891384
												ENSSSCG00000011551	TADA3	0.891241
												ENSSSCG00000016720	PGAM2	0.891205
												ENSSSCG00000010095	CRKL	0.891038
												ENSSSCG00000001661	SRF	0.890885
												ENSSSCG00000000095	GTPBP1	0.890884
												ENSSSCG00000010130	GNB1L	0.890714
												ENSSSCG00000026612	TIMM50	0.890503
												ENSSSCG00000006089	PTDSS1	0.890292
												ENSSSCG00000028180	DUSP28	0.890034
												ENSSSCG00000001424	SKIV2L	0.889988
												ENSSSCG00000017901		0.889957
												ENSSSCG00000000076	SGSM3	0.889841
												ENSSSCG00000040519	URGCP	0.889751
												ENSSSCG00000013063		0.88965
												ENSSSCG00000029723	PHRF1	0.88965
												ENSSSCG00000018034		0.889468
												ENSSSCG00000034288	AP4M1	0.889224
												ENSSSCG00000003317	ZNF787	0.88862
												ENSSSCG00000007776	BCL7C	0.888596
												ENSSSCG00000005320	RGP1	0.888578
												ENSSSCG00000034455	RNF166	0.888504
												ENSSSCG00000039612		0.888436
												ENSSSCG00000012920	CORO1B	0.888388
												ENSSSCG00000013736	PRDX2	0.88831
												ENSSSCG00000016216	TUBA4A	0.888247
												ENSSSCG00000038285	KLHL36	0.887847
												ENSSSCG00000000764	HDHD5	0.887761
												ENSSSCG00000013038		0.887677
												ENSSSCG00000040321		0.887406
												ENSSSCG00000035118	BRD9	0.887319
												ENSSSCG00000000970	PPP6R2	0.887315
												ENSSSCG00000038938	FIS1	0.886819
												ENSSSCG00000002639		0.886358
												ENSSSCG00000007947	PAM16	0.886249
												ENSSSCG00000005649	URM1	0.885952
												ENSSSCG00000039670	EPN1	0.88568
												ENSSSCG00000040457	EPN2	0.884951
												ENSSSCG00000023177	RRP9	0.884891
												ENSSSCG00000023978	RECQL5	0.884854
												ENSSSCG00000013463	LSM7	0.884842
												ENSSSCG00000009957	MYO18B	0.884746
												ENSSSCG00000003055	XRCC1	0.884709
												ENSSSCG00000000706	LTBR	0.884646
												ENSSSCG00000038766	MAD1L1	0.884483
												ENSSSCG00000038370	UQCC3	0.884441
												ENSSSCG00000012902	CDK2AP2	0.884116
												ENSSSCG00000017125	FOXK2	0.883466
												ENSSSCG00000017924	PELP1	0.883232
												ENSSSCG00000023935	GMPPA	0.883155
												ENSSSCG00000011415	MAPKAPK3	0.88295
												ENSSSCG00000003620	TRIM62	0.882666
												ENSSSCG00000009988	THOC5	0.88262
												ENSSSCG00000013936	NDUFA13	0.882491
												ENSSSCG00000038614	NENF	0.882423
												ENSSSCG00000023255	MOSPD3	0.882415
												ENSSSCG00000034406	MRPL58	0.882395
												ENSSSCG00000031602	DNAJC5	0.882176
												ENSSSCG00000013744	TRMT1	0.882139
												ENSSSCG00000017865	CTNS	0.882062
												ENSSSCG00000023603	UBALD1	0.881668
												ENSSSCG00000030435	USP39	0.881666
												ENSSSCG00000012791	NAA10	0.881638
												ENSSSCG00000023097	ZNF408	0.881537
												ENSSSCG00000038220	RXRA	0.881145
												ENSSSCG00000005662	SPOUT1	0.881039
												ENSSSCG00000003165	RPS11	0.880799
												ENSSSCG00000035836		0.880652
												ENSSSCG00000002998	SNRPA	0.880578
												ENSSSCG00000022301	EIF4EBP1	0.880506
												ENSSSCG00000014395	PCDH12	0.880245
												ENSSSCG00000039523		0.880148
												ENSSSCG00000036988	PSMG4	0.879799
												ENSSSCG00000032573		0.87962
												ENSSSCG00000005174	RRAGA	0.879618
												ENSSSCG00000028197	PFKL	0.879424
												ENSSSCG00000034608	TMEM94	0.879298
												ENSSSCG00000002013	DHRS4	0.879168
												ENSSSCG00000038807	SCAF1	0.87909
												ENSSSCG00000021991		0.879011
												ENSSSCG00000038777	C7orf50	0.878803
												ENSSSCG00000038323	ACTN3	0.878703
												ENSSSCG00000017205	SAP30BP	0.878654
												ENSSSCG00000025138	ZNF579	0.878565
												ENSSSCG00000037237	COMTD1	0.878564
												ENSSSCG00000009910	RNF10	0.878193
												ENSSSCG00000003193	TBC1D17	0.878067
												ENSSSCG00000033262		0.877658
												ENSSSCG00000035939	ZNF512B	0.877542
												ENSSSCG00000007672	POP7	0.877004
												ENSSSCG00000013761	CC2D1A	0.876976
												ENSSSCG00000011387	RNF123	0.876868
												ENSSSCG00000003922	UROD	0.876543
												ENSSSCG00000016374	THAP4	0.876499
												ENSSSCG00000022774	NOP53	0.875969
												ENSSSCG00000011613		0.875625
												ENSSSCG00000013752	STX10	0.875615
												ENSSSCG00000016202	RNF25	0.875614
												ENSSSCG00000028856	ABCF3	0.875502
												ENSSSCG00000007282	PIGU	0.875299
												ENSSSCG00000016721	DBNL	0.875124
												ENSSSCG00000010267	LRRC20	0.874813
												ENSSSCG00000012895		0.874542
												ENSSSCG00000040643	CAV3	0.874357
												ENSSSCG00000032842	GIPC1	0.874215
												ENSSSCG00000014388	HDAC3	0.874032
												ENSSSCG00000010002	SF3A1	0.873931
												ENSSSCG00000023866	ACSF3	0.873663
												ENSSSCG00000026569	CLEC16A	0.873257
												ENSSSCG00000001436	RNF5	0.873174
												ENSSSCG00000037061	RRP1	0.873081
												ENSSSCG00000007275	RALY	0.873014
												ENSSSCG00000007162	UBOX5	0.87275
												ENSSSCG00000012896	NDUFV1	0.872093
												ENSSSCG00000017203	GALK1	0.872068
												ENSSSCG00000011375	USP19	0.871859
												ENSSSCG00000002652	KLHDC4	0.871684
												ENSSSCG00000007984	MRPL28	0.871549
												ENSSSCG00000035176	SEMA6B	0.871538
												ENSSSCG00000006533	ADAM15	0.871507
												ENSSSCG00000016734	CCM2	0.871373
												ENSSSCG00000033148	MRPL12	0.871245
												ENSSSCG00000012783	IDH3G	0.870978
												ENSSSCG00000010774	ZNF511	0.870845
												ENSSSCG00000040154	MRPL36	0.869987
												ENSSSCG00000013017	EHD1	0.869909
												ENSSSCG00000027128	LONP1	0.869905
												ENSSSCG00000014347	PROB1	0.869332
												ENSSSCG00000015066		0.869152
												ENSSSCG00000012779	ABCD1	0.869072
												ENSSSCG00000010111		0.868634
												ENSSSCG00000014817	ARAP1	0.868617
												ENSSSCG00000008040	TSC2	0.868471
												ENSSSCG00000001659	KLC4	0.868402
												ENSSSCG00000016334	SCLY	0.868369
												ENSSSCG00000026167		0.868357
												ENSSSCG00000027197	DYRK1B	0.868294
												ENSSSCG00000035193	MRPS23	0.868293
												ENSSSCG00000023759	WDR13	0.86765
												ENSSSCG00000017089	ANXA6	0.867011
												ENSSSCG00000031692		0.867008
												ENSSSCG00000036595		0.866949
												ENSSSCG00000004745	RPAP1	0.866747
												ENSSSCG00000002712	LDHD	0.866712
												ENSSSCG00000013755	CCDC130	0.866627
												ENSSSCG00000012971	EFEMP2	0.866326
												ENSSSCG00000011371	NDUFAF3	0.865908
												ENSSSCG00000032549	GNA12	0.865907
												ENSSSCG00000036132	CKM	0.865777
												ENSSSCG00000034502	H6PD	0.865648
												ENSSSCG00000005300	VCP	0.865409
												ENSSSCG00000029745	FAM193A	0.86522
												ENSSSCG00000032003		0.865125
												ENSSSCG00000016496	ADCK2	0.864849
												ENSSSCG00000007998	RHBDL1	0.864819
												ENSSSCG00000007723	RCC1L	0.864802
												ENSSSCG00000023371	EHD2	0.864775
												ENSSSCG00000014568	ST5	0.864559
												ENSSSCG00000012793		0.86453
												ENSSSCG00000007681	CUX1	0.863978
												ENSSSCG00000032919	ATG4B	0.863946
												ENSSSCG00000003434	MFN2	0.863622
												ENSSSCG00000007809		0.863606
												ENSSSCG00000013585	EVI5L	0.863463
												ENSSSCG00000022609	WWP2	0.863239
												ENSSSCG00000012290		0.863124
												ENSSSCG00000000268	AAAS	0.862982
												ENSSSCG00000039881	GLI4	0.862714
												ENSSSCG00000032364	SELENOH	0.862485
												ENSSSCG00000001062	DTNBP1	0.862375
												ENSSSCG00000036310	RFXANK	0.862303
												ENSSSCG00000009933	UBE3B	0.862004
												ENSSSCG00000010011	TCN2	0.86187
												ENSSSCG00000007803	TUFM	0.861829
												ENSSSCG00000016364	GPC1	0.860756
												ENSSSCG00000033760	LTBP4	0.860735
												ENSSSCG00000040888	KCTD13	0.860476
												ENSSSCG00000013478	DOHH	0.86047
												ENSSSCG00000035825	UBE2QL1	0.860442
												ENSSSCG00000001658	MRPL2	0.860342
												ENSSSCG00000039655	TAZ	0.860293
												ENSSSCG00000003268	TSEN34	0.860229
												ENSSSCG00000007521	NELFCD	0.860216
												ENSSSCG00000003109	TMEM160	0.859579
												ENSSSCG00000029179	HIGD2A	0.859553
												ENSSSCG00000022725	FLOT1	0.859385
												ENSSSCG00000006561	SLC39A1	0.859355
												ENSSSCG00000035795	SUMO3	0.859151
												ENSSSCG00000013030	PRDX5	0.859128
												ENSSSCG00000005610	SLC2A8	0.858997
												ENSSSCG00000014812	FOLR2	0.858791
												ENSSSCG00000017248	COG1	0.858699
												ENSSSCG00000016205	NHEJ1	0.858596
												ENSSSCG00000017294	DCAF7	0.85852
												ENSSSCG00000030167	SLC25A39	0.858425
												ENSSSCG00000016590	SND1	0.858247
												ENSSSCG00000020823	BSCL2	0.858164
												ENSSSCG00000031698	TSTA3	0.858147
												ENSSSCG00000029761		0.858094
												ENSSSCG00000028530	TMEM52	0.857999
												ENSSSCG00000011377	LAMB2	0.857841
												ENSSSCG00000028052	OBSL1	0.857178
												ENSSSCG00000011783	EIF2B5	0.856911
												ENSSSCG00000025430	DTX2	0.856704
												ENSSSCG00000015108	HMBS	0.856102
												ENSSSCG00000035904	RPL7A	0.855655
												ENSSSCG00000012767	HAUS7	0.855499
												ENSSSCG00000027407	MYH14	0.855366
												ENSSSCG00000006624	SELENBP1	0.855205
												ENSSSCG00000016189	AAMP	0.854999
												ENSSSCG00000012739	TMEM185A	0.854893
												ENSSSCG00000035728		0.854661
												ENSSSCG00000020677		0.854602
												ENSSSCG00000024990	MPI	0.854344
												ENSSSCG00000022728	HOXC10	0.853991
												ENSSSCG00000027486	TRIP6	0.853927
												ENSSSCG00000034040	TMEM11	0.853916
												ENSSSCG00000001520	LEMD2	0.853843
												ENSSSCG00000013033	BAD	0.853464
												ENSSSCG00000007504	RBM38	0.852946
												ENSSSCG00000035082	PHF5A	0.852883
												ENSSSCG00000032657	RPL3L	0.852883
												ENSSSCG00000006642	MINDY1	0.852599
												ENSSSCG00000007757	TRIM72	0.852382
												ENSSSCG00000024259	PPP1R11	0.852279
												ENSSSCG00000003350	MIB2	0.851717
												ENSSSCG00000008051	ABCA3	0.851698
												ENSSSCG00000032031	QARS	0.851064
												ENSSSCG00000017971		0.850459
												ENSSSCG00000002873	GPI	0.850169
												ENSSSCG00000017904	ENO3	0.849742
												ENSSSCG00000031903		0.849445
												ENSSSCG00000031877	ABHD8	0.849441
												ENSSSCG00000006777	RHOC	0.849379
												ENSSSCG00000011582	CAND2	0.849254
												ENSSSCG00000016379		0.849182
												ENSSSCG00000031635		0.849097
												ENSSSCG00000030668	C7H6orf125	0.848778
												ENSSSCG00000002016	THTPA	0.848453
												ENSSSCG00000003042		0.848112
												ENSSSCG00000001692	MRPS18A	0.847927
												ENSSSCG00000018023	COX10	0.84786
												ENSSSCG00000036237	ITGA7	0.847644
												ENSSSCG00000000274	PCBP2	0.84723
												ENSSSCG00000017230	TMEM104	0.847105
												ENSSSCG00000017793	ANKRD13B	0.846987
												ENSSSCG00000003217	ASPDH	0.846936
												ENSSSCG00000038888	C1orf122	0.846709
												ENSSSCG00000017429	P3H4	0.84638
												ENSSSCG00000020856	PPME1	0.846295
												ENSSSCG00000028712	ATPAF2	0.846294
												ENSSSCG00000014540		0.845635
												ENSSSCG00000034314	LSM4	0.845582
												ENSSSCG00000003090		0.845394
												ENSSSCG00000007811	SPNS1	0.845337
												ENSSSCG00000013442	ABHD17A	0.845333
												ENSSSCG00000021610	CHPF	0.844999
												ENSSSCG00000003904	LRRC41	0.84468
												ENSSSCG00000014855	RPS3	0.844323
												ENSSSCG00000007942	HMOX2	0.844206
												ENSSSCG00000014625	TRIM3	0.84415
												ENSSSCG00000024672	KLF16	0.84405
												ENSSSCG00000033359	CUEDC2	0.843864
												ENSSSCG00000031918	CYC1	0.842549
												ENSSSCG00000011114	SEC61A2	0.842466
												ENSSSCG00000013763	DCAF15	0.842457
												ENSSSCG00000027307	NDUFA11	0.84216
												ENSSSCG00000032010	RNH1	0.841934
												ENSSSCG00000017371	TMEM101	0.841914
												ENSSSCG00000007806	RABEP2	0.841385
												ENSSSCG00000029102	MED24	0.840972
												ENSSSCG00000023191	LYPLA2	0.840652
												ENSSSCG00000008304	PRADC1	0.840415
												ENSSSCG00000010259	TYSND1	0.840148
												ENSSSCG00000003263	PRPF31	0.840081
												ENSSSCG00000005658		0.839846
												ENSSSCG00000031642		0.839826
												ENSSSCG00000029403		0.839547
												ENSSSCG00000012127	GEMIN8	0.839407
												ENSSSCG00000016208	ZFAND2B	0.839075
												ENSSSCG00000037562	SLC2A4RG	0.839066
												ENSSSCG00000008446	SIX2	0.838624
												ENSSSCG00000037566		0.838597
												ENSSSCG00000024242	MRPL54	0.838528
												ENSSSCG00000010584	MFSD13A	0.838249
												ENSSSCG00000037151	MIEF2	0.83798
												ENSSSCG00000031941	MED22	0.83779
												ENSSSCG00000023318	MARS	0.837749
												ENSSSCG00000033854	LGALS1	0.837684
												ENSSSCG00000035511	C1QTNF1	0.837457
												ENSSSCG00000013629	SMARCA4	0.837055
												ENSSSCG00000003198	FUZ	0.836963
												ENSSSCG00000014367	SLC35A4	0.836744
												ENSSSCG00000024578	PHLDB1	0.83671
												ENSSSCG00000038234	TMEM175	0.836679
												ENSSSCG00000040470	RPS20	0.836634
												ENSSSCG00000016340	ASB1	0.836262
												ENSSSCG00000037299		0.836108
												ENSSSCG00000030309	NDRG2	0.836045
												ENSSSCG00000016186		0.835954
												ENSSSCG00000003132		0.835835
												ENSSSCG00000004728	CAPN3	0.835801
												ENSSSCG00000018052	NT5M	0.835609
												ENSSSCG00000040624	REXO1	0.835553
												ENSSSCG00000034216	OGFR	0.835538
												ENSSSCG00000001503	B3GALT4	0.835537
												ENSSSCG00000024189	SIL1	0.835177
												ENSSSCG00000001654	PPP2R5D	0.834989
												ENSSSCG00000006490	SMG5	0.834264
												ENSSSCG00000007165	MRPS26	0.834263
												ENSSSCG00000039635		0.833403
												ENSSSCG00000000158	RTCB	0.832944
												ENSSSCG00000031102	C1orf174	0.832694
												ENSSSCG00000012784	SSR4	0.832538
												ENSSSCG00000027229	B3GNTL1	0.831615
												ENSSSCG00000000110	PLA2G6	0.831589
												ENSSSCG00000002467	ASB2	0.831041
												ENSSSCG00000037024	ZNF784	0.831013
												ENSSSCG00000036015	TSSC4	0.830807
												ENSSSCG00000002008		0.830292
												ENSSSCG00000003976	NFYC	0.829915
												ENSSSCG00000013915	CRTC1	0.829689
												ENSSSCG00000001414		0.829438
												ENSSSCG00000021319	ALG3	0.829266
												ENSSSCG00000001910	ISLR	0.828943
												ENSSSCG00000035062		0.828536
												ENSSSCG00000028696	FEN1	0.828483
												ENSSSCG00000026038	DDX28	0.828402
												ENSSSCG00000007167	VPS16	0.827975
												ENSSSCG00000021472	POLR2E	0.8275
												ENSSSCG00000040188	TNFSF12	0.827095
												ENSSSCG00000000119	EIF3L	0.827004
												ENSSSCG00000038940	GNPDA1	0.826945
												ENSSSCG00000026331		0.826138
												ENSSSCG00000028593	TEPSIN	0.825486
												ENSSSCG00000039094	PLEC	0.825402
												ENSSSCG00000003289	ISOC2	0.825054
												ENSSSCG00000013836		0.825049
												ENSSSCG00000013118	MRPL16	0.825047
												ENSSSCG00000000359		0.824623
												ENSSSCG00000036501	WDR1	0.824485
												ENSSSCG00000023171	SLC66A2	0.824156
												ENSSSCG00000016317	AGAP1	0.823737
												ENSSSCG00000008044	MLST8	0.823679
												ENSSSCG00000012836	AP2A2	0.823043
												ENSSSCG00000017519	MRPL10	0.822587
												ENSSSCG00000003121	KPTN	0.821909
												ENSSSCG00000002790	TMEM208	0.821874
												ENSSSCG00000005668	SH3GLB2	0.821616
												ENSSSCG00000013988	IBA57	0.821612
												ENSSSCG00000033286		0.821402
												ENSSSCG00000007168	PCED1A	0.821138
												ENSSSCG00000010974	CNTFR	0.820918
												ENSSSCG00000026052	LSM14B	0.82063
												ENSSSCG00000028755	EIPR1	0.82013
												ENSSSCG00000016376		0.819812
												ENSSSCG00000002763	PRMT7	0.819723
												ENSSSCG00000032469		0.819522
												ENSSSCG00000005916		0.819478
												ENSSSCG00000002927	LRFN3	0.819448
												ENSSSCG00000033968		0.81944
												ENSSSCG00000025245	ARMC5	0.819376
												ENSSSCG00000032798	GTF3C2	0.819281
												ENSSSCG00000013460	OAZ1	0.818683
												ENSSSCG00000027466	PCOLCE	0.818442
												ENSSSCG00000033697	RPS2	0.818415
												ENSSSCG00000013867	SIN3B	0.818308
												ENSSSCG00000011299	CLEC3B	0.818246
												ENSSSCG00000012978	AP5B1	0.8182
												ENSSSCG00000025565		0.817382
												ENSSSCG00000039650	PCYT2	0.817349
												ENSSSCG00000030921	APOA1	0.817232
												ENSSSCG00000007826		0.816879
												ENSSSCG00000031802	DHRS7B	0.816483
												ENSSSCG00000008080	PHF2	0.816321
												ENSSSCG00000013613		0.816286
												ENSSSCG00000013418	CFD	0.815973
												ENSSSCG00000017206	GRB2	0.815924
												ENSSSCG00000016743	OGDH	0.815813
												ENSSSCG00000008697	HTT	0.815351
												ENSSSCG00000010105	SMPD4	0.815321
												ENSSSCG00000022162		0.814178
												ENSSSCG00000013757	C19orf53	0.814163
												ENSSSCG00000003344	VWA1	0.813552
												ENSSSCG00000010029	DRG1	0.813526
												ENSSSCG00000006571	INTS3	0.813402
												ENSSSCG00000017282	SCN4A	0.813274
												ENSSSCG00000036402	MYL9	0.813046
												ENSSSCG00000035134	MRPS7	0.812664
												ENSSSCG00000036817	PPP4C	0.812258
												ENSSSCG00000007992	PIGQ	0.811907
												ENSSSCG00000000087	TAB1	0.811723
												ENSSSCG00000012088		0.811682
												ENSSSCG00000014440	HMGXB3	0.810839
												ENSSSCG00000022343	ENO1	0.810835
												ENSSSCG00000002991	TTC9B	0.810742
												ENSSSCG00000003153	FTL	0.810732
												ENSSSCG00000034154	WNK2	0.810728
												ENSSSCG00000029627		0.810274
												ENSSSCG00000038526	FBXL18	0.810157
												ENSSSCG00000033858		0.810028
												ENSSSCG00000009931	MVK	0.809336
												ENSSSCG00000000964	LMF2	0.808597
												ENSSSCG00000004517	CXXC1	0.808593
												ENSSSCG00000000176	DDX23	0.808476
												ENSSSCG00000011346	PLXNB1	0.808236
												ENSSSCG00000007281	MAP1LC3A	0.808052
												ENSSSCG00000013919		0.807942
												ENSSSCG00000031299		0.807799
												ENSSSCG00000000298	PPP1R1A	0.807464
												ENSSSCG00000031727		0.80724
												ENSSSCG00000032633	FAM53A	0.80704
												ENSSSCG00000025545	HDAC6	0.806977
												ENSSSCG00000009916	ACADS	0.806925
												ENSSSCG00000006667	BOLA1	0.806742
												ENSSSCG00000035304	ARFRP1	0.806217
												ENSSSCG00000036967	ARL8A	0.806124
												ENSSSCG00000017296	ACE	0.806012
												ENSSSCG00000037531	MAP3K11	0.805944
												ENSSSCG00000038384	COX4I2	0.805392
												ENSSSCG00000036434	TPGS1	0.80531
												ENSSSCG00000025454	POLR2C	0.805081
												ENSSSCG00000007206	RBCK1	0.805053
												ENSSSCG00000002854	POP4	0.805015
												ENSSSCG00000037096	TMEM88	0.804667
												ENSSSCG00000012297	CCDC22	0.804152
												ENSSSCG00000017155	EIF4A3	0.804016
												ENSSSCG00000023880	RRP8	0.804006
												ENSSSCG00000038726	RANGRF	0.803446
												ENSSSCG00000013061	EML3	0.803103
												ENSSSCG00000017591	NME2	0.802597
												ENSSSCG00000023973	NOC2L	0.802194
												ENSSSCG00000003513	ECE1	0.802019
												ENSSSCG00000028762	VPS37C	0.801873
												ENSSSCG00000039740		0.801812
												ENSSSCG00000025752		0.801468
												ENSSSCG00000015113	ABCG4	0.801322
												ENSSSCG00000002470	DDX24	0.801261
												ENSSSCG00000040666	REX1BD	0.801159
												ENSSSCG00000034189		0.800543
												ENSSSCG00000027677		0.800355
												ENSSSCG00000027525	DHCR24	0.799814
												ENSSSCG00000021181	DHCR7	0.799798
												ENSSSCG00000016751	GCK	0.799777
												ENSSSCG00000012903	PITPNM1	0.799599
												ENSSSCG00000000118	MICALL1	0.799593
												ENSSSCG00000007646	LAMTOR4	0.799511
												ENSSSCG00000001656	RRP36	0.798661
												ENSSSCG00000017806	MRM3	0.798462
												ENSSSCG00000012997		0.798266
												ENSSSCG00000034318	MRPS25	0.798106
												ENSSSCG00000023173	REXO4	0.797595
												ENSSSCG00000038882	C16orf91	0.797266
												ENSSSCG00000009628	CCAR2	0.796984
												ENSSSCG00000007496	RTF2	0.796526
												ENSSSCG00000025323	SF3B3	0.796453
												ENSSSCG00000002900		0.796409
												ENSSSCG00000036789	COX6A2	0.795759
												ENSSSCG00000017394		0.795658
												ENSSSCG00000007805	ATP2A1	0.795587
												ENSSSCG00000014802	NUMA1	0.794857
												ENSSSCG00000008562	SLC35F6	0.794795
												ENSSSCG00000040709	CACFD1	0.794557
												ENSSSCG00000013039	NUDT22	0.794457
												ENSSSCG00000003218	MYBPC2	0.794261
												ENSSSCG00000031860	MRPS12	0.794076
												ENSSSCG00000035313	ZBED4	0.793969
												ENSSSCG00000001621	TFEB	0.793882
												ENSSSCG00000002403	VIPAS39	0.793568
												ENSSSCG00000039183	NDUFAF8	0.793393
												ENSSSCG00000010735	LHPP	0.793322
												ENSSSCG00000032081	NDUFS3	0.793058
												ENSSSCG00000003413	MTOR	0.792847
												ENSSSCG00000037032	DNASE1L1	0.792846
												ENSSSCG00000012294	PLP2	0.792708
												ENSSSCG00000030425	SPHK2	0.792275
												ENSSSCG00000007140	SMOX	0.791938
												ENSSSCG00000025568	TEAD2	0.791814
												ENSSSCG00000003030	CIC	0.791147
												ENSSSCG00000006511	RUSC1	0.791013
												ENSSSCG00000011575	ATG7	0.790133
												ENSSSCG00000035123	COMMD5	0.789705
												ENSSSCG00000025525		0.78957
												ENSSSCG00000010599	PDCD11	0.789563
												ENSSSCG00000012295	MAGIX	0.789373
												ENSSSCG00000012146	CTPS2	0.789242
												ENSSSCG00000028266	TMUB1	0.789145
												ENSSSCG00000007576	FOXK1	0.789051
												ENSSSCG00000024950		0.788774
												ENSSSCG00000032231		0.788412
												ENSSSCG00000036812	MPRIP	0.78836
												ENSSSCG00000032748		0.788272
												ENSSSCG00000002670	USP10	0.788158
												ENSSSCG00000000694	GAPDH	0.787839
												ENSSSCG00000031967	TAOK2	0.787699
												ENSSSCG00000017191	SRP68	0.787666
												ENSSSCG00000004957	CLN6	0.787485
												ENSSSCG00000003421		0.787456
												ENSSSCG00000007982		0.787439
												ENSSSCG00000013864	TMEM38A	0.787406
												ENSSSCG00000004408	SMPD2	0.787397
												ENSSSCG00000026896	CPSF4	0.786459
												ENSSSCG00000007791	CD2BP2	0.786102
												ENSSSCG00000040833	BRF2	0.786098
												ENSSSCG00000007431	CTSA	0.785856
												ENSSSCG00000023747	TTC19	0.785317
												ENSSSCG00000005626	FPGS	0.78513
												ENSSSCG00000017947	ACADVL	0.784867
												ENSSSCG00000003156	HRC	0.784459
												ENSSSCG00000034937	SH3BGRL3	0.784319
												ENSSSCG00000017583	SGCA	0.78416
												ENSSSCG00000031251	DDA1	0.78399
												ENSSSCG00000003015	EXOSC5	0.783814
												ENSSSCG00000013573	TRAPPC5	0.783709
												ENSSSCG00000011546	MTMR14	0.78336
												ENSSSCG00000012089	ADARB1	0.783346
												ENSSSCG00000024001	PLXNA1	0.783216
												ENSSSCG00000025164	TSC22D4	0.783001
												ENSSSCG00000017168	SEPTIN9	0.782808
												ENSSSCG00000002516	WARS	0.782795
												ENSSSCG00000001423	NELFE	0.782636
												ENSSSCG00000013670	FBXL12	0.782459
												ENSSSCG00000001992	RABGGTA	0.782406
												ENSSSCG00000008281	RTKN	0.782386
												ENSSSCG00000017407	GHDC	0.781852
												ENSSSCG00000013022	PYGM	0.780589
												ENSSSCG00000032911	DUSP8	0.779935
												ENSSSCG00000003564	GPATCH3	0.779588
												ENSSSCG00000009898	GCN1	0.779512
												ENSSSCG00000003435	MIIP	0.779323
												ENSSSCG00000038359		0.77899
												ENSSSCG00000008675	LETM1	0.778623
												ENSSSCG00000007359	LPIN3	0.778341
												ENSSSCG00000038287	RDH13	0.777998
												ENSSSCG00000013639	SLC44A2	0.777986
												ENSSSCG00000008039	NTHL1	0.77772
												ENSSSCG00000022289	PCDH1	0.7777
												ENSSSCG00000034815	U2AF2	0.777664
												ENSSSCG00000003136		0.777652
												ENSSSCG00000017356	FAM171A2	0.777566
												ENSSSCG00000001655	MEA1	0.777525
												ENSSSCG00000013642	PDE4A	0.776918
												ENSSSCG00000007980	FAM234A	0.776782
												ENSSSCG00000039196	POLR2I	0.77677
												ENSSSCG00000007395		0.776515
												ENSSSCG00000037779	CAPN10	0.776145
												ENSSSCG00000009876	DDX54	0.775415
												ENSSSCG00000000719	NDUFA9	0.774918
												ENSSSCG00000000156	FBXO7	0.774867
												ENSSSCG00000001653	PEX6	0.774864
												ENSSSCG00000034905	MVD	0.77476
												ENSSSCG00000000232	ACVRL1	0.774484
												ENSSSCG00000010104		0.774071
												ENSSSCG00000017397	MLX	0.773422
												ENSSSCG00000007312	SCAND1	0.773145
												ENSSSCG00000029808	EIF2B3	0.773082
												ENSSSCG00000014036	TMED9	0.772311
												ENSSSCG00000005661	ENDOG	0.772275
												ENSSSCG00000007786	RNF40	0.772246
												ENSSSCG00000035952	TGFB1I1	0.77207
												ENSSSCG00000011612	RPN1	0.771867
												ENSSSCG00000007340	TTI1	0.771396
												ENSSSCG00000015107	VPS11	0.771116
												ENSSSCG00000004711		0.770853
												ENSSSCG00000000111	BAIAP2L2	0.770445
												ENSSSCG00000015110	DPAGT1	0.770187
												ENSSSCG00000022295		0.769746
												ENSSSCG00000037146	SWSAP1	0.769661
												ENSSSCG00000003554	SELENON	0.769619
												ENSSSCG00000023349	ZNF768	0.768682
												ENSSSCG00000005679	ASB6	0.768384
												ENSSSCG00000014339	CTNNA1	0.768229
												ENSSSCG00000001531	SNRPC	0.768047
												ENSSSCG00000031249	PTTG1IP	0.767582
												ENSSSCG00000029034	COX4I1	0.767543
												ENSSSCG00000013720		0.767529
												ENSSSCG00000026939	LMAN2L	0.767467
												ENSSSCG00000003433	PLOD1	0.766922
												ENSSSCG00000013588	MAP2K7	0.766512
												ENSSSCG00000029781	SELENOM	0.766425
												ENSSSCG00000029241	ASB10	0.766304
												ENSSSCG00000009794	MLXIP	0.76625
												ENSSSCG00000020657	BCAM	0.766041
												ENSSSCG00000031076	MAPK7	0.765734
												ENSSSCG00000000202	MCRS1	0.765604
												ENSSSCG00000014560		0.765391
												ENSSSCG00000014366	APBB3	0.764761
												ENSSSCG00000040745	ZNF771	0.764682
												ENSSSCG00000010306	SEC24C	0.764273
												ENSSSCG00000036014	RPLP0	0.764202
												ENSSSCG00000013512	PLIN4	0.763886
												ENSSSCG00000017186	RNF157	0.763344
												ENSSSCG00000003604	ADGRB2	0.762966
												ENSSSCG00000007187	NSFL1C	0.762833
												ENSSSCG00000040533	C19orf54	0.762495
												ENSSSCG00000002508	SETD3	0.762209
												ENSSSCG00000003211	NR1H2	0.762062
												ENSSSCG00000002808	ZNF319	0.76191
												ENSSSCG00000000214	GPD1	0.761575
												ENSSSCG00000005908		0.761524
												ENSSSCG00000023672		0.761365
												ENSSSCG00000040157	AP3D1	0.760608
												ENSSSCG00000003582	SMPDL3B	0.760029
												ENSSSCG00000032265	TLE5	0.759811
												ENSSSCG00000007308	ROMO1	0.759727
												ENSSSCG00000007426	ACOT8	0.759659
												ENSSSCG00000032693	MAPK12	0.759123
												ENSSSCG00000003068	SMG9	0.758627
												ENSSSCG00000038715		0.758601
												ENSSSCG00000025109	PLD3	0.758378
												ENSSSCG00000021361	ZNF710	0.758228
												ENSSSCG00000032796	GRINA	0.757818
												ENSSSCG00000017184	PRPSAP1	0.757773
												ENSSSCG00000007728		0.756745
												ENSSSCG00000007950	ADCY9	0.756632
												ENSSSCG00000012772	BCAP31	0.756352
												ENSSSCG00000011411		0.756042
												ENSSSCG00000039909	ICAM2	0.754889
												ENSSSCG00000009310	POLR1D	0.754786
												ENSSSCG00000030798	FUS	0.75443
												ENSSSCG00000038739	MYPOP	0.754186
												ENSSSCG00000035561		0.753875
												ENSSSCG00000001852	IDH2	0.752984
												ENSSSCG00000005701	ASS1	0.752941
												ENSSSCG00000018053	MED9	0.752906
												ENSSSCG00000017938	YBX2	0.752814
												ENSSSCG00000017389	RAMP2	0.752602
												ENSSSCG00000013552	GPR108	0.752557
												ENSSSCG00000012841	PNPLA2	0.752492
												ENSSSCG00000001927		0.752326
												ENSSSCG00000034448		0.752299
												ENSSSCG00000005627	AK1	0.752173
												ENSSSCG00000002774	RIPOR1	0.751734
												ENSSSCG00000008057		0.751674
												ENSSSCG00000029156	ZNF865	0.75146
												ENSSSCG00000028465	ELAC2	0.750824
												ENSSSCG00000027890		0.750767
												ENSSSCG00000010331	ANXA11	0.750694
												ENSSSCG00000009732	CHFR	0.750644
												ENSSSCG00000033246	SAYSD1	0.750573
												ENSSSCG00000010969	GALT	0.750564
												ENSSSCG00000033291	PIP4K2B	0.75044
												ENSSSCG00000011572	SEC13	0.750382
												ENSSSCG00000014049	UNC5A	0.749693
												ENSSSCG00000014387	DIAPH1	0.74937
												ENSSSCG00000030415	DPP3	0.749084
												ENSSSCG00000034510	ORAI1	0.748798
												ENSSSCG00000036876	THAP3	0.748363
												ENSSSCG00000020758	NQO2	0.748137
												ENSSSCG00000006538	FLAD1	0.747997
												ENSSSCG00000011382	USP4	0.747848
												ENSSSCG00000010756	MGMT	0.747805
												ENSSSCG00000015720	BIN1	0.747602
												ENSSSCG00000025284	COQ9	0.747527
												ENSSSCG00000036603		0.747374
												ENSSSCG00000009558	F10	0.747329
												ENSSSCG00000012939	BRMS1	0.747137
												ENSSSCG00000022655	PTGES2	0.746496
												ENSSSCG00000006325	MGST3	0.745323
												ENSSSCG00000023498	HSPB6	0.745015
												ENSSSCG00000005909	FBXL6	0.74495
												ENSSSCG00000034782	VPS25	0.744921
												ENSSSCG00000016571		0.744891
												ENSSSCG00000035048	C1QBP	0.74444
												ENSSSCG00000040119	TIGD5	0.744325
												ENSSSCG00000023667	KEAP1	0.744177
												ENSSSCG00000007995	MCRIP2	0.744169
												ENSSSCG00000026063	DPP9	0.744153
												ENSSSCG00000005738		0.743976
												ENSSSCG00000024784	CACNA1S	0.743783
												ENSSSCG00000010931		0.743126
												ENSSSCG00000007798	TBC1D10B	0.743068
												ENSSSCG00000039757		0.742952
												ENSSSCG00000040373	BCL2L13	0.742914
												ENSSSCG00000027257	PSMB1	0.742728
												ENSSSCG00000017936		0.742394
												ENSSSCG00000000005	CDPF1	0.742264
												ENSSSCG00000001700	SLC29A1	0.7421
												ENSSSCG00000013582	XAB2	0.741634
												ENSSSCG00000009615	NUDT18	0.741173
												ENSSSCG00000003178	IRF3	0.740939
												ENSSSCG00000037369	MTG2	0.740336
												ENSSSCG00000033113	CHMP7	0.740102
												ENSSSCG00000013269	MAPK8IP1	0.739599
												ENSSSCG00000037455	NDUFS8	0.739378
												ENSSSCG00000040449	ABHD12	0.738815
												ENSSSCG00000017565	SPATA20	0.738582
												ENSSSCG00000036796	VWA7	0.73835
												ENSSSCG00000003812	PGM1	0.73823
												ENSSSCG00000027252	HCFC1R1	0.737919
												ENSSSCG00000014538	MGAT1	0.7359
												ENSSSCG00000031532	GBGT1	0.735588
												ENSSSCG00000002374	DLST	0.735424
												ENSSSCG00000010166	NTPCR	0.735182
												ENSSSCG00000003506	PINK1	0.735165
												ENSSSCG00000034883	AMIGO1	0.734763
												ENSSSCG00000025425	FCSK	0.734561
												ENSSSCG00000015231	DCPS	0.734523
												ENSSSCG00000007116	CD93	0.734486
												ENSSSCG00000033997		0.734345
												ENSSSCG00000023585	SERINC2	0.734277
												ENSSSCG00000036582		0.734118
												ENSSSCG00000003226		0.733862
												ENSSSCG00000013875	USE1	0.733788
												ENSSSCG00000012276	SYN1	0.733741
												ENSSSCG00000039021	LSM2	0.732819
												ENSSSCG00000031073	BABAM1	0.732429
												ENSSSCG00000017378	DHX8	0.731969
												ENSSSCG00000038700	FMC1	0.731834
												ENSSSCG00000008282	WDR54	0.731523
												ENSSSCG00000017549	PHB	0.731502
												ENSSSCG00000030295	NUTF2	0.731152
												ENSSSCG00000004970		0.730972
												ENSSSCG00000024750	GFOD2	0.730963
												ENSSSCG00000012926	PC	0.730846
												ENSSSCG00000035224		0.730766
												ENSSSCG00000010564	POLL	0.730595
												ENSSSCG00000032156		0.730473
												ENSSSCG00000035027	ZDHHC14	0.729413
												ENSSSCG00000006362	USP21	0.729358
												ENSSSCG00000007687	LRWD1	0.72934
												ENSSSCG00000009565	GAS6	0.728844
												ENSSSCG00000029630	TAF10	0.728797
												ENSSSCG00000007188		0.728068
												ENSSSCG00000037343	MRPS11	0.728026
												ENSSSCG00000040333	NUP62	0.727847
												ENSSSCG00000010580	NFKB2	0.72761
												ENSSSCG00000037975	JRK	0.727575
												ENSSSCG00000022820		0.727491
												ENSSSCG00000013650		0.726875
												ENSSSCG00000014450	TCOF1	0.726825
												ENSSSCG00000032436		0.726797
												ENSSSCG00000022317	SLC38A10	0.726656
												ENSSSCG00000015483	EEF1AKNMT	0.725816
												ENSSSCG00000028372	FAM131A	0.725567
												ENSSSCG00000008226	POLR1A	0.725236
												ENSSSCG00000017792	CORO6	0.725106
												ENSSSCG00000013082		0.724891
												ENSSSCG00000005895	C8orf82	0.724561
												ENSSSCG00000022404	SLC3A2	0.724428
												ENSSSCG00000005787	CTDP1	0.723036
												ENSSSCG00000005711	NUP214	0.722942
												ENSSSCG00000034014	MRPL40	0.722888
												ENSSSCG00000030065	ZBTB47	0.722761
												ENSSSCG00000028149	THYN1	0.722647
												ENSSSCG00000039673	ASB16	0.721571
												ENSSSCG00000000189	LMBR1L	0.721235
												ENSSSCG00000013037		0.721206
												ENSSSCG00000015747		0.721002
												ENSSSCG00000003505	DDOST	0.720926
												ENSSSCG00000010097	LZTR1	0.720633
												ENSSSCG00000008694	GRK4	0.720195
												ENSSSCG00000040248		0.719994
												ENSSSCG00000030045	PRMT5	0.71982
												ENSSSCG00000040265	UBFD1	0.719327
												ENSSSCG00000017949	WRAP53	0.718614
												ENSSSCG00000003137	PLEKHA4	0.718583
												ENSSSCG00000007161	LZTS3	0.718346
												ENSSSCG00000022177	DIS3L2	0.717976
												ENSSSCG00000020717	FAM160A1	0.717807
												ENSSSCG00000024453	RAF1	0.717786
												ENSSSCG00000017822	RPA1	0.717142
												ENSSSCG00000011620	RUVBL1	0.717082
												ENSSSCG00000023915	SLC2A4	0.716906
												ENSSSCG00000017817	PRPF8	0.716806
												ENSSSCG00000001858	CIB1	0.716574
												ENSSSCG00000032284	CCND3	0.716216
												ENSSSCG00000005925	EXOSC4	0.716183
												ENSSSCG00000003204	VRK3	0.716073
												ENSSSCG00000013511	HDGFL2	0.715983
												ENSSSCG00000012973	MUS81	0.715939
												ENSSSCG00000007790	PRR14	0.715885
												ENSSSCG00000036569	PTP4A3	0.715725
												ENSSSCG00000008020	IFT140	0.715514
												ENSSSCG00000014627	SMPD1	0.715434
												ENSSSCG00000032711	DMAC2	0.715129
												ENSSSCG00000017355	GRN	0.714669
												ENSSSCG00000005481		0.714656
												ENSSSCG00000007800	SEPTIN1	0.714567
												ENSSSCG00000022058		0.714564
												ENSSSCG00000021672	WBP2	0.714199
												ENSSSCG00000032974	MYADML2	0.713261
												ENSSSCG00000010083	PPIL2	0.71303
												ENSSSCG00000005313	CCDC107	0.712917
												ENSSSCG00000007478	ATP9A	0.712723
												ENSSSCG00000006488	GLMP	0.712503
												ENSSSCG00000013110	TMEM109	0.711753
												ENSSSCG00000025599	FTSJ1	0.711415
												ENSSSCG00000037445		0.711112
												ENSSSCG00000013094	DDB1	0.710919
												ENSSSCG00000018014	ZNF18	0.710728
												ENSSSCG00000012336	GNL3L	0.710548
												ENSSSCG00000002036		0.709726
												ENSSSCG00000035615	GSTK1	0.709388
												ENSSSCG00000000384	NABP2	0.709204
												ENSSSCG00000003150	NUCB1	0.709132
												ENSSSCG00000033214	GNMT	0.708864
												ENSSSCG00000017428	JUP	0.708641
												ENSSSCG00000032467	RAB5C	0.708605
												ENSSSCG00000026116	FHOD1	0.708395
												ENSSSCG00000012980	KAT5	0.70824
												ENSSSCG00000024144		0.707963
												ENSSSCG00000012850	DEAF1	0.707926
												ENSSSCG00000017227	FDXR	0.707732
												ENSSSCG00000017928		0.70762
												ENSSSCG00000040556		0.707521
												ENSSSCG00000016318	ASB18	0.707482
												ENSSSCG00000036614	PGP	0.70694
												ENSSSCG00000003971	SCMH1	0.706757
												ENSSSCG00000001824	ZXDC	0.706164
												ENSSSCG00000001233	TRIM26	0.706144
												ENSSSCG00000034465	LRP10	0.705373
												ENSSSCG00000000974	TRABD	0.705287
												ENSSSCG00000008127	SNRNP200	0.704772
												ENSSSCG00000035446	CAVIN1	0.704612
												ENSSSCG00000012857	CARS	0.704529
												ENSSSCG00000006567	CRTC2	0.70435
												ENSSSCG00000010861	COQ8A	0.704078
												ENSSSCG00000034984	PSMB4	0.7039
												ENSSSCG00000005638		0.703706
												ENSSSCG00000003940	HYI	0.703369
												ENSSSCG00000001010	WRNIP1	0.703143
												ENSSSCG00000010799	COG7	0.702877
												ENSSSCG00000026108	CDC42EP1	0.7026
												ENSSSCG00000026590	HGH1	0.702203
												ENSSSCG00000010528	ZFYVE27	0.701913
												ENSSSCG00000010078		0.700985
												ENSSSCG00000013533	RANBP3	0.700941
												ENSSSCG00000039535	CAMK2B	0.700745
												ENSSSCG00000013884	MAP1S	0.700623
												ENSSSCG00000005317	TLN1	0.70057
												ENSSSCG00000025067		0.700081
												ENSSSCG00000000702	ZNF384	0.699989
												ENSSSCG00000012965	DRAP1	0.699347
												ENSSSCG00000012386	FAM155B	0.699317
												ENSSSCG00000033299	FLNA	0.699314
												ENSSSCG00000027371	PCDHGA4	0.698628
												ENSSSCG00000011378	CCDC71	0.697935
												ENSSSCG00000040690		0.697759
												ENSSSCG00000001341		0.697344
												ENSSSCG00000038320	POR	0.697291
												ENSSSCG00000017521	SCRN2	0.69716
												ENSSSCG00000010521	UBTD1	0.696849
												ENSSSCG00000006521	FAM189B	0.696694
												ENSSSCG00000017496	MIEN1	0.696529
												ENSSSCG00000002642	CDH15	0.696399
												ENSSSCG00000013873	NR2F6	0.696177
												ENSSSCG00000014375	HARS	0.696113
												ENSSSCG00000003037		0.695926
												ENSSSCG00000005901	GPT	0.695823
												ENSSSCG00000039842	ZSCAN25	0.695804
												ENSSSCG00000007713	BUD23	0.695735
												ENSSSCG00000006539	SHC1	0.695719
												ENSSSCG00000022265	C19orf25	0.695333
												ENSSSCG00000013614	CNN1	0.694164
												ENSSSCG00000001696		0.693591
												ENSSSCG00000033586	DBNDD2	0.692525
												ENSSSCG00000009872	PLBD2	0.692123
												ENSSSCG00000010073	CHCHD10	0.691694
												ENSSSCG00000029300	ALKBH4	0.691666
												ENSSSCG00000036835	OSBPL2	0.691489
												ENSSSCG00000002646	TRAPPC2L	0.691072
												ENSSSCG00000000994	GMDS	0.690804
												ENSSSCG00000032180	MCM7	0.689938
												ENSSSCG00000017874	ATP2A3	0.689491
												ENSSSCG00000009616	HR	0.688163
												ENSSSCG00000011158	PFKP	0.688088
												ENSSSCG00000005918	DGAT1	0.687784
												ENSSSCG00000037025	PLVAP	0.687262
												ENSSSCG00000001877	SNUPN	0.687231
												ENSSSCG00000001991	DHRS1	0.687043
												ENSSSCG00000008238	ELMOD3	0.685079
												ENSSSCG00000008233	TMEM150A	0.684777
												ENSSSCG00000013771	PRKACA	0.684553
												ENSSSCG00000015982	HOXD9	0.684084
												ENSSSCG00000031819	TP53I11	0.684004
												ENSSSCG00000008312	DYSF	0.683912
												ENSSSCG00000025675	EEF2	0.683681
												ENSSSCG00000001706	AARS2	0.68354
												ENSSSCG00000006392	IGSF8	0.683467
												ENSSSCG00000026506	RALGAPA2	0.683414
												ENSSSCG00000008175	CHST10	0.683251
												ENSSSCG00000031838	RPS27	0.681547
												ENSSSCG00000006626	PI4KB	0.681302
												ENSSSCG00000030017	FOXRED1	0.68093
												ENSSSCG00000032437		0.680326
												ENSSSCG00000024437	AP2M1	0.679228
												ENSSSCG00000013429	STK11	0.679172
												ENSSSCG00000009622	POLR3D	0.678737
												ENSSSCG00000024570	KDM4B	0.678473
												ENSSSCG00000017213	JPT1	0.678406
												ENSSSCG00000037391		0.678382
												ENSSSCG00000032078	ZNF362	0.678204
												ENSSSCG00000000039	POLDIP3	0.678051
												ENSSSCG00000034440	MMP28	0.67804
												ENSSSCG00000037105	EVL	0.677862
												ENSSSCG00000007432	ZNF335	0.677129
												ENSSSCG00000010555	HIF1AN	0.676895
												ENSSSCG00000039807		0.676746
												ENSSSCG00000001872	LINGO1	0.67641
												ENSSSCG00000000685	TPI1	0.676278
												ENSSSCG00000011555	RPUSD3	0.676144
												ENSSSCG00000010744	DHX32	0.676052
												ENSSSCG00000001053	TBC1D7	0.675645
												ENSSSCG00000040919	RTN4RL2	0.674103
												ENSSSCG00000023522	TGM2	0.673672
												ENSSSCG00000026701		0.673331
												ENSSSCG00000028943	ECH1	0.673272
												ENSSSCG00000005912	GPAA1	0.673225
												ENSSSCG00000007430	NEURL2	0.672083
												ENSSSCG00000038504	FBXL15	0.671287
												ENSSSCG00000013635	TIMM29	0.67116
												ENSSSCG00000035376		0.670983
												ENSSSCG00000005720	MED27	0.670981
												ENSSSCG00000033013	MARCH9	0.670852
												ENSSSCG00000001624	FRS3	0.670849
												ENSSSCG00000003040	ARHGEF1	0.670194
												ENSSSCG00000016928	RAB3D	0.669973
												ENSSSCG00000006829	SYPL2	0.669507
												ENSSSCG00000038868	GPR107	0.669036
												ENSSSCG00000013913	KLHL26	0.668913
												ENSSSCG00000024316	COX5A	0.668141
												ENSSSCG00000014835	C2CD3	0.668005
												ENSSSCG00000008703	ADRA2C	0.667923
												ENSSSCG00000035693	POLRMT	0.667592
												ENSSSCG00000029616	FAAP100	0.666893
												ENSSSCG00000013262	AMBRA1	0.666215
												ENSSSCG00000036531		0.665789
												ENSSSCG00000001430	ATF6B	0.664846
												ENSSSCG00000039201	TGIF2-RAB5IF	0.66422
												ENSSSCG00000022401		0.664068
												ENSSSCG00000034379	MAP2K3	0.66346
												ENSSSCG00000040118		0.662989
												ENSSSCG00000010034		0.662495
												ENSSSCG00000001516		0.662275
												ENSSSCG00000032763	PYCR3	0.662269
												ENSSSCG00000008681	NELFA	0.662264
												ENSSSCG00000040107	GMEB2	0.661082
												ENSSSCG00000007818	KDM8	0.66097
												ENSSSCG00000011409		0.660968
												ENSSSCG00000040386	GINS2	0.660854
												ENSSSCG00000012271	RBM10	0.660689
												ENSSSCG00000021289	GAK	0.660367
												ENSSSCG00000034810	PEF1	0.660334
												ENSSSCG00000006482	MEF2D	0.65982
												ENSSSCG00000017934	CLDN7	0.658962
												ENSSSCG00000037536	SLC25A28	0.658662
												ENSSSCG00000033585	DUSP23	0.658454
												ENSSSCG00000038717		0.656219
												ENSSSCG00000034227	RPL35	0.653969
												ENSSSCG00000037762	TBX1	0.653529
												ENSSSCG00000006665	SF3B4	0.653491
												ENSSSCG00000035854	RAB11FIP3	0.652888
												ENSSSCG00000011435	TWF2	0.652746
												ENSSSCG00000013897	RAB3A	0.652674
												ENSSSCG00000001773	TMED3	0.65261
												ENSSSCG00000012982	SIPA1	0.652431
												ENSSSCG00000013034	PLCB3	0.652089
												ENSSSCG00000007712		0.651986
												ENSSSCG00000020873	SYNGR1	0.651804
												ENSSSCG00000017395	RETREG3	0.651755
												ENSSSCG00000038514	DDAH2	0.651715
												ENSSSCG00000033456	GPR157	0.65124
												ENSSSCG00000035645		0.651191
												ENSSSCG00000017401	ATP6V0A1	0.651083
												ENSSSCG00000025900	SH3BP5L	0.650989
												ENSSSCG00000003491	AKR7A2	0.650947
												ENSSSCG00000008682	NSD2	0.649699
												ENSSSCG00000005349	GRHPR	0.648275
												ENSSSCG00000006470	RRNAD1	0.648262
												ENSSSCG00000002267	RGMA	0.648119
												ENSSSCG00000006385	NCSTN	0.647602
												ENSSSCG00000028063		0.646973
												ENSSSCG00000022672	TRPM4	0.646843
												ENSSSCG00000008014	NUBP2	0.644973
												ENSSSCG00000025108	G6PD	0.644861
												ENSSSCG00000032787	ALAD	0.644846
												ENSSSCG00000017207	NUP85	0.644676
												ENSSSCG00000000361	CD63	0.643615
												ENSSSCG00000001903	EDC3	0.643262
												ENSSSCG00000012758	NSDHL	0.643196
												ENSSSCG00000001990	NOP9	0.643154
												ENSSSCG00000022151	B3GALT6	0.643122
												ENSSSCG00000011611	HMCES	0.64285
												ENSSSCG00000000007	TRMU	0.642465
												ENSSSCG00000009773	RILPL1	0.642288
												ENSSSCG00000013457	DOT1L	0.641819
												ENSSSCG00000034518	TOR1A	0.641698
												ENSSSCG00000026989		0.640358
												ENSSSCG00000040207	P2RY2	0.640113
												ENSSSCG00000017497	ERBB2	0.63963
												ENSSSCG00000038397	PTK2	0.639586
												ENSSSCG00000021821	MYO1C	0.639518
												ENSSSCG00000009783	OGFOD2	0.639195
												ENSSSCG00000010289	MICU1	0.639074
												ENSSSCG00000027973	COG4	0.638949
												ENSSSCG00000004761	ZFYVE19	0.63891
												ENSSSCG00000011364	NCKIPSD	0.638524
												ENSSSCG00000017362	ATXN7L3	0.638463
												ENSSSCG00000013032	GPR137	0.638446
												ENSSSCG00000017526	COPZ2	0.637976
												ENSSSCG00000038639	TOM1L2	0.63764
												ENSSSCG00000007369		0.637529
												ENSSSCG00000000773		0.636812
												ENSSSCG00000033036	ZC3H7B	0.63678
												ENSSSCG00000011569		0.636718
												ENSSSCG00000024126	CCT5	0.636587
												ENSSSCG00000017996	DHRS7C	0.636558
												ENSSSCG00000024045		0.636042
												ENSSSCG00000039580	FOXJ2	0.635812
												ENSSSCG00000014567	TRIM66	0.635569
												ENSSSCG00000029830		0.635475
												ENSSSCG00000009764	CCDC92	0.634927
												ENSSSCG00000029521	CD82	0.634747
												ENSSSCG00000034360	CELSR2	0.634464
												ENSSSCG00000000985	EXOC2	0.63434
												ENSSSCG00000005716	POMT1	0.634142
												ENSSSCG00000000765	IL17RA	0.633752
												ENSSSCG00000032522		0.633695
												ENSSSCG00000012934	CCS	0.633654
												ENSSSCG00000005934	TRAPPC9	0.63304
												ENSSSCG00000008194	ACTR1B	0.632865
												ENSSSCG00000017204	ITGB4	0.632672
												ENSSSCG00000029411	CAPN2	0.632645
												ENSSSCG00000000379	ESYT1	0.632632
												ENSSSCG00000008557	EMILIN1	0.632078
												ENSSSCG00000001595	DAAM2	0.631191
												ENSSSCG00000032637	EVC	0.630764
												ENSSSCG00000032116		0.630663
												ENSSSCG00000017917	MINK1	0.629033
												ENSSSCG00000022786	MOGS	0.628199
												ENSSSCG00000034070	ZNF592	0.62715
												ENSSSCG00000032985	GOT2	0.627056
												ENSSSCG00000012838	TSPAN4	0.626881
												ENSSSCG00000036852	TSEN54	0.625465
												ENSSSCG00000036547	METTL7B	0.624903
												ENSSSCG00000009758	DHX37	0.624622
												ENSSSCG00000014443	CAMK2A	0.624148
												ENSSSCG00000032501		0.623933
												ENSSSCG00000000031	MCAT	0.623594
												ENSSSCG00000000035	TTLL1	0.623518
												ENSSSCG00000010108	KLHL22	0.623394
												ENSSSCG00000034137	PPIB	0.623373
												ENSSSCG00000030421	GDI1	0.622905
												ENSSSCG00000032083	MRPL37	0.622014
												ENSSSCG00000007962	SNRNP25	0.621533
												ENSSSCG00000038439	PRX	0.621323
												ENSSSCG00000001863	TMEM266	0.621256
												ENSSSCG00000002741	ZNF821	0.621177
												ENSSSCG00000017778	DHRS13	0.621134
												ENSSSCG00000015080	CEP164	0.62107
												ENSSSCG00000032453	SUV39H1	0.620866
												ENSSSCG00000037427	PTDSS2	0.620363
												ENSSSCG00000036512	FGFRL1	0.619877
												ENSSSCG00000008721	ABLIM2	0.619826
												ENSSSCG00000017906		0.618829
												ENSSSCG00000002723	AARS	0.617781
												ENSSSCG00000007943	NMRAL1	0.617648
												ENSSSCG00000023666	CTSB	0.616746
												ENSSSCG00000008574	KIF3C	0.61643
												ENSSSCG00000017126	NARF	0.616234
												ENSSSCG00000031899	JSRP1	0.616085
												ENSSSCG00000012956	PACS1	0.61598
												ENSSSCG00000040710	SURF4	0.615443
												ENSSSCG00000039703	EEPD1	0.614692
												ENSSSCG00000017690	DHRS11	0.613587
												ENSSSCG00000034868		0.613493
												ENSSSCG00000024837	SYT12	0.613426
												ENSSSCG00000010280	VSIR	0.612763
												ENSSSCG00000000696		0.612013
												ENSSSCG00000008043	TRAF7	0.611785
												ENSSSCG00000008640	IAH1	0.610833
												ENSSSCG00000012856	NAP1L4	0.610478
												ENSSSCG00000017783		0.609181
												ENSSSCG00000032674	TCEA3	0.608257
												ENSSSCG00000001837	FANCI	0.607737
												ENSSSCG00000028381		0.607544
												ENSSSCG00000003257	CACNG6	0.607496
												ENSSSCG00000024813	MAP3K3	0.60749
												ENSSSCG00000008687	MXD4	0.607359
												ENSSSCG00000022506	COL6A1	0.607257
												ENSSSCG00000008035		0.6069
												ENSSSCG00000032932	MSRB1	0.606724
												ENSSSCG00000012992	FRMD8	0.606139
												ENSSSCG00000034923	ABHD16A	0.605722
												ENSSSCG00000007682	SH2B2	0.60545
												ENSSSCG00000017894	WSCD1	0.605171
												ENSSSCG00000007719	CLIP2	0.604567
												ENSSSCG00000000022	RTL6	0.604121
												ENSSSCG00000011616	COPG1	0.60399
												ENSSSCG00000036964	FAM83H	0.603748
												ENSSSCG00000006572	NPR1	0.603581
												ENSSSCG00000027286	DGKQ	0.602946
												ENSSSCG00000003561	ZDHHC18	0.602794
												ENSSSCG00000008695	MFSD10	0.602099
												ENSSSCG00000038313	ZNF219	0.602059
												ENSSSCG00000038053	TK2	0.601846
												ENSSSCG00000025507	RPL27	0.601263
												ENSSSCG00000023998		0.600694
												ENSSSCG00000005325		0.600555
												ENSSSCG00000003901	FAAH	0.600517
												ENSSSCG00000003343	ATAD3A	0.60043
												ENSSSCG00000021587	MESD	0.600053
												ENSSSCG00000008698	RGS12	0.599455
												ENSSSCG00000013900		0.599161
												ENSSSCG00000017385	PSME3	0.597785
												ENSSSCG00000039160		0.596692
												ENSSSCG00000016214	STK16	0.596584
												ENSSSCG00000016753	POLD2	0.596508
												ENSSSCG00000031280	MRPL57	0.595919
												ENSSSCG00000017164		0.595098
												ENSSSCG00000002664	GSE1	0.595014
												ENSSSCG00000036741	PITX1	0.594578
												ENSSSCG00000000064	ACO2	0.59398
												ENSSSCG00000017209	MIF4GD	0.593467
												ENSSSCG00000015211	PKNOX2	0.592817
												ENSSSCG00000027190	TUBA8	0.592598
												ENSSSCG00000007925	NAGPA	0.591343
												ENSSSCG00000037875	ZNF688	0.59088
												ENSSSCG00000021129	PFKM	0.590461
												ENSSSCG00000002667	ZDHHC7	0.589862
												ENSSSCG00000012063	VPS26C	0.589563
												ENSSSCG00000036700		0.589371
												ENSSSCG00000027334	EIF1AD	0.589227
												ENSSSCG00000003644	FHL3	0.588916
												ENSSSCG00000002863	LRP3	0.588744
												ENSSSCG00000029151	RASIP1	0.588555
												ENSSSCG00000017194	CDK3	0.588334
												ENSSSCG00000029570	PXDN	0.58818
												ENSSSCG00000040578	CASKIN2	0.588101
												ENSSSCG00000008041	PKD1	0.587593
												ENSSSCG00000017818	SERPINF1	0.587101
												ENSSSCG00000003850	CZIB	0.586752
												ENSSSCG00000000059	XRCC6	0.58633
												ENSSSCG00000027357	CSTB	0.586327
												ENSSSCG00000032804	BORCS5	0.586306
												ENSSSCG00000001418	NEU1	0.586155
												ENSSSCG00000006522	GBA	0.586048
												ENSSSCG00000003551	PAQR7	0.58598
												ENSSSCG00000012770	CCNQ	0.585817
												ENSSSCG00000013878	PGLS	0.584099
												ENSSSCG00000006653	ENSA	0.583177
												ENSSSCG00000014003	MIER2	0.582885
												ENSSSCG00000032642	DDX41	0.582153
												ENSSSCG00000010341	TSPAN14	0.580967
												ENSSSCG00000003265	LENG1	0.580486
												ENSSSCG00000001379	TUBB	0.580409
												ENSSSCG00000001619	FOXP4	0.580352
												ENSSSCG00000001376	DHX16	0.580239
												ENSSSCG00000025329	DDX49	0.580012
												ENSSSCG00000033514	CRHR2	0.579667
												ENSSSCG00000016988	ERGIC1	0.579582
												ENSSSCG00000027299	PANK4	0.578736
												ENSSSCG00000035993	C1QTNF2	0.578412
												ENSSSCG00000030544	TMEM143	0.578255
												ENSSSCG00000016722	UBE2D4	0.577947
												ENSSSCG00000026106	TXNDC15	0.577927
												ENSSSCG00000014559	PSMD13	0.577262
												ENSSSCG00000026817	ZNF646	0.577008
												ENSSSCG00000036018		0.576571
												ENSSSCG00000017788	TP53I13	0.576468
												ENSSSCG00000032059	PSENEN	0.576381
												ENSSSCG00000000090		0.575783
												ENSSSCG00000002003		0.575769
												ENSSSCG00000007424	TNNC2	0.575672
												ENSSSCG00000006790	WDR77	0.575162
												ENSSSCG00000003329	ACAP3	0.574913
												ENSSSCG00000003143	MAMSTR	0.574668
												ENSSSCG00000003983	SMAP2	0.573784
												ENSSSCG00000001885	C15orf39	0.573769
												ENSSSCG00000037102	FSTL3	0.573764
												ENSSSCG00000000736	TEAD4	0.573671
												ENSSSCG00000002650		0.573572
												ENSSSCG00000010052	BCR	0.573508
												ENSSSCG00000010132	COMT	0.573308
												ENSSSCG00000001579		0.573132
												ENSSSCG00000012966	C11orf68	0.572867
												ENSSSCG00000026962	A4GALT	0.572489
												ENSSSCG00000010613	ITPRIP	0.572325
												ENSSSCG00000032768		0.571753
												ENSSSCG00000022204	AGRN	0.571605
												ENSSSCG00000013572	PNPLA6	0.571265
												ENSSSCG00000017544	ATP5MC1	0.570353
												ENSSSCG00000038954	PLIN3	0.570349
												ENSSSCG00000034758	PDXK	0.56955
												ENSSSCG00000026155	FSCN2	0.569341
												ENSSSCG00000005628	ST6GALNAC4	0.569003
												ENSSSCG00000003128	LIG1	0.567442
												ENSSSCG00000009879	TPCN1	0.567341
												ENSSSCG00000023379	UBE2L6	0.566448
												ENSSSCG00000001501	VPS52	0.566338
												ENSSSCG00000007231	MYLK2	0.566259
												ENSSSCG00000000145		0.565028
												ENSSSCG00000012650	OCRL	0.56488
												ENSSSCG00000013281	EXT2	0.564802
												ENSSSCG00000037999	PPP1R14B	0.564628
												ENSSSCG00000011548		0.564626
												ENSSSCG00000040968	DUS3L	0.563098
												ENSSSCG00000009516	UBAC2	0.56275
												ENSSSCG00000000980	ALG12	0.561904
												ENSSSCG00000003420		0.56156
												ENSSSCG00000000084	ATF4	0.561501
												ENSSSCG00000034876	PET100	0.561499
												ENSSSCG00000002006	PSME1	0.56114
												ENSSSCG00000000038	CYB5R3	0.561053
												ENSSSCG00000016744	TMED4	0.560869
												ENSSSCG00000012927	RCE1	0.560368
												ENSSSCG00000004744	TYRO3	0.559775
												ENSSSCG00000016215		0.559243
												ENSSSCG00000010027	PATZ1	0.558025
												ENSSSCG00000001504	WDR46	0.557508
												ENSSSCG00000001689	GTPBP2	0.557492
												ENSSSCG00000001493	PRIM2	0.557265
												ENSSSCG00000036224		0.556799
												ENSSSCG00000033762		0.556695
												ENSSSCG00000035664	ZBTB45	0.556559
												ENSSSCG00000026457	GALNT17	0.556098
												ENSSSCG00000030369	YARS	0.555958
												ENSSSCG00000035253	MAFG	0.554334
												ENSSSCG00000001527	ILRUN	0.553694
												ENSSSCG00000013086	CYB561A3	0.552461
												ENSSSCG00000037013	WFIKKN1	0.552174
												ENSSSCG00000003342	DVL1	0.551667
												ENSSSCG00000007593	ANKRD61	0.550638
												ENSSSCG00000007143	MAVS	0.550245
												ENSSSCG00000024669		0.550015
												ENSSSCG00000001691	RSPH9	0.54981
												ENSSSCG00000002040	MRPL52	0.549721
												ENSSSCG00000003382	TAS1R1	0.549487
												ENSSSCG00000031129	SIRT5	0.549016
												ENSSSCG00000023681	PWWP2B	0.548435
												ENSSSCG00000010133	ARVCF	0.548423
												ENSSSCG00000007556	PSMG3	0.548161
												ENSSSCG00000036870	RTN2	0.547714
												ENSSSCG00000017624	CUEDC1	0.547162
												ENSSSCG00000035985	TRIM11	0.547129
												ENSSSCG00000024206	CPPED1	0.546086
												ENSSSCG00000029438	SESN2	0.545266
												ENSSSCG00000003412	EXOSC10	0.544617
												ENSSSCG00000007516		0.544358
												ENSSSCG00000024770	LIG3	0.544243
												ENSSSCG00000014569		0.544131
												ENSSSCG00000031767		0.543903
												ENSSSCG00000003000	ITPKC	0.543637
												ENSSSCG00000007425	SNX21	0.54357
												ENSSSCG00000007019	GPAT4	0.54332
												ENSSSCG00000012878		0.543183
												ENSSSCG00000038852		0.542988
												ENSSSCG00000007932	ROGDI	0.542741
												ENSSSCG00000024676	SRPK3	0.541924
												ENSSSCG00000013595	CERS4	0.540948
												ENSSSCG00000009739	NOC4L	0.540665
												ENSSSCG00000035057	RUNDC1	0.540611
												ENSSSCG00000040037	MTSS2	0.539947
												ENSSSCG00000017764	KIAA0100	0.53962
												ENSSSCG00000032203		0.538916
												ENSSSCG00000013756	MRI1	0.536482
												ENSSSCG00000013453		0.534813
												ENSSSCG00000003139	BCAT2	0.53432
												ENSSSCG00000027423	TMEM53	0.532415
												ENSSSCG00000011653	PCCB	0.532099
												ENSSSCG00000038255	ART1	0.53187
												ENSSSCG00000005713	PLPP7	0.531351
												ENSSSCG00000014884		0.531267
												ENSSSCG00000007559	MAFK	0.531125
												ENSSSCG00000032655	ALYREF	0.530316
												ENSSSCG00000027907		0.530314
												ENSSSCG00000006559		0.529439
												ENSSSCG00000008077	CARD19	0.529192
												ENSSSCG00000007599	LMTK2	0.52886
												ENSSSCG00000023231	RBM22	0.528684
												ENSSSCG00000017340	DCAKD	0.528673
												ENSSSCG00000025796	NLE1	0.52645
												ENSSSCG00000017812	VPS53	0.526281
												ENSSSCG00000015074	SIDT2	0.525758
												ENSSSCG00000035364	VKORC1	0.525698
												ENSSSCG00000028571		0.525219
												ENSSSCG00000032623		0.525209
												ENSSSCG00000028559	LZTS1	0.5249
												ENSSSCG00000017208	SLC25A19	0.524573
[truncated: 223 more rows]
