# Supplementary material for: Co-expression network analysis predicts a key role of microRNAs in the adaptation of the porcine skeletal muscle to nutrient supply
Source: J Anim Sci Biotechnol. 2020 Jan 17;11:10. doi: 10.1186/s40104-019-0412-z (PMC6966835; doi:10.1186/s40104-019-0412-z)
Supplement: Supplementary file 10 — Additional file 10: Table S10. Identification of conserved mRNA targets for selected highly expressed and differentially expressed miRNAs based on the TargetScan Context++ score. [file 40104_2019_412_MOESM10_ESM.xlsx]

## Sheet: Hoja1
Table S10: Conserved mRNA targets for selected highly expressed and differentially expressed miRNAs according to the Context++ score generated by the TargetScan algorithm.
miRNA	Gene	Context++ percentile	Context++ score
ssc-let-7/ssc-miR-98	BACH1	0.96	-0.42
	FBXO32	0.95	-0.24
	OSMR	0.93	-0.35
	PBX1	0.95	-0.28
	YOD1	0.98	-0.5
	ZBTB16	0.85	-0.24
ssc-miR-1	BACH2	0.89	-0.2
	THBS1	0.97	-0.33
ssc-miR-148a-3p	ARRDC3	0.95	-0.31
	BACH2	0.87	-0.21
	GADD45A	0.99	-0.79
	PDK4	0.88	-0.22
	TXNIP	0.93	-0.28
ssc-miR-493-5p	FBXO32	0.77	-0.07
	PDK4	0.79	-0.08
	PDGFC	0.89	-0.14
	ZFAND5	0.87	-0.12
