# Supplementary material for: Co-expression network analysis predicts a key role of microRNAs in the adaptation of the porcine skeletal muscle to nutrient supply
Source: J Anim Sci Biotechnol. 2020 Jan 17;11:10. doi: 10.1186/s40104-019-0412-z (PMC6966835; doi:10.1186/s40104-019-0412-z)
Supplement: Supplementary file 11 — Additional file 11: Table S11. miRNAs predicted to bind the 3′-UTR of the porcine PDK4 gene. [file 40104_2019_412_MOESM11_ESM.xlsx]

## Sheet: Worksheet
Table S11: set of miRNAs predicted to bind the 3’-UTR of the porcine PDK4 gene.
miRNA	seed	PDK4 3’-UTR site
ssc-miR-503	5’- AGCAGCG -3’	49 – 55
ssc-miR-148a-3p	5’- CAGTGCA -3’	734 – 740
ssc-miR-421-5p	5’- CTCATTA -3’	1205 – 1211
ssc-miR-151-3p	5’- TAGACTG -3’	1225 – 1231
ssc-miR-30e-3p	5’- TTTCAGT -3’	1756 – 1762
ssc-miR-30a-3p	5’- TTTCAGT -3’	1756 – 1762
ssc-miR-493-5p	5’- TGTACAT -3’	2052 – 2058
