# Supplementary material for: Co-expression network analysis predicts a key role of microRNAs in the adaptation of the porcine skeletal muscle to nutrient supply
Source: J Anim Sci Biotechnol. 2020 Jan 17;11:10. doi: 10.1186/s40104-019-0412-z (PMC6966835; doi:10.1186/s40104-019-0412-z)
Supplement: Supplementary file 14 — Additional file 14: Table S14. Gene co-expression modules significantly associated with meat quality and fatty acids composition traits according to the WGCNA algorithm (AL-T0/AL-T2 contrast). [file 40104_2019_412_MOESM14_ESM.xlsx]

## Sheet: T0T2_WGCNA_Green_module
Table S14: Gene co-expression Green module and meat quality and gluteus medius (GM) fatty acids composition traits significantly associated according to WGCNA algorithm in the AL-T0/AL-T2 contrast.
Linoleic acid content (C18:2_ω6)				Intramuscular pH 45' post-mortem (PH45GM)
ID	Gene	P-value		ID	Gene	P-value
ENSSSCG00000027443	MRAS	0.000253273		ENSSSCG00000000160	PRDM4	0.00187817
ENSSSCG00000017134	FN3KRP	0.00317436		ENSSSCG00000024954	FGF1	0.00289058
ENSSSCG00000028108	ASAP3	0.00398892		ENSSSCG00000004980	THSD4	0.00316503
ENSSSCG00000010992		0.00587776		ENSSSCG00000010517	PGAM1	0.003216
ENSSSCG00000008337	AAK1	0.00593317		ENSSSCG00000024219	TIGAR	0.00472777
ENSSSCG00000001994	TINF2	0.00769403		ENSSSCG00000011604	CHCHD4	0.00486861
ENSSSCG00000005319	GBA2	0.00892212		ENSSSCG00000021638	NEU3	0.00568449
ENSSSCG00000026947	GMPR2	0.0115844		ENSSSCG00000010822	BPNT1	0.00612061
ENSSSCG00000000419	RDH16	0.0159543		ENSSSCG00000011433	WDR82	0.00656432
ENSSSCG00000011106	CREM	0.0166091		ENSSSCG00000001475	SLC39A7	0.00781698
ENSSSCG00000017251	SOX9	0.0169739		ENSSSCG00000033786		0.00790776
ENSSSCG00000032505	ING5	0.0189845		ENSSSCG00000025448	SERTAD3	0.00911057
ENSSSCG00000029983	PCGF3	0.0197406		ENSSSCG00000001723	PLA2G7	0.00972311
ENSSSCG00000001898	ULK3	0.0202978		ENSSSCG00000001411	APOM	0.0102312
ENSSSCG00000006502	ARHGEF2	0.0209356		ENSSSCG00000025527		0.0102844
ENSSSCG00000006746	VANGL1	0.0232707		ENSSSCG00000010456	PANK1	0.0114646
ENSSSCG00000040719	KIAA0040	0.0243584		ENSSSCG00000031881	CDC42SE1	0.0115546
ENSSSCG00000003621	ZSCAN20	0.0255014		ENSSSCG00000010330	PPIF	0.0128825
ENSSSCG00000022933	EFR3B	0.0285158		ENSSSCG00000025638	UBE2Z	0.0129265
ENSSSCG00000037501	FANCF	0.028627		ENSSSCG00000007094	DZANK1	0.0143522
ENSSSCG00000034272	DENND6B	0.0290287		ENSSSCG00000014056	RNF44	0.0156793
ENSSSCG00000012875		0.0322677		ENSSSCG00000007788	PHKG2	0.016202
ENSSSCG00000032043	SLC35D1	0.0332965		ENSSSCG00000034708	PITX2	0.0166631
ENSSSCG00000005233	DMRT2	0.0334277		ENSSSCG00000007896	TXNDC11	0.0176516
ENSSSCG00000033422		0.0341332		ENSSSCG00000001880	SIN3A	0.0183953
ENSSSCG00000001723	PLA2G7	0.0351602		ENSSSCG00000039867	UCK2	0.0187881
ENSSSCG00000025448	SERTAD3	0.0355226		ENSSSCG00000026446		0.018994
ENSSSCG00000017682	MYO19	0.0359907		ENSSSCG00000013397	ARNTL	0.0194674
ENSSSCG00000023653	GLIS2	0.0391433		ENSSSCG00000027659	FUCA1	0.0204654
ENSSSCG00000036401		0.0435222		ENSSSCG00000011643	AMOTL2	0.0210057
ENSSSCG00000020910	TMEM120A	0.0437475		ENSSSCG00000008337	AAK1	0.0222977
ENSSSCG00000011604	CHCHD4	0.0476193		ENSSSCG00000008171	NPAS2	0.0231676
ENSSSCG00000005301	FAM214B	0.049811		ENSSSCG00000017682	MYO19	0.0245418
ENSSSCG00000027251	CDC7	0.0498968		ENSSSCG00000023373	ZNHIT3	0.0247494
ENSSSCG00000007350	PPP1R16B	0.0560926		ENSSSCG00000032563	TMEM39B	0.0255712
ENSSSCG00000011197	OXNAD1	0.0572542		ENSSSCG00000031159		0.0259251
ENSSSCG00000015283	PIK3C2B	0.0601543		ENSSSCG00000027869	PHF13	0.0265358
ENSSSCG00000006644	CERS2	0.0608328		ENSSSCG00000005288	TLE4	0.026602
ENSSSCG00000014056	RNF44	0.0611615		ENSSSCG00000000843	TXNRD1	0.0269461
ENSSSCG00000017518	OSBPL7	0.0638423		ENSSSCG00000022687	NAA40	0.0275911
ENSSSCG00000035856		0.0652378		ENSSSCG00000036401		0.0278222
ENSSSCG00000009676	ZNF395	0.0654443		ENSSSCG00000034278	SLC31A1	0.0279088
ENSSSCG00000025856	TMEM106A	0.0662116		ENSSSCG00000010219	ARID5B	0.0281171
ENSSSCG00000026446		0.0711908		ENSSSCG00000004154	TNFAIP3	0.0299487
ENSSSCG00000032563	TMEM39B	0.0713927		ENSSSCG00000004332	BACH2	0.0306468
ENSSSCG00000017214	ARMC7	0.0723149		ENSSSCG00000011454	SFMBT1	0.0312172
ENSSSCG00000029711	ZNF518B	0.0730615		ENSSSCG00000022846	SLC4A3	0.0321213
ENSSSCG00000003264	CNOT3	0.0780393		ENSSSCG00000028190	HOMEZ	0.0323333
ENSSSCG00000000014	FAM118A	0.0782529		ENSSSCG00000001892	SCAMP2	0.0324979
ENSSSCG00000010330	PPIF	0.079497		ENSSSCG00000017803	TIMM22	0.0327345
ENSSSCG00000027564		0.0836607		ENSSSCG00000022787	RABIF	0.0330579
ENSSSCG00000024219	TIGAR	0.0858155		ENSSSCG00000005385	NR4A3	0.0331092
ENSSSCG00000022507	POLR2H	0.0876629		ENSSSCG00000012315	SYNJ2	0.0332332
ENSSSCG00000009807	RHOF	0.0877777		ENSSSCG00000009243	THAP9	0.035952
ENSSSCG00000011433	WDR82	0.0922092		ENSSSCG00000030095	ZBTB16	0.0366766
ENSSSCG00000007094	DZANK1	0.0933269		ENSSSCG00000009186	METAP1	0.0376618
ENSSSCG00000025221	PAXIP1	0.0943328		ENSSSCG00000023172		0.0383926
ENSSSCG00000000843	TXNRD1	0.0944586		ENSSSCG00000017251	SOX9	0.0390337
ENSSSCG00000010517	PGAM1	0.0948632		ENSSSCG00000005233	DMRT2	0.0390811
ENSSSCG00000017987		0.0949578		ENSSSCG00000006644	CERS2	0.0391427
ENSSSCG00000021638	NEU3	0.095193		ENSSSCG00000035448	SS18L1	0.0392875
ENSSSCG00000013397	ARNTL	0.0988256		ENSSSCG00000037970	SOX8	0.0402631
ENSSSCG00000017195	TRIM65	0.103691		ENSSSCG00000017477	CASC3	0.0409156
ENSSSCG00000012084	PRDM15	0.10973		ENSSSCG00000017134	FN3KRP	0.041112
ENSSSCG00000001475	SLC39A7	0.113542		ENSSSCG00000040719	KIAA0040	0.0419302
ENSSSCG00000012591	AMOT	0.115319		ENSSSCG00000017986	NDEL1	0.0421715
ENSSSCG00000035537	RUNX1	0.116141		ENSSSCG00000011125	GATA3	0.0425579
ENSSSCG00000017102	TENT4A	0.116837		ENSSSCG00000017476	MSL1	0.0431023
ENSSSCG00000010822	BPNT1	0.117732		ENSSSCG00000002496	GLRX5	0.0434569
ENSSSCG00000002917	NFKBID	0.1191		ENSSSCG00000035400	YPEL2	0.0438834
ENSSSCG00000017476	MSL1	0.120951		ENSSSCG00000034654	MYOG	0.0442841
ENSSSCG00000015334	PDK4	0.123119		ENSSSCG00000029711	ZNF518B	0.0449168
ENSSSCG00000032835	ATP6V1G1	0.124796		ENSSSCG00000017987		0.0457208
ENSSSCG00000028190	HOMEZ	0.127226		ENSSSCG00000002392		0.0469568
ENSSSCG00000034049		0.128491		ENSSSCG00000031432	KDELR2	0.0488454
ENSSSCG00000012769	ATP2B3	0.129973		ENSSSCG00000030165	MAFF	0.0499798
ENSSSCG00000025826	BOC	0.137542		ENSSSCG00000011670	PXYLP1	0.0505836
ENSSSCG00000009605	GFRA2	0.140127		ENSSSCG00000009605	GFRA2	0.050684
ENSSSCG00000009186	METAP1	0.144969		ENSSSCG00000035537	RUNX1	0.0508573
ENSSSCG00000011643	AMOTL2	0.147144		ENSSSCG00000005301	FAM214B	0.0548403
ENSSSCG00000010456	PANK1	0.147639		ENSSSCG00000002917	NFKBID	0.0555624
ENSSSCG00000024671	WNT9A	0.15277		ENSSSCG00000033032	ZBTB14	0.0557346
ENSSSCG00000029687	TMEM246	0.154016		ENSSSCG00000030118	SAP30	0.0559293
ENSSSCG00000031881	CDC42SE1	0.157017		ENSSSCG00000009801	BCL7A	0.0568989
ENSSSCG00000009901	SIRT4	0.157484		ENSSSCG00000029760	CIPC	0.0570251
ENSSSCG00000004929	PARP16	0.159255		ENSSSCG00000004929	PARP16	0.0578251
ENSSSCG00000004399	SLC22A16	0.161004		ENSSSCG00000008349	CNRIP1	0.0590059
ENSSSCG00000012315	SYNJ2	0.16282		ENSSSCG00000002762	TERF2	0.0607216
ENSSSCG00000032450		0.163493		ENSSSCG00000017391	PLEKHH3	0.0607247
ENSSSCG00000016193	CNOT9	0.163743		ENSSSCG00000011133	PFKFB3	0.0608311
ENSSSCG00000025638	UBE2Z	0.164756		ENSSSCG00000029687	TMEM246	0.0611475
ENSSSCG00000030153	SMURF1	0.16547		ENSSSCG00000035518		0.0615355
ENSSSCG00000022687	NAA40	0.168081		ENSSSCG00000017518	OSBPL7	0.063489
ENSSSCG00000039295	MRPL34	0.16973		ENSSSCG00000006740	ATP1A1	0.0636317
ENSSSCG00000040890		0.170811		ENSSSCG00000006502	ARHGEF2	0.0639023
ENSSSCG00000021436	DFFB	0.172091		ENSSSCG00000003579		0.0649796
ENSSSCG00000016985	BNIP1	0.174433		ENSSSCG00000027251	CDC7	0.0663043
ENSSSCG00000034278	SLC31A1	0.174555		ENSSSCG00000026741		0.0668593
ENSSSCG00000008349	CNRIP1	0.175901		ENSSSCG00000024671	WNT9A	0.0668875
ENSSSCG00000027659	FUCA1	0.178156		ENSSSCG00000037413	KBTBD7	0.0680749
ENSSSCG00000035448	SS18L1	0.178754		ENSSSCG00000009807	RHOF	0.069631
ENSSSCG00000031728	ABRA	0.179202		ENSSSCG00000031728	ABRA	0.0700955
ENSSSCG00000009934	KCTD10	0.182176		ENSSSCG00000015283	PIK3C2B	0.0705933
ENSSSCG00000008197	SEMA4C	0.18249		ENSSSCG00000022933	EFR3B	0.0708148
ENSSSCG00000001880	SIN3A	0.183242		ENSSSCG00000023653	GLIS2	0.0715207
ENSSSCG00000035518		0.186681		ENSSSCG00000016985	BNIP1	0.07258
ENSSSCG00000009672		0.190004		ENSSSCG00000036030	INKA2	0.0741405
ENSSSCG00000022413	TIRAP	0.191253		ENSSSCG00000032043	SLC35D1	0.0750346
ENSSSCG00000007954	SLX4	0.192166		ENSSSCG00000032835	ATP6V1G1	0.0755796
ENSSSCG00000015558	SMG7	0.193774		ENSSSCG00000010992		0.0818672
ENSSSCG00000011670	PXYLP1	0.194744		ENSSSCG00000021871	FDXACB1	0.0825562
ENSSSCG00000034708	PITX2	0.195637		ENSSSCG00000016193	CNOT9	0.0826812
ENSSSCG00000011454	SFMBT1	0.199408		ENSSSCG00000015715	EN1	0.0851057
ENSSSCG00000001892	SCAMP2	0.200055		ENSSSCG00000027166	BICD2	0.0852764
ENSSSCG00000030165	MAFF	0.200431		ENSSSCG00000009934	KCTD10	0.0866842
ENSSSCG00000016426		0.201559		ENSSSCG00000005449	PTPN3	0.0881944
ENSSSCG00000007788	PHKG2	0.202612		ENSSSCG00000020910	TMEM120A	0.101327
ENSSSCG00000032607	ALPL	0.202835		ENSSSCG00000006504	KHDC4	0.106761
ENSSSCG00000017391	PLEKHH3	0.203989		ENSSSCG00000000842	KANSL2	0.108302
ENSSSCG00000008171	NPAS2	0.205058		ENSSSCG00000034049		0.111623
ENSSSCG00000037970	SOX8	0.206177		ENSSSCG00000004507	SMAD7	0.112432
ENSSSCG00000037292	PLA2G4E	0.206521		ENSSSCG00000015334	PDK4	0.113912
ENSSSCG00000007896	TXNDC11	0.209351		ENSSSCG00000017195	TRIM65	0.120469
ENSSSCG00000000769		0.213124		ENSSSCG00000036358		0.121282
ENSSSCG00000036154		0.217018		ENSSSCG00000012769	ATP2B3	0.122834
ENSSSCG00000017477	CASC3	0.217337		ENSSSCG00000035101	KLF5	0.123721
ENSSSCG00000023857		0.219057		ENSSSCG00000022507	POLR2H	0.130533
ENSSSCG00000026741		0.221515		ENSSSCG00000016605	LMOD2	0.133767
ENSSSCG00000007919		0.22212		ENSSSCG00000016956	MAST4	0.135697
ENSSSCG00000023373	ZNHIT3	0.233869		ENSSSCG00000015558	SMG7	0.137253
ENSSSCG00000011133	PFKFB3	0.234377		ENSSSCG00000022413	TIRAP	0.141491
ENSSSCG00000033786		0.234535		ENSSSCG00000014047	FGFR4	0.142553
ENSSSCG00000031159		0.235559		ENSSSCG00000005501	TRIM32	0.144875
ENSSSCG00000024694	TAF4	0.235654		ENSSSCG00000004399	SLC22A16	0.145451
ENSSSCG00000006582	S100A14	0.239168		ENSSSCG00000008197	SEMA4C	0.147561
ENSSSCG00000030623	XKR8	0.240409		ENSSSCG00000007812	XPO6	0.153702
ENSSSCG00000009801	BCL7A	0.245371		ENSSSCG00000038900		0.155163
ENSSSCG00000006740	ATP1A1	0.249171		ENSSSCG00000011106	CREM	0.157926
ENSSSCG00000023172		0.249475		ENSSSCG00000027443	MRAS	0.16064
ENSSSCG00000016605	LMOD2	0.259551		ENSSSCG00000000769		0.171811
ENSSSCG00000035533	ANKRD39	0.259633		ENSSSCG00000007840	POLR3E	0.178485
ENSSSCG00000027869	PHF13	0.260515		ENSSSCG00000013784	DNAJB1	0.181451
ENSSSCG00000001411	APOM	0.266547		ENSSSCG00000000014	FAM118A	0.182523
ENSSSCG00000035400	YPEL2	0.266884		ENSSSCG00000023714	SLC31A2	0.184012
ENSSSCG00000005449	PTPN3	0.268461		ENSSSCG00000013278	TSPAN18	0.185358
ENSSSCG00000014047	FGFR4	0.272343		ENSSSCG00000012591	AMOT	0.186641
ENSSSCG00000035101	KLF5	0.272653		ENSSSCG00000006746	VANGL1	0.18975
ENSSSCG00000004507	SMAD7	0.273765		ENSSSCG00000025221	PAXIP1	0.201809
ENSSSCG00000022846	SLC4A3	0.275237		ENSSSCG00000001898	ULK3	0.203124
ENSSSCG00000005501	TRIM32	0.287917		ENSSSCG00000012875		0.203902
ENSSSCG00000024954	FGF1	0.288945		ENSSSCG00000007350	PPP1R16B	0.205883
ENSSSCG00000015986	HOXD1	0.29278		ENSSSCG00000006582	S100A14	0.208799
ENSSSCG00000007840	POLR3E	0.297071		ENSSSCG00000005319	GBA2	0.210589
ENSSSCG00000031432	KDELR2	0.298114		ENSSSCG00000021815		0.224838
ENSSSCG00000002276	PLEKHG3	0.304265		ENSSSCG00000007352	DHX35	0.232423
ENSSSCG00000009243	THAP9	0.306527		ENSSSCG00000015986	HOXD1	0.23279
ENSSSCG00000010219	ARID5B	0.308789		ENSSSCG00000026947	GMPR2	0.23862
ENSSSCG00000027166	BICD2	0.314438		ENSSSCG00000033422		0.239098
ENSSSCG00000027859	HDAC7	0.316114		ENSSSCG00000000419	RDH16	0.244139
ENSSSCG00000017986	NDEL1	0.319082		ENSSSCG00000030153	SMURF1	0.247161
ENSSSCG00000021871	FDXACB1	0.329056		ENSSSCG00000012084	PRDM15	0.253784
ENSSSCG00000029760	CIPC	0.332161		ENSSSCG00000040890		0.258757
ENSSSCG00000006504	KHDC4	0.332795		ENSSSCG00000030277	ENDOV	0.267355
ENSSSCG00000026505	SETD6	0.333848		ENSSSCG00000016426		0.267394
ENSSSCG00000021815		0.339291		ENSSSCG00000021436	DFFB	0.269829
ENSSSCG00000036030	INKA2	0.351986		ENSSSCG00000017102	TENT4A	0.282871
ENSSSCG00000025564	GAS2L1	0.359856		ENSSSCG00000001994	TINF2	0.285417
ENSSSCG00000000842	KANSL2	0.360337		ENSSSCG00000003621	ZSCAN20	0.299364
ENSSSCG00000015715	EN1	0.362069		ENSSSCG00000036154		0.31249
ENSSSCG00000033032	ZBTB14	0.382792		ENSSSCG00000039295	MRPL34	0.318535
ENSSSCG00000006828	ATXN7L2	0.396318		ENSSSCG00000017133	RAB40B	0.318774
ENSSSCG00000017133	RAB40B	0.405624		ENSSSCG00000023857		0.324154
ENSSSCG00000038900		0.407141		ENSSSCG00000037292	PLA2G4E	0.328114
ENSSSCG00000030118	SAP30	0.413106		ENSSSCG00000027564		0.330528
ENSSSCG00000023714	SLC31A2	0.421561		ENSSSCG00000025856	TMEM106A	0.33424
ENSSSCG00000030277	ENDOV	0.433726		ENSSSCG00000017214	ARMC7	0.339163
ENSSSCG00000005288	TLE4	0.439072		ENSSSCG00000034272	DENND6B	0.347063
ENSSSCG00000002762	TERF2	0.442696		ENSSSCG00000011639	SRPRB	0.357385
ENSSSCG00000003579		0.443497		ENSSSCG00000030623	XKR8	0.361058
ENSSSCG00000034654	MYOG	0.445122		ENSSSCG00000025826	BOC	0.363855
ENSSSCG00000003527	EPHB2	0.4475		ENSSSCG00000006893	BCAR3	0.365586
ENSSSCG00000011639	SRPRB	0.44889		ENSSSCG00000038763	CERK	0.366572
ENSSSCG00000039867	UCK2	0.466251		ENSSSCG00000009901	SIRT4	0.378138
ENSSSCG00000017803	TIMM22	0.471275		ENSSSCG00000025564	GAS2L1	0.387411
ENSSSCG00000004332	BACH2	0.48487		ENSSSCG00000037501	FANCF	0.394033
ENSSSCG00000036358		0.487429		ENSSSCG00000033329	SLC47A1	0.426373
ENSSSCG00000005385	NR4A3	0.499253		ENSSSCG00000006828	ATXN7L2	0.427406
ENSSSCG00000000160	PRDM4	0.521543		ENSSSCG00000032450		0.471674
ENSSSCG00000002392		0.525975		ENSSSCG00000011197	OXNAD1	0.4937
ENSSSCG00000025527		0.536848		ENSSSCG00000003527	EPHB2	0.496797
ENSSSCG00000013784	DNAJB1	0.580005		ENSSSCG00000035533	ANKRD39	0.508308
ENSSSCG00000011125	GATA3	0.59027		ENSSSCG00000024694	TAF4	0.523158
ENSSSCG00000022787	RABIF	0.602925		ENSSSCG00000026505	SETD6	0.55184
ENSSSCG00000002496	GLRX5	0.645933		ENSSSCG00000007919		0.579944
ENSSSCG00000007352	DHX35	0.652974		ENSSSCG00000029983	PCGF3	0.589823
ENSSSCG00000013278	TSPAN18	0.668812		ENSSSCG00000035856		0.628779
ENSSSCG00000000108	TMEM184B	0.697089		ENSSSCG00000009676	ZNF395	0.643857
ENSSSCG00000038763	CERK	0.733275		ENSSSCG00000028108	ASAP3	0.669235
ENSSSCG00000007812	XPO6	0.736969		ENSSSCG00000032607	ALPL	0.685147
ENSSSCG00000037413	KBTBD7	0.791941		ENSSSCG00000000108	TMEM184B	0.696002
ENSSSCG00000016956	MAST4	0.794624		ENSSSCG00000009672		0.742989
ENSSSCG00000030095	ZBTB16	0.794928		ENSSSCG00000017333	FMNL1	0.751718
ENSSSCG00000033329	SLC47A1	0.813598		ENSSSCG00000002276	PLEKHG3	0.801784
ENSSSCG00000006893	BCAR3	0.859568		ENSSSCG00000003264	CNOT3	0.835396
ENSSSCG00000004980	THSD4	0.946545		ENSSSCG00000032505	ING5	0.917329
ENSSSCG00000004154	TNFAIP3	0.982629		ENSSSCG00000027859	HDAC7	0.953278
ENSSSCG00000017333	FMNL1	0.991729		ENSSSCG00000007954	SLX4	0.975337

## Sheet: T0T2_WGCNA_Purple_module
Table S14: Gene co-expression Purple module and meat quality and gluteus medius (GM) fatty acids composition traits significantly associated according to WGCNA algorithm in the AL-T0/AL-T2 contrast.
Omega-3 content (ω3)				Omega-6/Omega-3 ratio (ω6/ω3)
ID	Gene	P-value		ID	Gene	P-value
ENSSSCG00000021906	SYT7	5.7573e-05		ENSSSCG00000016287	CHRND	0.000376625
ENSSSCG00000016287	CHRND	9.22638e-05		ENSSSCG00000014431	AFAP1L1	0.00103611
ENSSSCG00000025537	PTPN6	0.000167086		ENSSSCG00000025537	PTPN6	0.00134396
ENSSSCG00000007391	MATN4	0.00046156		ENSSSCG00000021906	SYT7	0.0017484
ENSSSCG00000033958	RYR3	0.000642222		ENSSSCG00000007391	MATN4	0.00603779
ENSSSCG00000038141		0.00178112		ENSSSCG00000033958	RYR3	0.00910701
ENSSSCG00000014431	AFAP1L1	0.00238637		ENSSSCG00000038141		0.0115941
ENSSSCG00000004699	ELL3	0.00273542		ENSSSCG00000004142	CITED2	0.0143014
ENSSSCG00000008294	ACTG2	0.00424419		ENSSSCG00000004699	ELL3	0.0156117
ENSSSCG00000027417	LDLRAD4	0.0048988		ENSSSCG00000032413		0.0211698
ENSSSCG00000004674	SHF	0.00508859		ENSSSCG00000017563	MYCBPAP	0.0225641
ENSSSCG00000017563	MYCBPAP	0.00666398		ENSSSCG00000027417	LDLRAD4	0.0289633
ENSSSCG00000032413		0.00783659		ENSSSCG00000004674	SHF	0.0294949
ENSSSCG00000011368	P4HTM	0.0109373		ENSSSCG00000021944	RAC2	0.035325
ENSSSCG00000035702	WDSUB1	0.013037		ENSSSCG00000008294	ACTG2	0.0373542
ENSSSCG00000034942	STAR	0.0177509		ENSSSCG00000008010	CHTF18	0.0382493
ENSSSCG00000008010	CHTF18	0.0193218		ENSSSCG00000011368	P4HTM	0.0433343
ENSSSCG00000026818		0.0196112		ENSSSCG00000002919	TYROBP	0.0540123
ENSSSCG00000021944	RAC2	0.0253268		ENSSSCG00000026818		0.0628595
ENSSSCG00000030505	PLEKHN1	0.0260604		ENSSSCG00000006578	S100A4	0.0797425
ENSSSCG00000004142	CITED2	0.0271339		ENSSSCG00000035702	WDSUB1	0.0870846
ENSSSCG00000013023	RASGRP2	0.0346906		ENSSSCG00000006625	RFX5	0.0936559
ENSSSCG00000002919	TYROBP	0.0409044		ENSSSCG00000034942	STAR	0.119066
ENSSSCG00000012484	SYTL4	0.0525636		ENSSSCG00000037065	EMP2	0.126869
ENSSSCG00000006625	RFX5	0.0559084		ENSSSCG00000009215	ABCG2	0.141878
ENSSSCG00000037065	EMP2	0.057775		ENSSSCG00000013023	RASGRP2	0.148343
ENSSSCG00000036839		0.0718451		ENSSSCG00000030505	PLEKHN1	0.152461
ENSSSCG00000005599	RABEPK	0.0770573		ENSSSCG00000037396		0.168256
ENSSSCG00000040957		0.0778456		ENSSSCG00000040957		0.168375
ENSSSCG00000037396		0.0794177		ENSSSCG00000012484	SYTL4	0.227799
ENSSSCG00000009215	ABCG2	0.0841566		ENSSSCG00000013732	MAST1	0.235196
ENSSSCG00000006578	S100A4	0.0851255		ENSSSCG00000005599	RABEPK	0.278194
ENSSSCG00000014376	HARS2	0.0883605		ENSSSCG00000030707	INPP5K	0.283584
ENSSSCG00000031809	ZKSCAN5	0.102502		ENSSSCG00000031809	ZKSCAN5	0.317257
ENSSSCG00000011113	NUDT5	0.124988		ENSSSCG00000031292		0.332042
ENSSSCG00000031292		0.126992		ENSSSCG00000004420	TRAF3IP2	0.358778
ENSSSCG00000013732	MAST1	0.136686		ENSSSCG00000037670	TMEM164	0.410483
ENSSSCG00000030707	INPP5K	0.171689		ENSSSCG00000036839		0.413378
ENSSSCG00000004420	TRAF3IP2	0.191023		ENSSSCG00000014376	HARS2	0.508655
ENSSSCG00000037670	TMEM164	0.284628		ENSSSCG00000011113	NUDT5	0.606064
ENSSSCG00000024513		0.293702		ENSSSCG00000024513		0.996662

## Sheet: T0T2_WGCNA_Red_module
Table S14: Gene co-expression Red module and meat quality and gluteus medius (GM) fatty acids composition traits significantly associated according to WGCNA algorithm in the AL-T0/AL-T2 contrast.
Linoleic acid content (C18:2_ω6)				Arachidonic acid content (C20:4)
ID	Gene	P-value		ID	Gene	P-value
ENSSSCG00000010554	SCD	3.99909e-05		ENSSSCG00000025822	SFRP1	0.000298716
ENSSSCG00000025822	SFRP1	9.82856e-05		ENSSSCG00000010554	SCD	0.00078167
ENSSSCG00000007710	MLXIPL	0.000618464		ENSSSCG00000015802	FAM149A	0.000980209
ENSSSCG00000017421	ACLY	0.000822903		ENSSSCG00000010529	SFRP5	0.00146687
ENSSSCG00000015802	FAM149A	0.00086576		ENSSSCG00000000259	CSAD	0.00206994
ENSSSCG00000017694	ACACA	0.000982134		ENSSSCG00000015270	FMOD	0.00419264
ENSSSCG00000033822	THRSP	0.00157334		ENSSSCG00000037318	TRABD2B	0.00566941
ENSSSCG00000040681	FABP4	0.00183463		ENSSSCG00000013292	PRR5L	0.00578369
ENSSSCG00000013056	LGALS12	0.00265028		ENSSSCG00000017694	ACACA	0.00588073
ENSSSCG00000010529	SFRP5	0.00329649		ENSSSCG00000024644		0.00802952
ENSSSCG00000040464	LEP	0.00350416		ENSSSCG00000002825		0.0084294
ENSSSCG00000030626	ALDH1L1	0.00472683		ENSSSCG00000033822	THRSP	0.0088981
ENSSSCG00000017759	ALDOC	0.005128		ENSSSCG00000002026	EFS	0.00905427
ENSSSCG00000002825		0.0058689		ENSSSCG00000028612	PTPRS	0.0117045
ENSSSCG00000000259	CSAD	0.00592119		ENSSSCG00000017421	ACLY	0.0119095
ENSSSCG00000011557	CIDEC	0.00610307		ENSSSCG00000011557	CIDEC	0.0134002
ENSSSCG00000024644		0.00646381		ENSSSCG00000007710	MLXIPL	0.0141294
ENSSSCG00000015270	FMOD	0.00677271		ENSSSCG00000036620	DPH2	0.0147477
ENSSSCG00000021386	PTGR1	0.0073309		ENSSSCG00000040464	LEP	0.015782
ENSSSCG00000034102	DGAT2	0.0086304		ENSSSCG00000013056	LGALS12	0.0168371
ENSSSCG00000029944	FASN	0.00873357		ENSSSCG00000029944	FASN	0.0179201
ENSSSCG00000027952	ADCY5	0.00889829		ENSSSCG00000000033	TSPO	0.0184566
ENSSSCG00000037318	TRABD2B	0.00899748		ENSSSCG00000011410	CYB561D2	0.0197058
ENSSSCG00000017498	PPP1R1B	0.0104591		ENSSSCG00000017759	ALDOC	0.0199942
ENSSSCG00000017801		0.0111611		ENSSSCG00000017498	PPP1R1B	0.0202601
ENSSSCG00000013292	PRR5L	0.0129404		ENSSSCG00000012844	SLC25A22	0.0203399
ENSSSCG00000001844	PLIN1	0.014356		ENSSSCG00000037918	ADIRF	0.0206038
ENSSSCG00000028612	PTPRS	0.0165648		ENSSSCG00000037487		0.021412
ENSSSCG00000021408	TKT	0.0175603		ENSSSCG00000011250	ACAA1	0.0218486
ENSSSCG00000037487		0.018514		ENSSSCG00000040681	FABP4	0.0219839
ENSSSCG00000036620	DPH2	0.0188658		ENSSSCG00000030626	ALDH1L1	0.0228175
ENSSSCG00000037918	ADIRF	0.0193139		ENSSSCG00000030209	MFNG	0.0232198
ENSSSCG00000008237	RETSAT	0.0199949		ENSSSCG00000034102	DGAT2	0.02337
ENSSSCG00000037754	SLC39A11	0.0205285		ENSSSCG00000010381	ARHGAP22	0.0233973
ENSSSCG00000010184	AGT	0.0207173		ENSSSCG00000001844	PLIN1	0.0285152
ENSSSCG00000012844	SLC25A22	0.0209177		ENSSSCG00000027952	ADCY5	0.0286174
ENSSSCG00000011250	ACAA1	0.0242037		ENSSSCG00000017472	IGFBP4	0.0310151
ENSSSCG00000002026	EFS	0.0257145		ENSSSCG00000017801		0.0325756
ENSSSCG00000029395	TMEM25	0.0310446		ENSSSCG00000008601	SDC1	0.0349382
ENSSSCG00000003573	MAP3K6	0.0312348		ENSSSCG00000000010	FBLN1	0.0354373
ENSSSCG00000038492	PHETA2	0.0399603		ENSSSCG00000025561	VASN	0.0382942
ENSSSCG00000002993	CYP2A19	0.0411421		ENSSSCG00000003105	SLC1A5	0.0388231
ENSSSCG00000000423		0.0447513		ENSSSCG00000023912	ORAI2	0.039837
ENSSSCG00000013667	COL5A3	0.0459593		ENSSSCG00000017218	CDR2L	0.0406365
ENSSSCG00000003018	LIPE	0.047196		ENSSSCG00000021408	TKT	0.0444601
ENSSSCG00000011434		0.0499258		ENSSSCG00000040642	LASP1	0.0539169
ENSSSCG00000015290	CDK18	0.0501168		ENSSSCG00000016754	AEBP1	0.054386
ENSSSCG00000003590	PTPRU	0.0518998		ENSSSCG00000000062	CSDC2	0.0546206
ENSSSCG00000011410	CYB561D2	0.0530154		ENSSSCG00000029395	TMEM25	0.056513
ENSSSCG00000009029	ARHGAP10	0.0534864		ENSSSCG00000009029	ARHGAP10	0.0582099
ENSSSCG00000023912	ORAI2	0.054751		ENSSSCG00000025270	CHRD	0.0607032
ENSSSCG00000017218	CDR2L	0.059225		ENSSSCG00000017383		0.067767
ENSSSCG00000030209	MFNG	0.0603175		ENSSSCG00000000368	MMP19	0.0683071
ENSSSCG00000010479	RBP4	0.0651341		ENSSSCG00000003603	COL16A1	0.0689478
ENSSSCG00000003105	SLC1A5	0.0714449		ENSSSCG00000032684	BOK	0.0706109
ENSSSCG00000000033	TSPO	0.0721555		ENSSSCG00000039311	NCS1	0.0750349
ENSSSCG00000000368	MMP19	0.0735388		ENSSSCG00000003402	PGD	0.0776069
ENSSSCG00000032728	EFNB1	0.0858421		ENSSSCG00000037754	SLC39A11	0.0779898
ENSSSCG00000000010	FBLN1	0.0874919		ENSSSCG00000033608	LOXL2	0.0780244
ENSSSCG00000025561	VASN	0.0938791		ENSSSCG00000021386	PTGR1	0.0798048
ENSSSCG00000017383		0.11253		ENSSSCG00000003573	MAP3K6	0.0803068
ENSSSCG00000003603	COL16A1	0.112886		ENSSSCG00000011234	CMTM7	0.087683
ENSSSCG00000010381	ARHGAP22	0.116322		ENSSSCG00000022004	SH3BP2	0.0905331
ENSSSCG00000005593	OLFML2A	0.117061		ENSSSCG00000000423		0.091278
ENSSSCG00000033608	LOXL2	0.118478		ENSSSCG00000021798	LZTS2	0.092262
ENSSSCG00000025176	NOTCH3	0.140192		ENSSSCG00000038492	PHETA2	0.0933777
ENSSSCG00000003088	APOE	0.143268		ENSSSCG00000003590	PTPRU	0.0934004
ENSSSCG00000037568	RAB43	0.144858		ENSSSCG00000017012	SLIT3	0.0941773
ENSSSCG00000008601	SDC1	0.15549		ENSSSCG00000005593	OLFML2A	0.0964517
ENSSSCG00000016754	AEBP1	0.160271		ENSSSCG00000024043	ADAMTS2	0.104217
ENSSSCG00000025270	CHRD	0.183847		ENSSSCG00000026084	SLC49A3	0.108331
ENSSSCG00000032684	BOK	0.184729		ENSSSCG00000010479	RBP4	0.108658
ENSSSCG00000003402	PGD	0.190801		ENSSSCG00000003088	APOE	0.109001
ENSSSCG00000000062	CSDC2	0.196139		ENSSSCG00000013667	COL5A3	0.113009
ENSSSCG00000024043	ADAMTS2	0.198564		ENSSSCG00000002993	CYP2A19	0.115094
ENSSSCG00000009999	TBC1D10A	0.198796		ENSSSCG00000002039	MMP14	0.116652
ENSSSCG00000021798	LZTS2	0.21019		ENSSSCG00000010184	AGT	0.117029
ENSSSCG00000021557	SULT1A3	0.21968		ENSSSCG00000032728	EFNB1	0.119909
ENSSSCG00000040642	LASP1	0.228462		ENSSSCG00000036135	COL1A1	0.120277
ENSSSCG00000038806	AXL	0.229807		ENSSSCG00000037568	RAB43	0.120348
ENSSSCG00000022741	PDGFRB	0.237841		ENSSSCG00000011434		0.123371
ENSSSCG00000017012	SLIT3	0.252917		ENSSSCG00000024059	VAT1	0.128619
ENSSSCG00000032803	CYP2S1	0.256016		ENSSSCG00000008237	RETSAT	0.130299
ENSSSCG00000015326	COL1A2	0.262279		ENSSSCG00000034441	MRGPRF	0.137805
ENSSSCG00000037275	SNX22	0.263413		ENSSSCG00000015290	CDK18	0.139346
ENSSSCG00000002039	MMP14	0.282172		ENSSSCG00000012766	BGN	0.139775
ENSSSCG00000011234	CMTM7	0.283043		ENSSSCG00000025176	NOTCH3	0.149097
ENSSSCG00000015825	ADGRA2	0.287299		ENSSSCG00000016267	ITM2C	0.15595
ENSSSCG00000039311	NCS1	0.296368		ENSSSCG00000017082	SPARC	0.162705
ENSSSCG00000038401	TRAM2	0.303446		ENSSSCG00000015326	COL1A2	0.163185
ENSSSCG00000036135	COL1A1	0.304798		ENSSSCG00000022741	PDGFRB	0.175803
ENSSSCG00000017472	IGFBP4	0.30715		ENSSSCG00000005751	COL5A1	0.17914
ENSSSCG00000022004	SH3BP2	0.324442		ENSSSCG00000038540		0.180348
ENSSSCG00000038540		0.330837		ENSSSCG00000001422	C2	0.18092
ENSSSCG00000026084	SLC49A3	0.333953		ENSSSCG00000021557	SULT1A3	0.184479
ENSSSCG00000027331	COL6A3	0.344585		ENSSSCG00000009999	TBC1D10A	0.185412
ENSSSCG00000017082	SPARC	0.377033		ENSSSCG00000038806	AXL	0.186473
ENSSSCG00000034441	MRGPRF	0.379545		ENSSSCG00000012985	LTBP3	0.194006
ENSSSCG00000024059	VAT1	0.421476		ENSSSCG00000003018	LIPE	0.199412
ENSSSCG00000037508	GSN	0.435203		ENSSSCG00000032803	CYP2S1	0.203561
ENSSSCG00000007334	SRC	0.445906		ENSSSCG00000017199	TRIM47	0.207026
ENSSSCG00000012985	LTBP3	0.493682		ENSSSCG00000017422	FKBP10	0.227179
ENSSSCG00000007565	TTYH3	0.497535		ENSSSCG00000037275	SNX22	0.243389
ENSSSCG00000001422	C2	0.502055		ENSSSCG00000017300	MRC2	0.252567
ENSSSCG00000005650	CERCAM	0.508659		ENSSSCG00000033892	EVA1B	0.260032
ENSSSCG00000017993	NTN1	0.508846		ENSSSCG00000029275	PPARGC1A	0.272099
ENSSSCG00000005751	COL5A1	0.517321		ENSSSCG00000038401	TRAM2	0.284146
ENSSSCG00000016267	ITM2C	0.529539		ENSSSCG00000000061	PMM1	0.285619
ENSSSCG00000017072	GALNT10	0.53458		ENSSSCG00000037508	GSN	0.294909
ENSSSCG00000017199	TRIM47	0.538864		ENSSSCG00000005650	CERCAM	0.303218
ENSSSCG00000012766	BGN	0.554884		ENSSSCG00000017993	NTN1	0.305702
ENSSSCG00000017422	FKBP10	0.581064		ENSSSCG00000004052	FNDC1	0.30959
ENSSSCG00000004052	FNDC1	0.608342		ENSSSCG00000007334	SRC	0.317369
ENSSSCG00000015271	PRELP	0.610196		ENSSSCG00000027331	COL6A3	0.322715
ENSSSCG00000017300	MRC2	0.629887		ENSSSCG00000017152	SGSH	0.337433
ENSSSCG00000022236	FOLR1	0.638345		ENSSSCG00000017072	GALNT10	0.337496
ENSSSCG00000029275	PPARGC1A	0.664983		ENSSSCG00000015825	ADGRA2	0.351294
ENSSSCG00000000061	PMM1	0.701093		ENSSSCG00000016585	IMPDH1	0.375411
ENSSSCG00000033892	EVA1B	0.78753		ENSSSCG00000014316	TGFBI	0.417012
ENSSSCG00000017152	SGSH	0.855684		ENSSSCG00000002829	MMP2	0.513227
ENSSSCG00000014316	TGFBI	0.902321		ENSSSCG00000009545	COL4A2	0.553425
ENSSSCG00000002829	MMP2	0.92861		ENSSSCG00000015271	PRELP	0.58684
ENSSSCG00000016585	IMPDH1	0.93001		ENSSSCG00000004024		0.629364
ENSSSCG00000009545	COL4A2	0.975667		ENSSSCG00000007565	TTYH3	0.80743
ENSSSCG00000004024		0.994457		ENSSSCG00000022236	FOLR1	0.898376

## Sheet: T0T2_WGCNA_Turquoise_module
Table S14: Gene co-expression Turquoise module and meat quality and gluteus medius (GM) fatty acids composition traits significantly associated according to WGCNA algorithm in the AL-T0/AL-T2 contrast.
Meat redness (a*)				Saturated/Unsaturated fatty acids ratio (SFA/UFA)				Unsaturated fatty acids content (UFA)
ID	Gene	P-value		ID	Gene	P-value		ID	Gene	P-value
ENSSSCG00000005720	MED27	9.85814e-05		ENSSSCG00000040833	BRF2	0.000362713		ENSSSCG00000040833	BRF2	0.00015566
ENSSSCG00000012063	VPS26C	0.0001109		ENSSSCG00000010078		0.000365761		ENSSSCG00000034350	SERHL2	0.000191598
ENSSSCG00000015340	ASNS	0.000122758		ENSSSCG00000012980	KAT5	0.000401327		ENSSSCG00000002016	THTPA	0.000254923
ENSSSCG00000013509	CHAF1A	0.000171982		ENSSSCG00000012348	APEX2	0.000478255		ENSSSCG00000012348	APEX2	0.000297723
ENSSSCG00000027657	ZC4H2	0.000210171		ENSSSCG00000008238	ELMOD3	0.000534155		ENSSSCG00000010078		0.000307122
ENSSSCG00000009681	INTS9	0.000282858		ENSSSCG00000003412	EXOSC10	0.000536286		ENSSSCG00000001341		0.000328671
ENSSSCG00000012741		0.000304717		ENSSSCG00000015065	BUD13	0.000549566		ENSSSCG00000008238	ELMOD3	0.000337955
ENSSSCG00000024636	TGFBRAP1	0.000344255		ENSSSCG00000002016	THTPA	0.000558927		ENSSSCG00000012980	KAT5	0.000390069
ENSSSCG00000017159	TBC1D16	0.00042656		ENSSSCG00000017389	RAMP2	0.000562816		ENSSSCG00000017389	RAMP2	0.000539859
ENSSSCG00000040373	BCL2L13	0.00043371		ENSSSCG00000015071	SIK3	0.000566966		ENSSSCG00000003412	EXOSC10	0.000632274
ENSSSCG00000013050	MARK2	0.000548756		ENSSSCG00000013494	MATK	0.000720305		ENSSSCG00000001463	PSMB9	0.000669919
ENSSSCG00000038843	ST3GAL2	0.000710767		ENSSSCG00000003616	FAM167B	0.000720643		ENSSSCG00000015071	SIK3	0.000841626
ENSSSCG00000036363		0.000712772		ENSSSCG00000003564	GPATCH3	0.000742337		ENSSSCG00000023354	ACAD9	0.000916968
ENSSSCG00000021236		0.000765766		ENSSSCG00000001341		0.000746223		ENSSSCG00000010564	POLL	0.000928157
ENSSSCG00000032842	GIPC1	0.000775019		ENSSSCG00000010564	POLL	0.000747813		ENSSSCG00000010002	SF3A1	0.000940748
ENSSSCG00000000090		0.000839388		ENSSSCG00000010280	VSIR	0.000927684		ENSSSCG00000003564	GPATCH3	0.000975914
ENSSSCG00000034314	LSM4	0.000849217		ENSSSCG00000034350	SERHL2	0.00106304		ENSSSCG00000029763	IFI35	0.000987517
ENSSSCG00000034518	TOR1A	0.000865551		ENSSSCG00000010002	SF3A1	0.00110713		ENSSSCG00000010280	VSIR	0.000988358
ENSSSCG00000005719	RAPGEF1	0.000932763		ENSSSCG00000013582	XAB2	0.00111687		ENSSSCG00000015065	BUD13	0.000994396
ENSSSCG00000001022	SSR1	0.000950261		ENSSSCG00000008640	IAH1	0.00136628		ENSSSCG00000013494	MATK	0.00105618
ENSSSCG00000005103		0.000981518		ENSSSCG00000033489		0.00141382		ENSSSCG00000006533	ADAM15	0.00113051
ENSSSCG00000036272		0.00101679		ENSSSCG00000024752	ALDH4A1	0.00145234		ENSSSCG00000024752	ALDH4A1	0.00114905
ENSSSCG00000015775	DCTD	0.0010412		ENSSSCG00000038954	PLIN3	0.00147774		ENSSSCG00000038190	MPST	0.00115766
ENSSSCG00000017772	SDF2	0.00108728		ENSSSCG00000001653	PEX6	0.00168849		ENSSSCG00000033366		0.00128384
ENSSSCG00000010327	POLR3A	0.00116191		ENSSSCG00000001463	PSMB9	0.00169062		ENSSSCG00000032180	MCM7	0.0013455
ENSSSCG00000027374		0.00118337		ENSSSCG00000023354	ACAD9	0.00170712		ENSSSCG00000022864	EIF6	0.00134574
ENSSSCG00000002032	SLC7A8	0.00118343		ENSSSCG00000032180	MCM7	0.00172		ENSSSCG00000013582	XAB2	0.00136987
ENSSSCG00000014792	STIM1	0.00123094		ENSSSCG00000029763	IFI35	0.00173131		ENSSSCG00000018014	ZNF18	0.00147359
ENSSSCG00000006522	GBA	0.00130802		ENSSSCG00000006533	ADAM15	0.00176164		ENSSSCG00000031799	TMEM139	0.00147809
ENSSSCG00000023998		0.00132099		ENSSSCG00000018014	ZNF18	0.001931		ENSSSCG00000038954	PLIN3	0.00150821
ENSSSCG00000031295		0.00138639		ENSSSCG00000026038	DDX28	0.00199901		ENSSSCG00000007914	METTL22	0.00167859
ENSSSCG00000001819	MAN2A2	0.00143132		ENSSSCG00000021586	ZHX2	0.00209726		ENSSSCG00000009213		0.00168625
ENSSSCG00000028372	FAM131A	0.00143764		ENSSSCG00000022864	EIF6	0.00211929		ENSSSCG00000011390	IP6K1	0.00178223
ENSSSCG00000024770	LIG3	0.00148415		ENSSSCG00000023915	SLC2A4	0.00212666		ENSSSCG00000008640	IAH1	0.00180031
ENSSSCG00000021475	SLC4A2	0.00157517		ENSSSCG00000003435	MIIP	0.00218273		ENSSSCG00000032768		0.00193917
ENSSSCG00000000702	ZNF384	0.0016326		ENSSSCG00000031799	TMEM139	0.00220401		ENSSSCG00000009285		0.0019428
ENSSSCG00000023391	LONP2	0.00170649		ENSSSCG00000033366		0.00223171		ENSSSCG00000003064	ETHE1	0.00194777
ENSSSCG00000017406	STAT5B	0.00170843		ENSSSCG00000013755	CCDC130	0.00239482		ENSSSCG00000003435	MIIP	0.00195104
ENSSSCG00000010166	NTPCR	0.00172985		ENSSSCG00000009213		0.00241675		ENSSSCG00000023915	SLC2A4	0.00199577
ENSSSCG00000001418	NEU1	0.00180088		ENSSSCG00000010070	SMARCB1	0.00246748		ENSSSCG00000003616	FAM167B	0.00200727
ENSSSCG00000010283	SPOCK2	0.0018593		ENSSSCG00000003165	RPS11	0.0025287		ENSSSCG00000001398		0.0020345
ENSSSCG00000005683		0.0018716		ENSSSCG00000032768		0.0026099		ENSSSCG00000001434	EGFL8	0.00206074
ENSSSCG00000023672		0.00193061		ENSSSCG00000001700	SLC29A1	0.00265789		ENSSSCG00000010070	SMARCB1	0.00213659
ENSSSCG00000032996	SLC7A5	0.00204082		ENSSSCG00000025571	POLR2G	0.00276144		ENSSSCG00000003165	RPS11	0.00213735
ENSSSCG00000027190	TUBA8	0.00204577		ENSSSCG00000027128	LONP1	0.00277045		ENSSSCG00000001700	SLC29A1	0.0022358
ENSSSCG00000029708	SLC25A38	0.00208865		ENSSSCG00000016532	WDR91	0.00284618		ENSSSCG00000040636	KRT80	0.00229826
ENSSSCG00000005649	URM1	0.00211765		ENSSSCG00000028288	PRPF38A	0.00293654		ENSSSCG00000007239	CCM2L	0.00235788
ENSSSCG00000010974	CNTFR	0.00212865		ENSSSCG00000017205	SAP30BP	0.00297636		ENSSSCG00000026038	DDX28	0.00243509
ENSSSCG00000000077	ADSL	0.00215414		ENSSSCG00000036208	SHMT1	0.00298636		ENSSSCG00000001653	PEX6	0.00246057
ENSSSCG00000006645	SETDB1	0.00221125		ENSSSCG00000039740		0.00301597		ENSSSCG00000027847	CSKMT	0.00251024
ENSSSCG00000035193	MRPS23	0.00221437		ENSSSCG00000035211	GCC1	0.00315317		ENSSSCG00000027128	LONP1	0.00256212
ENSSSCG00000013642	PDE4A	0.00224482		ENSSSCG00000027973	COG4	0.00316998		ENSSSCG00000013755	CCDC130	0.00258667
ENSSSCG00000012939	BRMS1	0.00226279		ENSSSCG00000011390	IP6K1	0.00321703		ENSSSCG00000027973	COG4	0.00265378
ENSSSCG00000007801	ZNF48	0.0023118		ENSSSCG00000028694	ATP6V1B2	0.00322768		ENSSSCG00000033489		0.00277134
ENSSSCG00000010079	PPM1F	0.00233705		ENSSSCG00000003064	ETHE1	0.0032282		ENSSSCG00000001476	HSD17B8	0.00283596
ENSSSCG00000004704	PPIP5K1	0.00235592		ENSSSCG00000013886	B3GNT3	0.00331553		ENSSSCG00000011378	CCDC71	0.00308775
ENSSSCG00000016340	ASB1	0.00244815		ENSSSCG00000007914	METTL22	0.00333466		ENSSSCG00000026367	IFT172	0.00309669
ENSSSCG00000031594		0.00254401		ENSSSCG00000011378	CCDC71	0.00335737		ENSSSCG00000013639	SLC44A2	0.00316776
ENSSSCG00000009773	RILPL1	0.0026531		ENSSSCG00000020665	TAF6L	0.00340689		ENSSSCG00000021586	ZHX2	0.00323896
ENSSSCG00000002989	AKT2	0.00265527		ENSSSCG00000040636	KRT80	0.00341303		ENSSSCG00000028694	ATP6V1B2	0.00332031
ENSSSCG00000011353	PFKFB4	0.00267795		ENSSSCG00000036700		0.00344804		ENSSSCG00000039740		0.00341851
ENSSSCG00000014014	TBC1D9B	0.00277422		ENSSSCG00000007239	CCM2L	0.0036533		ENSSSCG00000010034		0.00349976
ENSSSCG00000001903	EDC3	0.00285354		ENSSSCG00000035147	HSD17B1	0.00369219		ENSSSCG00000010929	CYB5R1	0.00351256
ENSSSCG00000013930	ATP13A1	0.0029329		ENSSSCG00000009285		0.00371964		ENSSSCG00000013003	ZNHIT2	0.00351367
ENSSSCG00000033301	THAP7	0.00295313		ENSSSCG00000013003	ZNHIT2	0.00381333		ENSSSCG00000003055	XRCC1	0.00354045
ENSSSCG00000017826	SMG6	0.00299153		ENSSSCG00000010034		0.00389519		ENSSSCG00000010029	DRG1	0.00358451
ENSSSCG00000010521	UBTD1	0.0030022		ENSSSCG00000025425	FCSK	0.00392516		ENSSSCG00000000764	HDHD5	0.00362926
ENSSSCG00000013588	MAP2K7	0.00303255		ENSSSCG00000023186	CA4	0.00394826		ENSSSCG00000021825	RPS21	0.00366597
ENSSSCG00000033509	SAMD11	0.00308107		ENSSSCG00000030767		0.00394955		ENSSSCG00000024161		0.00369571
ENSSSCG00000039201	TGIF2-RAB5IF	0.00310863		ENSSSCG00000024411		0.00395229		ENSSSCG00000009957	MYO18B	0.00370756
ENSSSCG00000040937	ACCSL	0.0031315		ENSSSCG00000013893	ARRDC2	0.0039735		ENSSSCG00000006642	MINDY1	0.00380263
ENSSSCG00000007481	ZFP64	0.00316333		ENSSSCG00000021825	RPS21	0.0041342		ENSSSCG00000036208	SHMT1	0.00384129
ENSSSCG00000010744	DHX32	0.00320214		ENSSSCG00000006642	MINDY1	0.00421253		ENSSSCG00000010520	MMS19	0.00387098
ENSSSCG00000035082	PHF5A	0.00323293		ENSSSCG00000027847	CSKMT	0.00427709		ENSSSCG00000013061	EML3	0.00394038
ENSSSCG00000025248	PITPNA	0.00325589		ENSSSCG00000038190	MPST	0.00434265		ENSSSCG00000017205	SAP30BP	0.0039554
ENSSSCG00000004010	ERMARD	0.003345		ENSSSCG00000010973	RPP25L	0.0043724		ENSSSCG00000025571	POLR2G	0.00398456
ENSSSCG00000009511	STK24	0.00335842		ENSSSCG00000024161		0.00437343		ENSSSCG00000010973	RPP25L	0.00408956
ENSSSCG00000009628	CCAR2	0.00335956		ENSSSCG00000001434	EGFL8	0.00438324		ENSSSCG00000020665	TAF6L	0.00410316
ENSSSCG00000031514	CCDC28B	0.00336625		ENSSSCG00000028964	PIM2	0.00440161		ENSSSCG00000027525	DHCR24	0.00411154
ENSSSCG00000038868	GPR107	0.00339312		ENSSSCG00000010929	CYB5R1	0.00440934		ENSSSCG00000023186	CA4	0.00412961
ENSSSCG00000038631	TCFL5	0.0034376		ENSSSCG00000009840	PRKAB1	0.00449304		ENSSSCG00000015083		0.00423541
ENSSSCG00000011145	ASB13	0.00345331		ENSSSCG00000000031	MCAT	0.00456504		ENSSSCG00000002235	LPCAT4	0.00425099
ENSSSCG00000037510	DYNLRB1	0.00346403		ENSSSCG00000001398		0.00456686		ENSSSCG00000017186	RNF157	0.00427171
ENSSSCG00000031073	BABAM1	0.00346552		ENSSSCG00000012957	SF3B2	0.00459753		ENSSSCG00000011575	ATG7	0.00427675
ENSSSCG00000003620	TRIM62	0.00346729		ENSSSCG00000010029	DRG1	0.0048028		ENSSSCG00000034189		0.00433129
ENSSSCG00000038397	PTK2	0.00349987		ENSSSCG00000001493	PRIM2	0.00482161		ENSSSCG00000012957	SF3B2	0.00436302
ENSSSCG00000008694	GRK4	0.00352604		ENSSSCG00000037024	ZNF784	0.00483131		ENSSSCG00000012984	SCYL1	0.00436334
ENSSSCG00000003063	PHLDB3	0.00355246		ENSSSCG00000002759		0.00487083		ENSSSCG00000003042		0.00444875
ENSSSCG00000013066	INCENP	0.00358948		ENSSSCG00000003103	FKRP	0.0048711		ENSSSCG00000037024	ZNF784	0.00446958
ENSSSCG00000000176	DDX23	0.00362861		ENSSSCG00000011382	USP4	0.00492405		ENSSSCG00000017089	ANXA6	0.00447887
ENSSSCG00000037143		0.0036332		ENSSSCG00000010520	MMS19	0.00497389		ENSSSCG00000016532	WDR91	0.00448439
ENSSSCG00000023331	UBL5	0.0036594		ENSSSCG00000006535	PMVK	0.00499957		ENSSSCG00000001493	PRIM2	0.00453116
ENSSSCG00000008080	PHF2	0.00370058		ENSSSCG00000037215	ZNF3	0.00500779		ENSSSCG00000011382	USP4	0.00462635
ENSSSCG00000000118	MICALL1	0.00374133		ENSSSCG00000008571	HADHA	0.00504639		ENSSSCG00000013886	B3GNT3	0.00464741
ENSSSCG00000036824	AVPI1	0.00382109		ENSSSCG00000012857	CARS	0.005098		ENSSSCG00000002759		0.00470748
ENSSSCG00000013125	OSBP	0.00382855		ENSSSCG00000026465	BABAM2	0.00513814		ENSSSCG00000025425	FCSK	0.00471263
ENSSSCG00000016701	HOXA7	0.0038315		ENSSSCG00000009957	MYO18B	0.00519666		ENSSSCG00000006535	PMVK	0.00472618
ENSSSCG00000009794	MLXIP	0.00385168		ENSSSCG00000000377	PA2G4	0.00524754		ENSSSCG00000001595	DAAM2	0.00473777
ENSSSCG00000002298	ZFYVE26	0.00385806		ENSSSCG00000017089	ANXA6	0.00526672		ENSSSCG00000012857	CARS	0.00479389
ENSSSCG00000008317		0.00389722		ENSSSCG00000013269	MAPK8IP1	0.00530279		ENSSSCG00000003265	LENG1	0.00486537
ENSSSCG00000039580	FOXJ2	0.00390742		ENSSSCG00000012984	SCYL1	0.00532008		ENSSSCG00000026465	BABAM2	0.00493051
ENSSSCG00000006490	SMG5	0.00392336		ENSSSCG00000015483	EEF1AKNMT	0.0053416		ENSSSCG00000036700		0.00497601
ENSSSCG00000006762	AP4B1	0.00400919		ENSSSCG00000003042		0.00535017		ENSSSCG00000040470	RPS20	0.00498181
ENSSSCG00000011375	USP19	0.00401863		ENSSSCG00000000764	HDHD5	0.00537994		ENSSSCG00000015535	QSOX1	0.00504745
ENSSSCG00000027629	CDIPT	0.00402877		ENSSSCG00000013875	USE1	0.00539296		ENSSSCG00000005662	SPOUT1	0.0051013
ENSSSCG00000026569	CLEC16A	0.00404426		ENSSSCG00000023097	ZNF408	0.00546202		ENSSSCG00000013661	EIF3G	0.0051404
ENSSSCG00000006511	RUSC1	0.00411421		ENSSSCG00000003055	XRCC1	0.00547304		ENSSSCG00000015110	DPAGT1	0.00514432
ENSSSCG00000017394		0.00414661		ENSSSCG00000003265	LENG1	0.00558864		ENSSSCG00000013670	FBXL12	0.00514609
ENSSSCG00000002337	ZFYVE1	0.00419885		ENSSSCG00000007289	TRPC4AP	0.00558951		ENSSSCG00000013597	RPS28	0.00516626
ENSSSCG00000009914		0.00420338		ENSSSCG00000035875	OS9	0.00563477		ENSSSCG00000007809		0.00525264
ENSSSCG00000017953	FXR2	0.00422086		ENSSSCG00000004774	IVD	0.00569022		ENSSSCG00000000031	MCAT	0.00528619
ENSSSCG00000021654	ZNF641	0.0042304		ENSSSCG00000030798	FUS	0.00574131		ENSSSCG00000035875	OS9	0.00530725
ENSSSCG00000016722	UBE2D4	0.00424033		ENSSSCG00000040470	RPS20	0.00575366		ENSSSCG00000030798	FUS	0.00532227
ENSSSCG00000017519	MRPL10	0.00433753		ENSSSCG00000010114	ESS2	0.00578851		ENSSSCG00000013633	CARM1	0.00532338
ENSSSCG00000010306	SEC24C	0.00437368		ENSSSCG00000015535	QSOX1	0.00590925		ENSSSCG00000023097	ZNF408	0.00534681
ENSSSCG00000012271	RBM10	0.0043818		ENSSSCG00000036796	VWA7	0.00598214		ENSSSCG00000013269	MAPK8IP1	0.00537945
ENSSSCG00000024259	PPP1R11	0.00441377		ENSSSCG00000026367	IFT172	0.00615298		ENSSSCG00000036796	VWA7	0.00542895
ENSSSCG00000002036		0.00445346		ENSSSCG00000007286	ACSS2	0.00623314		ENSSSCG00000009988	THOC5	0.00546371
ENSSSCG00000016189	AAMP	0.00453096		ENSSSCG00000016756	BLVRA	0.00627018		ENSSSCG00000002963		0.00552478
ENSSSCG00000035442	SLC36A1	0.00454037		ENSSSCG00000013661	EIF3G	0.00631544		ENSSSCG00000003103	FKRP	0.0055734
ENSSSCG00000040888	KCTD13	0.0045417		ENSSSCG00000007580	WIPI2	0.00638101		ENSSSCG00000010114	ESS2	0.00571848
ENSSSCG00000014557	RIC8A	0.00455719		ENSSSCG00000032453	SUV39H1	0.00638561		ENSSSCG00000013875	USE1	0.00573959
ENSSSCG00000035904	RPL7A	0.00457561		ENSSSCG00000013670	FBXL12	0.00648434		ENSSSCG00000028288	PRPF38A	0.00576899
ENSSSCG00000001376	DHX16	0.0046184		ENSSSCG00000007809		0.00653062		ENSSSCG00000010010	PES1	0.00583734
ENSSSCG00000014891	GAB2	0.00463046		ENSSSCG00000013639	SLC44A2	0.00665263		ENSSSCG00000003612	EIF3I	0.00586439
ENSSSCG00000016988	ERGIC1	0.00464509		ENSSSCG00000027935	FHOD3	0.00677991		ENSSSCG00000012578		0.00586816
ENSSSCG00000026989		0.00466066		ENSSSCG00000010010	PES1	0.00683174		ENSSSCG00000004774	IVD	0.00592534
ENSSSCG00000002467	ASB2	0.00467221		ENSSSCG00000009988	THOC5	0.00686071		ENSSSCG00000030767		0.00602813
ENSSSCG00000017365	G6PC3	0.00475524		ENSSSCG00000009937		0.00692268		ENSSSCG00000027428	ENHO	0.00605818
ENSSSCG00000010797	EARS2	0.00481378		ENSSSCG00000013004	TM7SF2	0.00696681		ENSSSCG00000007286	ACSS2	0.00611662
ENSSSCG00000026449		0.00490694		ENSSSCG00000001595	DAAM2	0.0070526		ENSSSCG00000013262	AMBRA1	0.00611887
ENSSSCG00000026106	TXNDC15	0.00493909		ENSSSCG00000001476	HSD17B8	0.00707018		ENSSSCG00000013064	EEF1G	0.00612029
ENSSSCG00000000084	ATF4	0.00494765		ENSSSCG00000027525	DHCR24	0.00709829		ENSSSCG00000033027	CIAO2B	0.00612277
ENSSSCG00000030849		0.00498882		ENSSSCG00000013597	RPS28	0.00714443		ENSSSCG00000040421	HMG20B	0.00613587
ENSSSCG00000014370	TMCO6	0.00501195		ENSSSCG00000034189		0.00714901		ENSSSCG00000001423	NELFE	0.00621065
ENSSSCG00000034502	H6PD	0.00502262		ENSSSCG00000029002	PNKD	0.00715991		ENSSSCG00000016756	BLVRA	0.00624253
ENSSSCG00000017949	WRAP53	0.00506929		ENSSSCG00000017201	UNK	0.00716927		ENSSSCG00000017643		0.00629648
ENSSSCG00000006790	WDR77	0.0050973		ENSSSCG00000013061	EML3	0.00717351		ENSSSCG00000037000	SIGMAR1	0.00636764
ENSSSCG00000002006	PSME1	0.00509834		ENSSSCG00000004711		0.00720549		ENSSSCG00000029627		0.00636885
ENSSSCG00000005621	CDK9	0.00511386		ENSSSCG00000003000	ITPKC	0.00724692		ENSSSCG00000009840	PRKAB1	0.00638399
ENSSSCG00000028735	DDX51	0.00520922		ENSSSCG00000002963		0.00726074		ENSSSCG00000035211	GCC1	0.00650842
ENSSSCG00000030672	ZNF692	0.00523288		ENSSSCG00000032062	WDR55	0.00727333		ENSSSCG00000028964	PIM2	0.00655161
ENSSSCG00000009558	F10	0.00524189		ENSSSCG00000009759	SCARB1	0.00731782		ENSSSCG00000037215	ZNF3	0.00657553
ENSSSCG00000007664	AGFG2	0.0052889		ENSSSCG00000017186	RNF157	0.00732684		ENSSSCG00000015483	EEF1AKNMT	0.00667605
ENSSSCG00000002008		0.0052953		ENSSSCG00000000158	RTCB	0.00733455		ENSSSCG00000003085	CLPTM1	0.00669475
ENSSSCG00000022545	CALM3	0.00537177		ENSSSCG00000006501	SSR2	0.00735625		ENSSSCG00000007289	TRPC4AP	0.00673081
ENSSSCG00000025067		0.00540476		ENSSSCG00000034070	ZNF592	0.00739982		ENSSSCG00000030045	PRMT5	0.00677936
ENSSSCG00000026953	TPGS2	0.00542432		ENSSSCG00000023666	CTSB	0.00743643		ENSSSCG00000004711		0.00678298
ENSSSCG00000000059	XRCC6	0.00545063		ENSSSCG00000007496	RTF2	0.00744325		ENSSSCG00000035578		0.00679574
ENSSSCG00000011546	MTMR14	0.00545785		ENSSSCG00000009898	GCN1	0.00751981		ENSSSCG00000033337	ARHGDIB	0.00684812
ENSSSCG00000007504	RBM38	0.00548049		ENSSSCG00000013064	EEF1G	0.00752284		ENSSSCG00000008559	TMEM214	0.00693219
ENSSSCG00000017764	KIAA0100	0.00548375		ENSSSCG00000011575	ATG7	0.00752919		ENSSSCG00000009898	GCN1	0.0069528
ENSSSCG00000006385	NCSTN	0.00548747		ENSSSCG00000005652	GLE1	0.00755276		ENSSSCG00000035147	HSD17B1	0.00702645
ENSSSCG00000034360	CELSR2	0.00552903		ENSSSCG00000009614	FAM160B2	0.00758642		ENSSSCG00000003136		0.00703625
ENSSSCG00000016441		0.0056232		ENSSSCG00000001382	DDR1	0.00778174		ENSSSCG00000032453	SUV39H1	0.00707987
ENSSSCG00000040546		0.00563567		ENSSSCG00000012578		0.00785861		ENSSSCG00000027677		0.00712302
ENSSSCG00000014410	SH3RF2	0.00569616		ENSSSCG00000012927	RCE1	0.00790902		ENSSSCG00000017783		0.00715371
ENSSSCG00000014049	UNC5A	0.00570607		ENSSSCG00000001916	INSYN1	0.00795913		ENSSSCG00000003152	RUVBL2	0.00724111
ENSSSCG00000009910	RNF10	0.00572453		ENSSSCG00000013267	PEX16	0.00796424		ENSSSCG00000017201	UNK	0.00725576
ENSSSCG00000011312	LARS2	0.00577251		ENSSSCG00000025245	ARMC5	0.00798798		ENSSSCG00000010969	GALT	0.0072859
ENSSSCG00000017248	COG1	0.00578196		ENSSSCG00000031247	KAT8	0.00801451		ENSSSCG00000034070	ZNF592	0.0073481
ENSSSCG00000031083	SZRD1	0.00581296		ENSSSCG00000033027	CIAO2B	0.00803484		ENSSSCG00000008305	SMYD5	0.00739037
ENSSSCG00000003877	FAF1	0.00582		ENSSSCG00000003577	WASF2	0.00810772		ENSSSCG00000034165	DERPC	0.00740707
ENSSSCG00000011426	POC1A	0.00587835		ENSSSCG00000010289	MICU1	0.0081926		ENSSSCG00000032062	WDR55	0.00742366
ENSSSCG00000025454	POLR2C	0.00591375		ENSSSCG00000002516	WARS	0.00825126		ENSSSCG00000038950	VARS	0.00743484
ENSSSCG00000012973	MUS81	0.00601011		ENSSSCG00000037000	SIGMAR1	0.00834409		ENSSSCG00000024242	MRPL54	0.0074421
ENSSSCG00000031967	TAOK2	0.00602901		ENSSSCG00000024189	SIL1	0.00835751		ENSSSCG00000003134	GRWD1	0.00745794
ENSSSCG00000003923	HECTD3	0.00603624		ENSSSCG00000001688	TJAP1	0.00840403		ENSSSCG00000003000	ITPKC	0.00746094
ENSSSCG00000016744	TMED4	0.00608458		ENSSSCG00000012654		0.00842255		ENSSSCG00000024189	SIL1	0.00749228
ENSSSCG00000017822	RPA1	0.00609216		ENSSSCG00000008621	NBAS	0.00848488		ENSSSCG00000031247	KAT8	0.00749926
ENSSSCG00000001659	KLC4	0.00615702		ENSSSCG00000003136		0.00864632		ENSSSCG00000027935	FHOD3	0.00750881
ENSSSCG00000006631	TMOD4	0.00617214		ENSSSCG00000003085	CLPTM1	0.00877492		ENSSSCG00000039307	H2AFJ	0.0075773
ENSSSCG00000011582	CAND2	0.00617416		ENSSSCG00000036669		0.00880786		ENSSSCG00000010555	HIF1AN	0.00759285
ENSSSCG00000011114	SEC61A2	0.00617919		ENSSSCG00000015083		0.00882904		ENSSSCG00000007580	WIPI2	0.00763323
ENSSSCG00000033291	PIP4K2B	0.00621617		ENSSSCG00000035455	FAM219A	0.00886174		ENSSSCG00000033262		0.00763829
ENSSSCG00000003968	RIMKLA	0.00629323		ENSSSCG00000040421	HMG20B	0.0088937		ENSSSCG00000014565		0.00764859
ENSSSCG00000014366	APBB3	0.00629416		ENSSSCG00000018033	UBB	0.00891061		ENSSSCG00000007728		0.00768079
ENSSSCG00000010134	TANGO2	0.0063186		ENSSSCG00000027428	ENHO	0.0089761		ENSSSCG00000025027	METTL1	0.00768973
ENSSSCG00000026506	RALGAPA2	0.00634008		ENSSSCG00000016745	DDX56	0.00898392		ENSSSCG00000021587	MESD	0.0076923
ENSSSCG00000005623		0.00639132		ENSSSCG00000038950	VARS	0.00903666		ENSSSCG00000013722	WDR83	0.00769979
ENSSSCG00000000262	SPRYD3	0.00641618		ENSSSCG00000013293	COMMD9	0.00909156		ENSSSCG00000027486	TRIP6	0.00774705
ENSSSCG00000025117	ATN1	0.00643018		ENSSSCG00000013262	AMBRA1	0.00912121		ENSSSCG00000001916	INSYN1	0.00783701
ENSSSCG00000029803	KDM2B	0.00646659		ENSSSCG00000008559	TMEM214	0.00915571		ENSSSCG00000018033	UBB	0.00791056
ENSSSCG00000007688		0.00651995		ENSSSCG00000025618	TAP1	0.00919443		ENSSSCG00000029002	PNKD	0.00796548
ENSSSCG00000028104	HOXC11	0.0065235		ENSSSCG00000034165	DERPC	0.00925712		ENSSSCG00000036310	RFXANK	0.00809001
ENSSSCG00000011550	CAMK1	0.00655572		ENSSSCG00000003152	RUVBL2	0.0092798		ENSSSCG00000001688	TJAP1	0.00810007
ENSSSCG00000017804	ABR	0.00656347		ENSSSCG00000008226	POLR1A	0.00932098		ENSSSCG00000009614	FAM160B2	0.00811489
ENSSSCG00000014831	PAAF1	0.00656409		ENSSSCG00000014843	CHRDL2	0.00935304		ENSSSCG00000024411		0.00822248
ENSSSCG00000017397	MLX	0.00657603		ENSSSCG00000033337	ARHGDIB	0.00942985		ENSSSCG00000025245	ARMC5	0.00822897
ENSSSCG00000025203	KNOP1	0.00658834		ENSSSCG00000037061	RRP1	0.00961029		ENSSSCG00000007287	GSS	0.00827081
ENSSSCG00000026939	LMAN2L	0.00659065		ENSSSCG00000010288	DNAJB12	0.00961273		ENSSSCG00000013105		0.00828238
ENSSSCG00000023976	DCP1B	0.00660509		ENSSSCG00000013913	KLHL26	0.00962558		ENSSSCG00000022778	SGF29	0.00828589
ENSSSCG00000004728	CAPN3	0.00666654		ENSSSCG00000024242	MRPL54	0.00964348		ENSSSCG00000011346	PLXNB1	0.00838141
ENSSSCG00000013644	KRI1	0.00667502		ENSSSCG00000014831	PAAF1	0.00964548		ENSSSCG00000000377	PA2G4	0.00840797
ENSSSCG00000017731	PSMD11	0.00670141		ENSSSCG00000003612	EIF3I	0.00973003		ENSSSCG00000039612		0.00840887
ENSSSCG00000003263	PRPF31	0.00670222		ENSSSCG00000007728		0.00974098		ENSSSCG00000025565		0.00843388
ENSSSCG00000003098	PPP5C	0.00671249		ENSSSCG00000009814	ANAPC5	0.00975377		ENSSSCG00000010289	MICU1	0.00843832
ENSSSCG00000035479	DISP1	0.00672963		ENSSSCG00000040533	C19orf54	0.00976403		ENSSSCG00000005652	GLE1	0.00844001
ENSSSCG00000005731	GTF3C4	0.00679443		ENSSSCG00000030045	PRMT5	0.00977321		ENSSSCG00000036669		0.00848819
ENSSSCG00000016928	RAB3D	0.00682529		ENSSSCG00000013633	CARM1	0.00980883		ENSSSCG00000006501	SSR2	0.00850666
ENSSSCG00000002774	RIPOR1	0.00684724		ENSSSCG00000032798	GTF3C2	0.00982157		ENSSSCG00000000158	RTCB	0.00851161
ENSSSCG00000000095	GTPBP1	0.00685936		ENSSSCG00000025565		0.00984553		ENSSSCG00000010131	TXNRD2	0.00853407
ENSSSCG00000007478	ATP9A	0.0069375		ENSSSCG00000034927		0.00987418		ENSSSCG00000003577	WASF2	0.00862912
ENSSSCG00000009732	CHFR	0.00702882		ENSSSCG00000002042	OXA1L	0.00988027		ENSSSCG00000033998	SLC43A3	0.00863266
ENSSSCG00000003489	EMC1	0.00709946		ENSSSCG00000039612		0.00988406		ENSSSCG00000013267	PEX16	0.00864973
ENSSSCG00000016417		0.00724362		ENSSSCG00000017155	EIF4A3	0.00996123		ENSSSCG00000001382	DDR1	0.00866496
ENSSSCG00000000382	SMARCC2	0.00724948		ENSSSCG00000001430	ATF6B	0.00998049		ENSSSCG00000007433	PCIF1	0.00869524
ENSSSCG00000015650	MAPKAPK2	0.00727049		ENSSSCG00000035256		0.00998402		ENSSSCG00000025067		0.00874199
ENSSSCG00000007950	ADCY9	0.00727728		ENSSSCG00000003134	GRWD1	0.0100079		ENSSSCG00000002516	WARS	0.00876397
ENSSSCG00000000384	NABP2	0.00729493		ENSSSCG00000022778	SGF29	0.0100706		ENSSSCG00000010799	COG7	0.00876707
ENSSSCG00000005585	DENND1A	0.0073587		ENSSSCG00000003643	SF3A3	0.0100878		ENSSSCG00000000148		0.00879141
ENSSSCG00000013771	PRKACA	0.00737918		ENSSSCG00000034876	PET100	0.0100918		ENSSSCG00000005325		0.00879863
ENSSSCG00000000035	TTLL1	0.00738901		ENSSSCG00000021803	RANBP10	0.0101083		ENSSSCG00000012927	RCE1	0.00882516
ENSSSCG00000034863	PARD6A	0.00745236		ENSSSCG00000029627		0.0101459		ENSSSCG00000029724	RACK1	0.00884737
ENSSSCG00000024388	BNIP3	0.00754541		ENSSSCG00000014557	RIC8A	0.0102049		ENSSSCG00000017418	NKIRAS2	0.00892484
ENSSSCG00000023667	KEAP1	0.00758221		ENSSSCG00000021587	MESD	0.0102501		ENSSSCG00000017737	RNF135	0.00897386
ENSSSCG00000031388	SIAH2	0.00761404		ENSSSCG00000017378	DHX8	0.0102897		ENSSSCG00000001512	CUTA	0.00902631
ENSSSCG00000004551	ZNF609	0.00762967		ENSSSCG00000033262		0.0103162		ENSSSCG00000013467	SGTA	0.00904141
ENSSSCG00000014039	RGS14	0.00763542		ENSSSCG00000013499	YJU2	0.0103526		ENSSSCG00000016745	DDX56	0.00909545
ENSSSCG00000021129	PFKM	0.00764646		ENSSSCG00000005347	POLR1E	0.0104067		ENSSSCG00000009759	SCARB1	0.0091074
ENSSSCG00000006552	HAX1	0.00764684		ENSSSCG00000013722	WDR83	0.0104108		ENSSSCG00000034876	PET100	0.00912359
ENSSSCG00000040703		0.00768845		ENSSSCG00000024119	GLB1	0.0104604		ENSSSCG00000007278	AHCY	0.00912526
ENSSSCG00000001436	RNF5	0.0077072		ENSSSCG00000039557	TRIM54	0.0105324		ENSSSCG00000022538	MARK4	0.00914117
ENSSSCG00000001346	ABCF1	0.00775526		ENSSSCG00000009931	MVK	0.0105453		ENSSSCG00000014557	RIC8A	0.0091664
ENSSSCG00000007791	CD2BP2	0.00776436		ENSSSCG00000025067		0.0105572		ENSSSCG00000032798	GTF3C2	0.00927205
ENSSSCG00000024453	RAF1	0.00776842		ENSSSCG00000010640	NRAP	0.0105581		ENSSSCG00000023666	CTSB	0.00934696
ENSSSCG00000023177	RRP9	0.00779199		ENSSSCG00000028275	INTS5	0.0107737		ENSSSCG00000035455	FAM219A	0.0093532
ENSSSCG00000033246	SAYSD1	0.00780012		ENSSSCG00000004757	VPS18	0.0107744		ENSSSCG00000032644	HLX	0.00940452
ENSSSCG00000006571	INTS3	0.0078093		ENSSSCG00000008305	SMYD5	0.010882		ENSSSCG00000006391	ATP1A4	0.00942749
ENSSSCG00000003035		0.00781625		ENSSSCG00000013105		0.0109977		ENSSSCG00000008281	RTKN	0.00943655
ENSSSCG00000008127	SNRNP200	0.00789441		ENSSSCG00000035578		0.0110071		ENSSSCG00000013744	TRMT1	0.00951116
ENSSSCG00000013446	SCAMP4	0.00791271		ENSSSCG00000023091		0.011065		ENSSSCG00000013499	YJU2	0.00952302
ENSSSCG00000007930	MGRN1	0.00792996		ENSSSCG00000015107	VPS11	0.0110941		ENSSSCG00000029256	AKR1A1	0.00952519
ENSSSCG00000020809	B3GAT3	0.00793943		ENSSSCG00000005662	SPOUT1	0.011103		ENSSSCG00000032436		0.00958745
ENSSSCG00000007736	TMEM248	0.00794111		ENSSSCG00000030130	DPYSL2	0.0111619		ENSSSCG00000005243	PGM5	0.00968372
ENSSSCG00000009933	UBE3B	0.00797149		ENSSSCG00000023263	MRPL45	0.0111633		ENSSSCG00000014831	PAAF1	0.0097243
ENSSSCG00000032453	SUV39H1	0.00798372		ENSSSCG00000002235	LPCAT4	0.0111686		ENSSSCG00000012970	CTSW	0.00979005
ENSSSCG00000026063	DPP9	0.008104		ENSSSCG00000003812	PGM1	0.0111963		ENSSSCG00000030510	FBL	0.00981084
ENSSSCG00000010555	HIF1AN	0.00812068		ENSSSCG00000008689	ZFYVE28	0.0112006		ENSSSCG00000013293	COMMD9	0.00983856
ENSSSCG00000006567	CRTC2	0.00814821		ENSSSCG00000010555	HIF1AN	0.0112088		ENSSSCG00000037061	RRP1	0.00989725
ENSSSCG00000013419	R3HDM4	0.00817343		ENSSSCG00000017418	NKIRAS2	0.0112284		ENSSSCG00000014843	CHRDL2	0.00990176
ENSSSCG00000010054	ADORA2A	0.00821725		ENSSSCG00000016685	WIPF3	0.0112723		ENSSSCG00000007738		0.00991635
ENSSSCG00000012089	ADARB1	0.00823745		ENSSSCG00000028078	DPH1	0.011273		ENSSSCG00000008571	HADHA	0.00995868
ENSSSCG00000012940	B4GAT1	0.00826951		ENSSSCG00000009281		0.0113724		ENSSSCG00000011551	TADA3	0.0099664
ENSSSCG00000040265	UBFD1	0.00838704		ENSSSCG00000035615	GSTK1	0.0114483		ENSSSCG00000040533	C19orf54	0.00999212
ENSSSCG00000023263	MRPL45	0.00840088		ENSSSCG00000040782	MRPS21	0.0114899		ENSSSCG00000011385	APEH	0.0100376
ENSSSCG00000013019	MEN1	0.00841728		ENSSSCG00000013467	SGTA	0.0115096		ENSSSCG00000003396	CLSTN1	0.0101648
ENSSSCG00000013613		0.00841985		ENSSSCG00000038086	ECHS1	0.0116438		ENSSSCG00000012969	FIBP	0.0101658
ENSSSCG00000017213	JPT1	0.00847072		ENSSSCG00000001423	NELFE	0.0116955		ENSSSCG00000035446	CAVIN1	0.0101811
ENSSSCG00000040257	ZNF862	0.00849479		ENSSSCG00000038731	STX18	0.0117458		ENSSSCG00000028275	INTS5	0.0101862
ENSSSCG00000011555	RPUSD3	0.00853954		ENSSSCG00000030510	FBL	0.0117766		ENSSSCG00000009931	MVK	0.010268
ENSSSCG00000006470	RRNAD1	0.00854162		ENSSSCG00000000148		0.011807		ENSSSCG00000001430	ATF6B	0.0102966
ENSSSCG00000003379	KLHL21	0.00854313		ENSSSCG00000029724	RACK1	0.0118258		ENSSSCG00000005320	RGP1	0.0103493
ENSSSCG00000004745	RPAP1	0.008573		ENSSSCG00000027677		0.011839		ENSSSCG00000010620	XPNPEP1	0.0103658
ENSSSCG00000002005	EMC9	0.008607		ENSSSCG00000012963	SART1	0.0118432		ENSSSCG00000000696		0.0103694
ENSSSCG00000023140	EIF2B4	0.00861284		ENSSSCG00000005325		0.0119069		ENSSSCG00000025499		0.0103889
ENSSSCG00000016726	ADCY1	0.00862902		ENSSSCG00000013884	MAP1S	0.0119562		ENSSSCG00000016205	NHEJ1	0.0104254
ENSSSCG00000022609	WWP2	0.00863797		ENSSSCG00000001424	SKIV2L	0.0119975		ENSSSCG00000035615	GSTK1	0.0105449
ENSSSCG00000031958	KCTD2	0.00869651		ENSSSCG00000017643		0.0120626		ENSSSCG00000036970	SUGP1	0.01064
ENSSSCG00000032078	ZNF362	0.00887738		ENSSSCG00000002377	EIF2B2	0.0120648		ENSSSCG00000008226	POLR1A	0.0106765
ENSSSCG00000024578	PHLDB1	0.00890304		ENSSSCG00000008562	SLC35F6	0.0121496		ENSSSCG00000038086	ECHS1	0.0107671
ENSSSCG00000000366	DNAJC14	0.00891852		ENSSSCG00000003396	CLSTN1	0.0122418		ENSSSCG00000008621	NBAS	0.0107932
ENSSSCG00000013107	PRPF19	0.00896058		ENSSSCG00000001824	ZXDC	0.0122543		ENSSSCG00000013539	GTF2F1	0.0108069
ENSSSCG00000011616	COPG1	0.00899817		ENSSSCG00000032031	QARS	0.0122574		ENSSSCG00000013533	RANBP3	0.0108518
ENSSSCG00000023267	SCN1B	0.00900453		ENSSSCG00000010131	TXNRD2	0.0122597		ENSSSCG00000007275	RALY	0.0108605
ENSSSCG00000038370	UQCC3	0.00901496		ENSSSCG00000007433	PCIF1	0.0122948		ENSSSCG00000034927		0.0109261
ENSSSCG00000009962	TFIP11	0.00911143		ENSSSCG00000011551	TADA3	0.0122954		ENSSSCG00000040782	MRPS21	0.0109427
ENSSSCG00000002818	PLLP	0.00911183		ENSSSCG00000007799	MYLPF	0.012338		ENSSSCG00000014568	ST5	0.0109917
ENSSSCG00000010092	PI4KA	0.00914963		ENSSSCG00000005243	PGM5	0.0123486		ENSSSCG00000010640	NRAP	0.0110464
ENSSSCG00000010259	TYSND1	0.00915071		ENSSSCG00000010578	PITX3	0.0123586		ENSSSCG00000001413	GPANK1	0.0110661
ENSSSCG00000013512	PLIN4	0.00916296		ENSSSCG00000004728	CAPN3	0.012376		ENSSSCG00000017924	PELP1	0.0111167
ENSSSCG00000002495	SYNE3	0.00921716		ENSSSCG00000000696		0.0123791		ENSSSCG00000007496	RTF2	0.011131
ENSSSCG00000027428	ENHO	0.00923167		ENSSSCG00000001413	GPANK1	0.0123967		ENSSSCG00000029815	SRGAP1	0.0111326
ENSSSCG00000016577	ATP6V1F	0.00931518		ENSSSCG00000040321		0.012401		ENSSSCG00000035256		0.011133
ENSSSCG00000012983	PCNX3	0.00932698		ENSSSCG00000039307	H2AFJ	0.0124061		ENSSSCG00000013884	MAP1S	0.011155
ENSSSCG00000017936		0.00933597		ENSSSCG00000008127	SNRNP200	0.0125506		ENSSSCG00000013004	TM7SF2	0.0111629
ENSSSCG00000000374		0.00935367		ENSSSCG00000036310	RFXANK	0.0125659		ENSSSCG00000001507	ZBTB22	0.0111756
ENSSSCG00000012739	TMEM185A	0.00937319		ENSSSCG00000033998	SLC43A3	0.0125998		ENSSSCG00000028078	DPH1	0.0111913
ENSSSCG00000034782	VPS25	0.00950739		ENSSSCG00000000376	SUOX	0.0126057		ENSSSCG00000037566		0.0112139
ENSSSCG00000032921	INO80E	0.00951408		ENSSSCG00000001512	CUTA	0.0126178		ENSSSCG00000012318	MAGED1	0.0112384
ENSSSCG00000002854	POP4	0.00959357		ENSSSCG00000016205	NHEJ1	0.0126438		ENSSSCG00000015107	VPS11	0.0112606
ENSSSCG00000024109	BDH1	0.00965337		ENSSSCG00000016212	ANKZF1	0.0126439		ENSSSCG00000023177	RRP9	0.0113554
ENSSSCG00000005671	CRAT	0.00968397		ENSSSCG00000000298	PPP1R1A	0.0127076		ENSSSCG00000015066		0.0113726
ENSSSCG00000003634	ADPRHL2	0.00970342		ENSSSCG00000011432	GLYCTK	0.0127823		ENSSSCG00000002000	IPO4	0.0113876
ENSSSCG00000015112		0.00972101		ENSSSCG00000011385	APEH	0.0127903		ENSSSCG00000004761	ZFYVE19	0.0114142
ENSSSCG00000012993	SLC25A45	0.0097221		ENSSSCG00000010599	PDCD11	0.0128291		ENSSSCG00000012974	CFL1	0.0114168
ENSSSCG00000004970		0.00974909		ENSSSCG00000010107	MED15	0.0128688		ENSSSCG00000013913	KLHL26	0.0115154
ENSSSCG00000013922		0.00975037		ENSSSCG00000013637	QTRT1	0.0128835		ENSSSCG00000008558	AGBL5	0.0115342
ENSSSCG00000007768	STX4	0.00975654		ENSSSCG00000017783		0.0129108		ENSSSCG00000030130	DPYSL2	0.0115739
ENSSSCG00000039712		0.00975888		ENSSSCG00000007278	AHCY	0.0129586		ENSSSCG00000034137	PPIB	0.011592
ENSSSCG00000017125	FOXK2	0.00977236		ENSSSCG00000013539	GTF2F1	0.012982		ENSSSCG00000021319	ALG3	0.0116012
ENSSSCG00000011163	DIP2C	0.00981177		ENSSSCG00000010620	XPNPEP1	0.0129943		ENSSSCG00000004757	VPS18	0.0116048
ENSSSCG00000025752		0.00984748		ENSSSCG00000017924	PELP1	0.013009		ENSSSCG00000011432	GLYCTK	0.0117098
ENSSSCG00000040248		0.00985381		ENSSSCG00000005711	NUP214	0.0130124		ENSSSCG00000025618	TAP1	0.0117515
ENSSSCG00000001233	TRIM26	0.00986295		ENSSSCG00000015525	TOR3A	0.0131219		ENSSSCG00000013896	MPV17L2	0.0118838
ENSSSCG00000032556		0.00989703		ENSSSCG00000008558	AGBL5	0.0132969		ENSSSCG00000032819	QPCTL	0.0119745
ENSSSCG00000006500	UBQLN4	0.0100372		ENSSSCG00000010969	GALT	0.013336		ENSSSCG00000038854	PSMF1	0.0120028
ENSSSCG00000040103		0.0100559		ENSSSCG00000008044	MLST8	0.0133378		ENSSSCG00000009994	MTMR3	0.0120359
ENSSSCG00000002769	THAP11	0.0100991		ENSSSCG00000000185	PRKAG1	0.0134951		ENSSSCG00000032003		0.0120434
ENSSSCG00000002771	EDC4	0.0101514		ENSSSCG00000039348	H1F0	0.0134989		ENSSSCG00000009937		0.0120504
ENSSSCG00000000066	L3MBTL2	0.0101606		ENSSSCG00000016211		0.0135097		ENSSSCG00000017378	DHX8	0.0120533
ENSSSCG00000010024		0.0101712		ENSSSCG00000006391	ATP1A4	0.0135166		ENSSSCG00000000298	PPP1R1A	0.0120751
ENSSSCG00000007340	TTI1	0.0101909		ENSSSCG00000014565		0.0135244		ENSSSCG00000028856	ABCF3	0.0120791
ENSSSCG00000030378	LIMK1	0.0101935		ENSSSCG00000017737	RNF135	0.0135322		ENSSSCG00000002377	EIF2B2	0.0121238
ENSSSCG00000032642	DDX41	0.01021		ENSSSCG00000017191	SRP68	0.0135396		ENSSSCG00000029425	MRPS18B	0.0121988
ENSSSCG00000007162	UBOX5	0.0102205		ENSSSCG00000011346	PLXNB1	0.0135682		ENSSSCG00000002787	E2F4	0.0121989
ENSSSCG00000028504	RFC2	0.0102706		ENSSSCG00000014568	ST5	0.0136439		ENSSSCG00000025673		0.012217
ENSSSCG00000012400	SNX12	0.0102969		ENSSSCG00000038854	PSMF1	0.013683		ENSSSCG00000025109	PLD3	0.0122458
ENSSSCG00000028180	DUSP28	0.0102995		ENSSSCG00000000119	EIF3L	0.0137261		ENSSSCG00000007799	MYLPF	0.012308
ENSSSCG00000029179	HIGD2A	0.0103081		ENSSSCG00000010799	COG7	0.013752		ENSSSCG00000010990	NOL6	0.0123106
ENSSSCG00000022034	SMYD3	0.0103101		ENSSSCG00000013533	RANBP3	0.0137754		ENSSSCG00000004728	CAPN3	0.0123241
ENSSSCG00000023306	ELMO2	0.0103621		ENSSSCG00000017207	NUP85	0.0138969		ENSSSCG00000032284	CCND3	0.0123722
ENSSSCG00000008589	WDCP	0.0103676		ENSSSCG00000032748		0.0138999		ENSSSCG00000001501	VPS52	0.012378
ENSSSCG00000017294	DCAF7	0.0104002		ENSSSCG00000029256	AKR1A1	0.013936		ENSSSCG00000027070	ENTPD6	0.0124045
ENSSSCG00000040643	CAV3	0.0104229		ENSSSCG00000028856	ABCF3	0.0140495		ENSSSCG00000023935	GMPPA	0.012411
ENSSSCG00000008003	HAGHL	0.0104663		ENSSSCG00000027486	TRIP6	0.0141011		ENSSSCG00000008044	MLST8	0.0124124
ENSSSCG00000036658	PSMD8	0.0105092		ENSSSCG00000002771	EDC4	0.0141256		ENSSSCG00000017155	EIF4A3	0.0124278
ENSSSCG00000007574	SDK1	0.0105171		ENSSSCG00000036970	SUGP1	0.0141402		ENSSSCG00000003812	PGM1	0.0124455
ENSSSCG00000013499	YJU2	0.0105196		ENSSSCG00000009626	SORBS3	0.0141404		ENSSSCG00000005711	NUP214	0.0124865
ENSSSCG00000000094	SUN2	0.0105249		ENSSSCG00000021319	ALG3	0.0141903		ENSSSCG00000001930		0.0125016
ENSSSCG00000013647	CDC37	0.010593		ENSSSCG00000013257	ATG13	0.0142124		ENSSSCG00000035511	C1QTNF1	0.0125093
ENSSSCG00000013244	PACSIN3	0.0105938		ENSSSCG00000031474	PTK6	0.0142221		ENSSSCG00000010514	RRP12	0.0125156
ENSSSCG00000006813	STRIP1	0.0106012		ENSSSCG00000006624	SELENBP1	0.0142414		ENSSSCG00000001424	SKIV2L	0.0125303
ENSSSCG00000015099	BCL9L	0.0106381		ENSSSCG00000002344	RIOX1	0.0142605		ENSSSCG00000016211		0.0125998
ENSSSCG00000026812	EMG1	0.0106554		ENSSSCG00000002753	NOB1	0.0143021		ENSSSCG00000020817	RPS16	0.0126234
ENSSSCG00000037734	UBE2M	0.0106699		ENSSSCG00000015110	DPAGT1	0.0143094		ENSSSCG00000020809	B3GAT3	0.0126297
ENSSSCG00000023191	LYPLA2	0.0106706		ENSSSCG00000032556		0.0143159		ENSSSCG00000006390	CASQ1	0.0126686
ENSSSCG00000006386	COPA	0.0107164		ENSSSCG00000039523		0.0144166		ENSSSCG00000012275	ARAF	0.0126797
ENSSSCG00000005628	ST6GALNAC4	0.0107741		ENSSSCG00000030345	INPP5J	0.0144346		ENSSSCG00000013637	QTRT1	0.0127121
ENSSSCG00000000985	EXOC2	0.0107815		ENSSSCG00000012974	CFL1	0.0144431		ENSSSCG00000002771	EDC4	0.0127346
ENSSSCG00000039542	CNN2	0.0108055		ENSSSCG00000038478	HEATR6	0.0144459		ENSSSCG00000016212	ANKZF1	0.0127349
ENSSSCG00000002440	CCDC88C	0.0108207		ENSSSCG00000012970	CTSW	0.0144619		ENSSSCG00000039523		0.0127884
ENSSSCG00000000743	FKBP4	0.0108257		ENSSSCG00000010990	NOL6	0.0144762		ENSSSCG00000027689	SRM	0.0128732
ENSSSCG00000011560	CRELD1	0.0109084		ENSSSCG00000032644	HLX	0.0145329		ENSSSCG00000009281		0.0128949
ENSSSCG00000007556	PSMG3	0.010912		ENSSSCG00000029425	MRPS18B	0.0145959		ENSSSCG00000000133	TST	0.0128958
ENSSSCG00000013879	SLC27A1	0.0109786		ENSSSCG00000001579		0.0147117		ENSSSCG00000036152	TSPAN15	0.0129033
ENSSSCG00000015233	RPUSD4	0.0109905		ENSSSCG00000002723	AARS	0.0147339		ENSSSCG00000000066	L3MBTL2	0.012908
ENSSSCG00000012650	OCRL	0.0110224		ENSSSCG00000020817	RPS16	0.0147489		ENSSSCG00000023263	MRPL45	0.012962
ENSSSCG00000013094	DDB1	0.0111181		ENSSSCG00000016721	DBNL	0.0147553		ENSSSCG00000017515	TBKBP1	0.0130273
ENSSSCG00000007757	TRIM72	0.0111645		ENSSSCG00000034137	PPIB	0.0147642		ENSSSCG00000002895	KMT2B	0.0130427
ENSSSCG00000037341	RNF220	0.0111936		ENSSSCG00000013468	THOP1	0.0148119		ENSSSCG00000010599	PDCD11	0.0130469
ENSSSCG00000012793		0.0112009		ENSSSCG00000039024	SPSB3	0.0148423		ENSSSCG00000013481	FZR1	0.013057
ENSSSCG00000017557	WFIKKN2	0.0112139		ENSSSCG00000022538	MARK4	0.0148493		ENSSSCG00000032031	QARS	0.0131987
ENSSSCG00000002508	SETD3	0.011226		ENSSSCG00000029119	PRPF6	0.0148555		ENSSSCG00000017207	NUP85	0.0132004
ENSSSCG00000030369	YARS	0.0112371		ENSSSCG00000007715	ABHD11	0.0148861		ENSSSCG00000037973	KCNAB3	0.0132063
ENSSSCG00000024932	CERS5	0.0112717		ENSSSCG00000006390	CASQ1	0.0149788		ENSSSCG00000032833	CD320	0.0133247
ENSSSCG00000033324	SPATA2	0.0112792		ENSSSCG00000037973	KCNAB3	0.0149887		ENSSSCG00000007188		0.0133376
ENSSSCG00000002377	EIF2B2	0.0112957		ENSSSCG00000021672	WBP2	0.0150023		ENSSSCG00000002753	NOB1	0.0133668
ENSSSCG00000021397	PODXL2	0.0113003		ENSSSCG00000015066		0.0150177		ENSSSCG00000007248	ASXL1	0.0133759
ENSSSCG00000030295	NUTF2	0.011309		ENSSSCG00000017325	PLEKHM1	0.0150534		ENSSSCG00000021803	RANBP10	0.0133858
ENSSSCG00000012622	CXorf56	0.0113319		ENSSSCG00000006552	HAX1	0.0150702		ENSSSCG00000012269	CDK16	0.0134478
ENSSSCG00000005643		0.0113877		ENSSSCG00000007623	BUD31	0.0150804		ENSSSCG00000029119	PRPF6	0.0134743
ENSSSCG00000036870	RTN2	0.01139		ENSSSCG00000005659	ZER1	0.0151839		ENSSSCG00000013468	THOP1	0.0134862
ENSSSCG00000032798	GTF3C2	0.0113991		ENSSSCG00000011137	GDI2	0.0151911		ENSSSCG00000030947	ZFAT	0.0135688
ENSSSCG00000014375	HARS	0.0114583		ENSSSCG00000012318	MAGED1	0.0151995		ENSSSCG00000017516		0.0136063
ENSSSCG00000009557	PCID2	0.0115147		ENSSSCG00000000133	TST	0.0152815		ENSSSCG00000032748		0.0136135
ENSSSCG00000034964	STX8	0.0115531		ENSSSCG00000030435	USP39	0.0152873		ENSSSCG00000040643	CAV3	0.0136421
ENSSSCG00000008094	CHCHD5	0.0115842		ENSSSCG00000003153	FTL	0.0154434		ENSSSCG00000025486	MDH2	0.0136649
ENSSSCG00000011404	HYAL1	0.011616		ENSSSCG00000009739	NOC4L	0.0154599		ENSSSCG00000005615	PTRH1	0.0136761
ENSSSCG00000035969	THRA	0.0116577		ENSSSCG00000040556		0.0154743		ENSSSCG00000032556		0.0137093
ENSSSCG00000029102	MED24	0.0116812		ENSSSCG00000016214	STK16	0.0154894		ENSSSCG00000007547	ADAP1	0.0137099
ENSSSCG00000017913		0.0116959		ENSSSCG00000017156	GAA	0.0154904		ENSSSCG00000001773	TMED3	0.0137131
ENSSSCG00000006628	PSMD4	0.011708		ENSSSCG00000033516	DHDDS	0.0154936		ENSSSCG00000001834	MFGE8	0.0137879
ENSSSCG00000017793	ANKRD13B	0.0117389		ENSSSCG00000013896	MPV17L2	0.0155121		ENSSSCG00000008689	ZFYVE28	0.0138532
ENSSSCG00000040037	MTSS2	0.0117972		ENSSSCG00000007547	ADAP1	0.0155886		ENSSSCG00000007521	NELFCD	0.0138599
ENSSSCG00000036712	TPD52L2	0.0118224		ENSSSCG00000003634	ADPRHL2	0.0155974		ENSSSCG00000002723	AARS	0.0138652
ENSSSCG00000010062	CABIN1	0.0118498		ENSSSCG00000025486	MDH2	0.015714		ENSSSCG00000003643	SF3A3	0.013891
ENSSSCG00000010603	NEURL1	0.0119129		ENSSSCG00000002277	SPTB	0.0157404		ENSSSCG00000023585	SERINC2	0.0139185
ENSSSCG00000003898	MKNK1	0.0119252		ENSSSCG00000010987	UBAP2	0.0157977		ENSSSCG00000000290	COPZ1	0.0139279
ENSSSCG00000002682	MBTPS1	0.0119453		ENSSSCG00000030947	ZFAT	0.0158222		ENSSSCG00000040486	BIRC5	0.013934
ENSSSCG00000026851	RMC1	0.0119544		ENSSSCG00000025264	PQBP1	0.0158386		ENSSSCG00000000268	AAAS	0.0139636
ENSSSCG00000032049	ZZEF1	0.011972		ENSSSCG00000010128		0.0158899		ENSSSCG00000013893	ARRDC2	0.013971
ENSSSCG00000004517	CXXC1	0.0120355		ENSSSCG00000037566		0.0160273		ENSSSCG00000012273	USP11	0.0141262
ENSSSCG00000025599	FTSJ1	0.0120579		ENSSSCG00000025027	METTL1	0.0160403		ENSSSCG00000002344	RIOX1	0.0141853
ENSSSCG00000005370		0.0120733		ENSSSCG00000001773	TMED3	0.0160745		ENSSSCG00000012963	SART1	0.0141944
ENSSSCG00000037284	CCDC85C	0.0120992		ENSSSCG00000007287	GSS	0.0161323		ENSSSCG00000013906		0.0142372
ENSSSCG00000002972		0.0121155		ENSSSCG00000010514	RRP12	0.0162006		ENSSSCG00000025264	PQBP1	0.014282
ENSSSCG00000021647	EDA	0.0121162		ENSSSCG00000030369	YARS	0.0162349		ENSSSCG00000007795	DCTPP1	0.0143241
ENSSSCG00000023110	UBXN1	0.0121646		ENSSSCG00000004761	ZFYVE19	0.0162714		ENSSSCG00000005347	POLR1E	0.0143243
ENSSSCG00000016498	MKRN1	0.0121787		ENSSSCG00000030621		0.0162804		ENSSSCG00000024895	GGA1	0.0143305
ENSSSCG00000022528		0.0122076		ENSSSCG00000007795	DCTPP1	0.0163163		ENSSSCG00000000185	PRKAG1	0.014342
ENSSSCG00000017206	GRB2	0.0122598		ENSSSCG00000001507	ZBTB22	0.0163267		ENSSSCG00000008040	TSC2	0.0143565
ENSSSCG00000006632	SCNM1	0.0122931		ENSSSCG00000027070	ENTPD6	0.0165356		ENSSSCG00000011364	NCKIPSD	0.0143821
ENSSSCG00000000999	CDYL	0.0123505		ENSSSCG00000005615	PTRH1	0.016544		ENSSSCG00000003178	IRF3	0.0144164
ENSSSCG00000004870	CNDP2	0.012351		ENSSSCG00000011783	EIF2B5	0.0165836		ENSSSCG00000030369	YARS	0.0144416
ENSSSCG00000007282	PIGU	0.0123738		ENSSSCG00000034288	AP4M1	0.0165977		ENSSSCG00000022058		0.0144487
ENSSSCG00000012768	ZFP92	0.01244		ENSSSCG00000024784	CACNA1S	0.0165993		ENSSSCG00000039390	EIF3B	0.0145168
ENSSSCG00000023818	MRPS27	0.0124539		ENSSSCG00000009994	MTMR3	0.0166057		ENSSSCG00000012654		0.0145391
ENSSSCG00000027669	TNS1	0.0124654		ENSSSCG00000035511	C1QTNF1	0.016633		ENSSSCG00000008127	SNRNP200	0.0145423
ENSSSCG00000008574	KIF3C	0.0124963		ENSSSCG00000031109	HILPDA	0.0166591		ENSSSCG00000006529	SLC50A1	0.0146949
ENSSSCG00000017792	CORO6	0.0125838		ENSSSCG00000006761	DCLRE1B	0.0167348		ENSSSCG00000007715	ABHD11	0.0147617
ENSSSCG00000011572	SEC13	0.0126562		ENSSSCG00000022058		0.0167638		ENSSSCG00000006761	DCLRE1B	0.0148242
ENSSSCG00000007593	ANKRD61	0.0126596		ENSSSCG00000040643	CAV3	0.0167856		ENSSSCG00000006624	SELENBP1	0.0149044
ENSSSCG00000003111	SAE1	0.0126638		ENSSSCG00000025499		0.0167935		ENSSSCG00000013627	PRKCSH	0.0149107
ENSSSCG00000032674	TCEA3	0.012697		ENSSSCG00000032819	QPCTL	0.0168361		ENSSSCG00000040556		0.01493
ENSSSCG00000010519	ZDHHC16	0.0127421		ENSSSCG00000007275	RALY	0.0168956		ENSSSCG00000025363	SNX17	0.0149809
ENSSSCG00000017941		0.0127821		ENSSSCG00000032284	CCND3	0.0169391		ENSSSCG00000017934	CLDN7	0.0149846
ENSSSCG00000003488	UBR4	0.0128082		ENSSSCG00000027689	SRM	0.0170197		ENSSSCG00000038888	C1orf122	0.0150142
ENSSSCG00000037232	SNX29	0.0128256		ENSSSCG00000023935	GMPPA	0.0170466		ENSSSCG00000001474	RXRB	0.0151151
ENSSSCG00000032467	RAB5C	0.0128447		ENSSSCG00000032090	PDCD6	0.0170932		ENSSSCG00000011287	HHATL	0.0151553
ENSSSCG00000000110	PLA2G6	0.0128467		ENSSSCG00000007246	TM9SF4	0.0171399		ENSSSCG00000037153	FEM1A	0.0151695
ENSSSCG00000001527	ILRUN	0.0128879		ENSSSCG00000001501	VPS52	0.0171415		ENSSSCG00000039557	TRIM54	0.0151713
ENSSSCG00000008270	CCDC142	0.0129045		ENSSSCG00000039390	EIF3B	0.017228		ENSSSCG00000010128		0.0151953
ENSSSCG00000013768		0.0129088		ENSSSCG00000032277		0.0173458		ENSSSCG00000035653	PGAP2	0.0152156
ENSSSCG00000036614	PGP	0.0129734		ENSSSCG00000028149	THYN1	0.0173957		ENSSSCG00000009868	RBM19	0.0152272
ENSSSCG00000003211	NR1H2	0.0130211		ENSSSCG00000039843	IPO9	0.017436		ENSSSCG00000005623		0.0152815
ENSSSCG00000038287	RDH13	0.0130478		ENSSSCG00000007738		0.0174771		ENSSSCG00000013304	NAT10	0.0153256
ENSSSCG00000028762	VPS37C	0.0130629		ENSSSCG00000016590	SND1	0.0175212		ENSSSCG00000003405	PEX14	0.0153998
ENSSSCG00000007424	TNNC2	0.0130709		ENSSSCG00000005320	RGP1	0.0175343		ENSSSCG00000003634	ADPRHL2	0.0154015
ENSSSCG00000015541	IER5	0.0130793		ENSSSCG00000011438	BAP1	0.0175477		ENSSSCG00000003156	HRC	0.0154223
ENSSSCG00000012965	DRAP1	0.0130889		ENSSSCG00000011397	SLC38A3	0.0175581		ENSSSCG00000000994	GMDS	0.0154375
ENSSSCG00000016207	RETREG2	0.013139		ENSSSCG00000003193	TBC1D17	0.0176951		ENSSSCG00000016590	SND1	0.015452
ENSSSCG00000005477	FKBP15	0.0131522		ENSSSCG00000009872	PLBD2	0.0176974		ENSSSCG00000026863	FARP1	0.0155492
ENSSSCG00000013757	C19orf53	0.0132519		ENSSSCG00000016492	AGK	0.0177928		ENSSSCG00000039843	IPO9	0.0155809
ENSSSCG00000017817	PRPF8	0.0132566		ENSSSCG00000029815	SRGAP1	0.0178539		ENSSSCG00000010288	DNAJB12	0.0156995
ENSSSCG00000016206	CNPPD1	0.0133281		ENSSSCG00000003998	ZNF274	0.0178831		ENSSSCG00000015074	SIDT2	0.0157271
ENSSSCG00000014538	MGAT1	0.013353		ENSSSCG00000003405	PEX14	0.0179736		ENSSSCG00000001824	ZXDC	0.0157837
ENSSSCG00000037905	ITGB5	0.0133705		ENSSSCG00000012269	CDK16	0.0180198		ENSSSCG00000001579		0.0158435
ENSSSCG00000000700	ACRBP	0.0133899		ENSSSCG00000024895	GGA1	0.0180389		ENSSSCG00000011619	EEFSEC	0.0158655
ENSSSCG00000036775	SLC48A1	0.0134376		ENSSSCG00000003506	PINK1	0.0180408		ENSSSCG00000007815	GTF3C1	0.0158952
ENSSSCG00000010059	GUCD1	0.0134433		ENSSSCG00000008281	RTKN	0.0180574		ENSSSCG00000028794		0.0159097
ENSSSCG00000011612	RPN1	0.0134437		ENSSSCG00000037559	ACOT11	0.0180673		ENSSSCG00000010107	MED15	0.0159297
ENSSSCG00000013239	PSMC3	0.0135054		ENSSSCG00000022442	PAF1	0.0180906		ENSSSCG00000012904	AIP	0.0159758
ENSSSCG00000035770	ZNF444	0.0135626		ENSSSCG00000012275	ARAF	0.0181976		ENSSSCG00000024784	CACNA1S	0.0160066
ENSSSCG00000017900	KIF1C	0.01357		ENSSSCG00000001930		0.0182252		ENSSSCG00000003153	FTL	0.0160158
ENSSSCG00000026706	PIGS	0.0136528		ENSSSCG00000023585	SERINC2	0.0182262		ENSSSCG00000013644	KRI1	0.0160241
ENSSSCG00000016317	AGAP1	0.0136545		ENSSSCG00000008274		0.0182546		ENSSSCG00000009814	ANAPC5	0.016041
ENSSSCG00000003338	PUSL1	0.0136681		ENSSSCG00000025673		0.0182618		ENSSSCG00000028031	HDAC11	0.0160634
ENSSSCG00000037153	FEM1A	0.0136807		ENSSSCG00000007248	ASXL1	0.0183125		ENSSSCG00000008562	SLC35F6	0.0160797
ENSSSCG00000022351	GSTO1	0.0137087		ENSSSCG00000017516		0.0183287		ENSSSCG00000024990	MPI	0.0160914
ENSSSCG00000009283	TNFRSF19	0.0137122		ENSSSCG00000026863	FARP1	0.0183289		ENSSSCG00000036178	CCDC167	0.0161043
ENSSSCG00000010130	GNB1L	0.0137259		ENSSSCG00000013094	DDB1	0.0183438		ENSSSCG00000010097	LZTR1	0.0161187
ENSSSCG00000005174	RRAGA	0.0137929		ENSSSCG00000000268	AAAS	0.0183768		ENSSSCG00000007949	SRL	0.0161269
ENSSSCG00000003404	DFFA	0.0138245		ENSSSCG00000004368	PREP	0.0185061		ENSSSCG00000030849		0.0161288
ENSSSCG00000010027	PATZ1	0.0138553		ENSSSCG00000007815	GTF3C1	0.0186241		ENSSSCG00000008274		0.0161562
ENSSSCG00000030030	FBH1	0.0138648		ENSSSCG00000038323	ACTN3	0.0186578		ENSSSCG00000003923	HECTD3	0.0162159
ENSSSCG00000009622	POLR3D	0.013869		ENSSSCG00000025109	PLD3	0.0187841		ENSSSCG00000040321		0.0162319
ENSSSCG00000024813	MAP3K3	0.0138764		ENSSSCG00000002000	IPO4	0.0187865		ENSSSCG00000035825	UBE2QL1	0.0162428
ENSSSCG00000025252	PEX5	0.0139003		ENSSSCG00000017401	ATP6V0A1	0.0188234		ENSSSCG00000000119	EIF3L	0.0162942
ENSSSCG00000024103		0.013979		ENSSSCG00000032436		0.018873		ENSSSCG00000002916	APLP1	0.016303
ENSSSCG00000001433	PPT2	0.0140121		ENSSSCG00000000719	NDUFA9	0.018937		ENSSSCG00000032549	GNA12	0.0163135
ENSSSCG00000017773	SUPT6H	0.0140537		ENSSSCG00000011325	MYL3	0.0189659		ENSSSCG00000027197	DYRK1B	0.0163215
ENSSSCG00000034406	MRPL58	0.0140696		ENSSSCG00000013906		0.0189702		ENSSSCG00000005659	ZER1	0.0163307
ENSSSCG00000021803	RANBP10	0.0140822		ENSSSCG00000002007	FITM1	0.018972		ENSSSCG00000017156	GAA	0.016336
ENSSSCG00000008247	SUCLG1	0.0141007		ENSSSCG00000000619	FAM234B	0.0190047		ENSSSCG00000039024	SPSB3	0.0163853
ENSSSCG00000011548		0.0141023		ENSSSCG00000012969	FIBP	0.0190728		ENSSSCG00000007763	BCKDK	0.0163897
ENSSSCG00000035090	RAC1	0.0141516		ENSSSCG00000011611	HMCES	0.0190763		ENSSSCG00000010281	PSAP	0.0164043
ENSSSCG00000022164		0.0141784		ENSSSCG00000003178	IRF3	0.0190862		ENSSSCG00000014003	MIER2	0.0164402
ENSSSCG00000000661	PHC1	0.0141824		ENSSSCG00000013864	TMEM38A	0.0191091		ENSSSCG00000016214	STK16	0.0164955
ENSSSCG00000007151	CDC25B	0.014199		ENSSSCG00000008012		0.019159		ENSSSCG00000023091		0.016535
ENSSSCG00000016570	TSPAN33	0.0144419		ENSSSCG00000016498	MKRN1	0.0191627		ENSSSCG00000031316		0.0165708
ENSSSCG00000027198	PDK2	0.0144648		ENSSSCG00000009432	DGKD	0.019223		ENSSSCG00000001907	UBL7	0.0165845
ENSSSCG00000002873	GPI	0.0144936		ENSSSCG00000005196	DMAC1	0.0192431		ENSSSCG00000026951	PSMB8	0.0166128
ENSSSCG00000039843	IPO9	0.0145381		ENSSSCG00000011287	HHATL	0.019274		ENSSSCG00000007264		0.0166496
ENSSSCG00000039619	PIN1	0.0145726		ENSSSCG00000023522	TGM2	0.0193226		ENSSSCG00000034227	RPL35	0.016678
ENSSSCG00000036106	TUBG1	0.0146027		ENSSSCG00000015074	SIDT2	0.0193532		ENSSSCG00000034288	AP4M1	0.0166905
ENSSSCG00000016990	ATP6V0E1	0.0146078		ENSSSCG00000036014	RPLP0	0.0193602		ENSSSCG00000002926	TBCB	0.016739
ENSSSCG00000003812	PGM1	0.0146486		ENSSSCG00000032787	ALAD	0.0194362		ENSSSCG00000009626	SORBS3	0.0168079
ENSSSCG00000013082		0.0147119		ENSSSCG00000000290	COPZ1	0.0194363		ENSSSCG00000010341	TSPAN14	0.0169001
ENSSSCG00000029343	MFSD11	0.0147398		ENSSSCG00000037153	FEM1A	0.0194383		ENSSSCG00000001439	GPSM3	0.0169139
ENSSSCG00000023636	TMEM222	0.0147661		ENSSSCG00000017091	TNIP1	0.0194472		ENSSSCG00000010987	UBAP2	0.0169868
ENSSSCG00000008175	CHST10	0.0147991		ENSSSCG00000003156	HRC	0.0195674		ENSSSCG00000011438	BAP1	0.0170054
ENSSSCG00000000290	COPZ1	0.0148279		ENSSSCG00000017934	CLDN7	0.0196249		ENSSSCG00000039983	GJA4	0.0170195
ENSSSCG00000030425	SPHK2	0.0148472		ENSSSCG00000001907	UBL7	0.0197145		ENSSSCG00000014884		0.0170906
ENSSSCG00000030435	USP39	0.0148625		ENSSSCG00000002895	KMT2B	0.0197799		ENSSSCG00000029145	POMGNT1	0.0171107
ENSSSCG00000000444	DCTN2	0.0148863		ENSSSCG00000025151		0.0197841		ENSSSCG00000024263	SERF2	0.0171179
ENSSSCG00000027288	DAGLB	0.0149244		ENSSSCG00000035446	CAVIN1	0.0197861		ENSSSCG00000040160	MMP24	0.0171338
ENSSSCG00000002145	TTC5	0.014951		ENSSSCG00000021698	RRP1B	0.0198026		ENSSSCG00000002007	FITM1	0.0171959
ENSSSCG00000011783	EIF2B5	0.0149562		ENSSSCG00000016755		0.0199283		ENSSSCG00000012842	RPLP2	0.0172552
ENSSSCG00000038478	HEATR6	0.0150096		ENSSSCG00000008038	SLC9A3R2	0.019947		ENSSSCG00000025151		0.0172623
ENSSSCG00000016531		0.0150262		ENSSSCG00000007521	NELFCD	0.0199531		ENSSSCG00000009764	CCDC92	0.0173338
ENSSSCG00000039535	CAMK2B	0.0150917		ENSSSCG00000013736	PRDX2	0.0199946		ENSSSCG00000005310	TESK1	0.0173677
ENSSSCG00000001531	SNRPC	0.0151777		ENSSSCG00000027197	DYRK1B	0.0200929		ENSSSCG00000030621		0.0174019
ENSSSCG00000038882	C16orf91	0.0152216		ENSSSCG00000010281	PSAP	0.0201852		ENSSSCG00000036192	C7orf26	0.0174286
ENSSSCG00000024070		0.0152564		ENSSSCG00000023556	SUPT5H	0.0201966		ENSSSCG00000017282	SCN4A	0.0174964
ENSSSCG00000025206	RNF19B	0.0152728		ENSSSCG00000000708	TNFRSF1A	0.0202574		ENSSSCG00000015525	TOR3A	0.0175002
ENSSSCG00000038854	PSMF1	0.015347		ENSSSCG00000011359	ATRIP	0.0202769		ENSSSCG00000032787	ALAD	0.0175389
ENSSSCG00000002040	MRPL52	0.0153637		ENSSSCG00000017190	EXOC7	0.0203612		ENSSSCG00000038731	STX18	0.0175537
ENSSSCG00000003413	MTOR	0.0153781		ENSSSCG00000013662	PPAN	0.020362		ENSSSCG00000040494	RPL3	0.0175547
ENSSSCG00000017496	MIEN1	0.0153868		ENSSSCG00000006358	NDUFS2	0.0204414		ENSSSCG00000001884	COMMD4	0.0175859
ENSSSCG00000017510	CACNB1	0.0154261		ENSSSCG00000013744	TRMT1	0.0204424		ENSSSCG00000017191	SRP68	0.0177296
ENSSSCG00000013539	GTF2F1	0.0154328		ENSSSCG00000028794		0.0206107		ENSSSCG00000013245	ARFGAP2	0.0177438
ENSSSCG00000011387	RNF123	0.0154458		ENSSSCG00000017776	ERAL1	0.0206456		ENSSSCG00000016207	RETREG2	0.0177529
ENSSSCG00000002759		0.0155681		ENSSSCG00000036235		0.0208177		ENSSSCG00000000746	WASHC1	0.0177966
ENSSSCG00000001520	LEMD2	0.0155701		ENSSSCG00000033836	SHKBP1	0.0208529		ENSSSCG00000023556	SUPT5H	0.0177975
ENSSSCG00000007187	NSFL1C	0.0156317		ENSSSCG00000023177	RRP9	0.0208587		ENSSSCG00000000708	TNFRSF1A	0.0178628
ENSSSCG00000033054	ROM1	0.015707		ENSSSCG00000016772	VPS41	0.0208696		ENSSSCG00000038323	ACTN3	0.0178774
ENSSSCG00000021587	MESD	0.0157843		ENSSSCG00000001474	RXRB	0.0209416		ENSSSCG00000023522	TGM2	0.0178991
ENSSSCG00000001347	PPP1R10	0.0158906		ENSSSCG00000036192	C7orf26	0.0209517		ENSSSCG00000021672	WBP2	0.0179261
ENSSSCG00000003983	SMAP2	0.0158994		ENSSSCG00000000064	ACO2	0.0209782		ENSSSCG00000036014	RPLP0	0.0179298
ENSSSCG00000010931		0.0159182		ENSSSCG00000008040	TSC2	0.0210231		ENSSSCG00000000267	C12orf10	0.0179612
ENSSSCG00000014829	MRPL48	0.0159283		ENSSSCG00000028920	POLDIP2	0.0210502		ENSSSCG00000022442	PAF1	0.0179768
ENSSSCG00000028788	BORCS6	0.0159768		ENSSSCG00000012904	AIP	0.0211659		ENSSSCG00000006552	HAX1	0.0180316
ENSSSCG00000009770	EIF2B1	0.0160233		ENSSSCG00000035521	KLHL38	0.0211861		ENSSSCG00000013601	MARCH2	0.0181136
ENSSSCG00000017191	SRP68	0.0160804		ENSSSCG00000013304	NAT10	0.0211938		ENSSSCG00000014396	DELE1	0.0181741
ENSSSCG00000008043	TRAF7	0.0161841		ENSSSCG00000017282	SCN4A	0.0212279		ENSSSCG00000002682	MBTPS1	0.0181815
ENSSSCG00000016205	NHEJ1	0.0162373		ENSSSCG00000012653	ZDHHC9	0.0212891		ENSSSCG00000034153	TAF6	0.0181884
ENSSSCG00000035134	MRPS7	0.016254		ENSSSCG00000004771		0.0213332		ENSSSCG00000037450	SSC5D	0.0182455
ENSSSCG00000010114	ESS2	0.0163216		ENSSSCG00000008230	ATOH8	0.0213673		ENSSSCG00000030435	USP39	0.0182814
ENSSSCG00000040857	SNRPB	0.0163884		ENSSSCG00000039182		0.0213766		ENSSSCG00000002277	SPTB	0.0182906
ENSSSCG00000013022	PYGM	0.0163946		ENSSSCG00000001439	GPSM3	0.0213871		ENSSSCG00000022742	PRDX6	0.0183123
ENSSSCG00000031269		0.0164342		ENSSSCG00000034227	RPL35	0.0214269		ENSSSCG00000000719	NDUFA9	0.0184709
ENSSSCG00000021861	PIGT	0.0164372		ENSSSCG00000003132		0.0214956		ENSSSCG00000034387	ARL2-SNX15	0.0185046
ENSSSCG00000013176	TMX2	0.0164436		ENSSSCG00000028031	HDAC11	0.0214958		ENSSSCG00000011783	EIF2B5	0.0185593
ENSSSCG00000013245	ARFGAP2	0.0164771		ENSSSCG00000013245	ARFGAP2	0.0215533		ENSSSCG00000003193	TBC1D17	0.0185731
ENSSSCG00000006365	DEDD	0.0164793		ENSSSCG00000001884	COMMD4	0.021617		ENSSSCG00000033368	ATP5MC2	0.0185867
ENSSSCG00000010972	DCTN3	0.0164814		ENSSSCG00000032003		0.0216493		ENSSSCG00000026812	EMG1	0.018615
ENSSSCG00000010620	XPNPEP1	0.016488		ENSSSCG00000014396	DELE1	0.021692		ENSSSCG00000031474	PTK6	0.0186192
ENSSSCG00000017346	EFTUD2	0.0165535		ENSSSCG00000006540	PBXIP1	0.0217208		ENSSSCG00000013257	ATG13	0.0186358
ENSSSCG00000025673		0.0165557		ENSSSCG00000028735	DDX51	0.0217302		ENSSSCG00000028920	POLDIP2	0.0186732
ENSSSCG00000034625		0.0166167		ENSSSCG00000039909	ICAM2	0.021741		ENSSSCG00000007818	KDM8	0.0186798
ENSSSCG00000040157	AP3D1	0.0166345		ENSSSCG00000040486	BIRC5	0.0217512		ENSSSCG00000004870	CNDP2	0.018698
ENSSSCG00000012269	CDK16	0.0166864		ENSSSCG00000006697	ACP6	0.0217697		ENSSSCG00000034045	ERGIC3	0.0188124
ENSSSCG00000038220	RXRA	0.0167044		ENSSSCG00000011364	NCKIPSD	0.0217904		ENSSSCG00000007246	TM9SF4	0.018831
ENSSSCG00000008268	AUP1	0.0167265		ENSSSCG00000010341	TSPAN14	0.0218292		ENSSSCG00000024119	GLB1	0.0188811
ENSSSCG00000031786	NCDN	0.0167329		ENSSSCG00000007763	BCKDK	0.0218755		ENSSSCG00000003604	ADGRB2	0.0189531
ENSSSCG00000015747		0.0167969		ENSSSCG00000040160	MMP24	0.0219003		ENSSSCG00000016721	DBNL	0.0189969
ENSSSCG00000009876	DDX54	0.0168207		ENSSSCG00000003111	SAE1	0.0219017		ENSSSCG00000013736	PRDX2	0.0190305
ENSSSCG00000016211		0.0168525		ENSSSCG00000009584	SEMA4D	0.0219453		ENSSSCG00000025545	HDAC6	0.0190541
ENSSSCG00000038359		0.0168798		ENSSSCG00000012842	RPLP2	0.021947		ENSSSCG00000021821	MYO1C	0.0191115
ENSSSCG00000007496	RTF2	0.0168955		ENSSSCG00000038711	TMEM223	0.0220184		ENSSSCG00000011415	MAPKAPK3	0.0191398
ENSSSCG00000008233	TMEM150A	0.0169541		ENSSSCG00000030015		0.0220414		ENSSSCG00000013662	PPAN	0.0191923
ENSSSCG00000013534	MLLT1	0.0170651		ENSSSCG00000036756	ZNF496	0.0220464		ENSSSCG00000004771		0.019306
ENSSSCG00000001838	POLG	0.0170884		ENSSSCG00000011619	EEFSEC	0.0220553		ENSSSCG00000039235	PSMC4	0.0193128
ENSSSCG00000029425	MRPS18B	0.0171136		ENSSSCG00000008175	CHST10	0.0220615		ENSSSCG00000017867		0.0193336
ENSSSCG00000022442	PAF1	0.0171303		ENSSSCG00000036178	CCDC167	0.0221049		ENSSSCG00000007623	BUD31	0.0193847
ENSSSCG00000031608		0.0171751		ENSSSCG00000022265	C19orf25	0.0221227		ENSSSCG00000015119	MFRP	0.0193849
ENSSSCG00000033385		0.0172148		ENSSSCG00000036152	TSPAN15	0.0221662		ENSSSCG00000007282	PIGU	0.0193978
ENSSSCG00000015105	SLC37A4	0.0172259		ENSSSCG00000013627	PRKCSH	0.0222972		ENSSSCG00000000064	ACO2	0.0194143
ENSSSCG00000013891	CCDC124	0.017289		ENSSSCG00000012146	CTPS2	0.0223054		ENSSSCG00000007786	RNF40	0.0194355
ENSSSCG00000003941	SZT2	0.0172958		ENSSSCG00000033368	ATP5MC2	0.0223342		ENSSSCG00000008012		0.0194373
ENSSSCG00000013435	MBD3	0.017299		ENSSSCG00000000214	GPD1	0.0223623		ENSSSCG00000013094	DDB1	0.0194709
ENSSSCG00000009888	ERP29	0.0173197		ENSSSCG00000011560	CRELD1	0.0224274		ENSSSCG00000011397	SLC38A3	0.0194764
ENSSSCG00000022742	PRDX6	0.017344		ENSSSCG00000030849		0.0224816		ENSSSCG00000003513	ECE1	0.0196053
ENSSSCG00000039607	EXOC3	0.0173586		ENSSSCG00000001425	DXO	0.0225916		ENSSSCG00000038711	TMEM223	0.019634
ENSSSCG00000037536	SLC25A28	0.0173804		ENSSSCG00000017346	EFTUD2	0.0225993		ENSSSCG00000027189	PPP1R12C	0.0196368
ENSSSCG00000034608	TMEM94	0.0173874		ENSSSCG00000000994	GMDS	0.0226433		ENSSSCG00000033836	SHKBP1	0.0196515
ENSSSCG00000000770	MICAL3	0.0174306		ENSSSCG00000023998		0.0227114		ENSSSCG00000003111	SAE1	0.0196547
ENSSSCG00000033456	GPR157	0.0174348		ENSSSCG00000014051	TSPAN17	0.0228373		ENSSSCG00000002042	OXA1L	0.019806
ENSSSCG00000001825	SLC41A3	0.0174562		ENSSSCG00000009868	RBM19	0.0228537		ENSSSCG00000001571	MTCH1	0.0198187
ENSSSCG00000007160	DDRGK1	0.0174601		ENSSSCG00000028504	RFC2	0.0228545		ENSSSCG00000011137	GDI2	0.019833
ENSSSCG00000014835	C2CD3	0.0174648		ENSSSCG00000000095	GTPBP1	0.0228691		ENSSSCG00000017346	EFTUD2	0.0199448
ENSSSCG00000039635		0.0175065		ENSSSCG00000040494	RPL3	0.0229654		ENSSSCG00000017190	EXOC7	0.0200298
ENSSSCG00000016409	UBE3C	0.0175177		ENSSSCG00000011828	FAM43A	0.0230571		ENSSSCG00000016685	WIPF3	0.0200455
ENSSSCG00000025151		0.0176039		ENSSSCG00000035825	UBE2QL1	0.0231009		ENSSSCG00000000376	SUOX	0.0200943
ENSSSCG00000006390	CASQ1	0.0177179		ENSSSCG00000000066	L3MBTL2	0.0231712		ENSSSCG00000003261		0.0201025
ENSSSCG00000028149	THYN1	0.0177185		ENSSSCG00000006529	SLC50A1	0.0232096		ENSSSCG00000016772	VPS41	0.0201272
ENSSSCG00000002457	ITPK1	0.0178297		ENSSSCG00000034153	TAF6	0.0233026		ENSSSCG00000003132		0.0201638
ENSSSCG00000005610	SLC2A8	0.0178603		ENSSSCG00000029945	GCAT	0.0233287		ENSSSCG00000003420		0.0201689
ENSSSCG00000039640	CDC34	0.0178702		ENSSSCG00000000267	C12orf10	0.023372		ENSSSCG00000038478	HEATR6	0.0201862
ENSSSCG00000016737		0.0178878		ENSSSCG00000002390	ANGEL1	0.023381		ENSSSCG00000004745	RPAP1	0.0202191
ENSSSCG00000023973	NOC2L	0.0179818		ENSSSCG00000013490	PIP5K1C	0.0233846		ENSSSCG00000036938	CTDSP1	0.0202245
ENSSSCG00000035653	PGAP2	0.0179908		ENSSSCG00000012981	RELA	0.0234319		ENSSSCG00000014051	TSPAN17	0.0202372
ENSSSCG00000032658	TRAF4	0.0179983		ENSSSCG00000025675	EEF2	0.0234337		ENSSSCG00000028504	RFC2	0.0202694
ENSSSCG00000011561	PRRT3	0.0180176		ENSSSCG00000008459		0.0234898		ENSSSCG00000034937	SH3BGRL3	0.0203368
ENSSSCG00000005310	TESK1	0.0180595		ENSSSCG00000017515	TBKBP1	0.0235533		ENSSSCG00000009872	PLBD2	0.0203846
ENSSSCG00000017407	GHDC	0.0180601		ENSSSCG00000001379	TUBB	0.0236129		ENSSSCG00000000214	GPD1	0.0204063
ENSSSCG00000034927		0.0180639		ENSSSCG00000002926	TBCB	0.0236285		ENSSSCG00000038991		0.0204163
ENSSSCG00000010095	CRKL	0.0181697		ENSSSCG00000031532	GBGT1	0.0236355		ENSSSCG00000003570	WDTC1	0.0204227
ENSSSCG00000025900	SH3BP5L	0.0181739		ENSSSCG00000010108	KLHL22	0.0236881		ENSSSCG00000005701	ASS1	0.0204344
ENSSSCG00000003093	SYMPK	0.0181889		ENSSSCG00000014003	MIER2	0.0237051		ENSSSCG00000008038	SLC9A3R2	0.0204828
ENSSSCG00000031903		0.0181986		ENSSSCG00000040608	AKR1B1	0.023739		ENSSSCG00000003288	HSPBP1	0.0204998
ENSSSCG00000000158	RTCB	0.018201		ENSSSCG00000007264		0.0237519		ENSSSCG00000033332	PSMA7	0.0205271
ENSSSCG00000017497	ERBB2	0.0182027		ENSSSCG00000017385	PSME3	0.0237844		ENSSSCG00000014395	PCDH12	0.0205529
ENSSSCG00000031692		0.0182226		ENSSSCG00000026951	PSMB8	0.0237917		ENSSSCG00000001838	POLG	0.0205937
ENSSSCG00000032481	DPM2	0.0182548		ENSSSCG00000013723		0.0237981		ENSSSCG00000009739	NOC4L	0.0206044
ENSSSCG00000022454	NRBP1	0.0182717		ENSSSCG00000013481	FZR1	0.0238521		ENSSSCG00000039909	ICAM2	0.0207221
ENSSSCG00000013867	SIN3B	0.0182829		ENSSSCG00000004408	SMPD2	0.0238656		ENSSSCG00000001706	AARS2	0.0208037
ENSSSCG00000008019	JPT2	0.0182889		ENSSSCG00000022404	SLC3A2	0.0239067		ENSSSCG00000003506	PINK1	0.0208449
ENSSSCG00000013568		0.0182945		ENSSSCG00000028278	POLR2A	0.0239618		ENSSSCG00000022265	C19orf25	0.0208507
ENSSSCG00000004044	IGF2R	0.0183226		ENSSSCG00000011415	MAPKAPK3	0.0240929		ENSSSCG00000023318	MARS	0.0208617
ENSSSCG00000033497		0.0183321		ENSSSCG00000011299	CLEC3B	0.0241965		ENSSSCG00000013864	TMEM38A	0.0208997
ENSSSCG00000024488	NUBP1	0.0183334		ENSSSCG00000017867		0.0242055		ENSSSCG00000016498	MKRN1	0.0208997
ENSSSCG00000012856	NAP1L4	0.0183522		ENSSSCG00000034742	MECP2	0.0243175		ENSSSCG00000029945	GCAT	0.0209267
ENSSSCG00000012795	IRAK1	0.0183778		ENSSSCG00000012896	NDUFV1	0.0243773		ENSSSCG00000001655	MEA1	0.0210222
ENSSSCG00000024088	TLN2	0.0183815		ENSSSCG00000007723	RCC1L	0.024382		ENSSSCG00000004547		0.0210396
ENSSSCG00000028123	VPS26B	0.0184139		ENSSSCG00000017819	SMYD4	0.0243847		ENSSSCG00000001991	DHRS1	0.0210799
ENSSSCG00000032623		0.0184413		ENSSSCG00000003923	HECTD3	0.0244058		ENSSSCG00000030017	FOXRED1	0.0211048
ENSSSCG00000021145	AP1S1	0.0184418		ENSSSCG00000026331		0.0244531		ENSSSCG00000006488	GLMP	0.0212126
ENSSSCG00000010528	ZFYVE27	0.0184496		ENSSSCG00000034387	ARL2-SNX15	0.024495		ENSSSCG00000001658	MRPL2	0.0212258
ENSSSCG00000039355		0.0184799		ENSSSCG00000007818	KDM8	0.0245212		ENSSSCG00000013181	SERPING1	0.021341
ENSSSCG00000000706	LTBR	0.0185174		ENSSSCG00000020809	B3GAT3	0.0245449		ENSSSCG00000001531	SNRPC	0.0213791
ENSSSCG00000001362	MDC1	0.0185728		ENSSSCG00000011366	SLC25A20	0.0245604		ENSSSCG00000008309	SPR	0.0213817
ENSSSCG00000002729		0.0185785		ENSSSCG00000000156	FBXO7	0.0245797		ENSSSCG00000000156	FBXO7	0.0213877
ENSSSCG00000016186		0.0185906		ENSSSCG00000001952	NFKBIA	0.0246044		ENSSSCG00000012365	MSN	0.0214286
ENSSSCG00000033836	SHKBP1	0.0185975		ENSSSCG00000001531	SNRPC	0.0246159		ENSSSCG00000003015	EXOSC5	0.021436
ENSSSCG00000023318	MARS	0.0186491		ENSSSCG00000014833	UCP2	0.0246233		ENSSSCG00000013779	PKN1	0.0214394
ENSSSCG00000023556	SUPT5H	0.0186644		ENSSSCG00000001834	MFGE8	0.0246428		ENSSSCG00000040608	AKR1B1	0.02153
ENSSSCG00000016848	EGFLAM	0.0187213		ENSSSCG00000002682	MBTPS1	0.0247468		ENSSSCG00000010136	TRMT2A	0.0216381
ENSSSCG00000017271	CACNG1	0.0187495		ENSSSCG00000039983	GJA4	0.024785		ENSSSCG00000036235		0.0216503
ENSSSCG00000002723	AARS	0.018791		ENSSSCG00000032833	CD320	0.024866		ENSSSCG00000012146	CTPS2	0.0216897
ENSSSCG00000015299	STEAP4	0.0187969		ENSSSCG00000002873	GPI	0.0249041		ENSSSCG00000000095	GTPBP1	0.0217141
ENSSSCG00000039673	ASB16	0.018798		ENSSSCG00000021821	MYO1C	0.0249159		ENSSSCG00000012896	NDUFV1	0.0217282
ENSSSCG00000017553	KAT7	0.01882		ENSSSCG00000017817	PRPF8	0.0249315		ENSSSCG00000002008		0.021755
ENSSSCG00000031247	KAT8	0.0188514		ENSSSCG00000010331	ANXA11	0.0249418		ENSSSCG00000007803	TUFM	0.0217557
ENSSSCG00000032060		0.0188775		ENSSSCG00000029471	STAC3	0.0249582		ENSSSCG00000027573	RPL29	0.0218051
ENSSSCG00000005320	RGP1	0.0189279		ENSSSCG00000000359		0.0250972		ENSSSCG00000035176	SEMA6B	0.0218055
ENSSSCG00000003068	SMG9	0.0189436		ENSSSCG00000013644	KRI1	0.0250972		ENSSSCG00000010359	LDB3	0.0218626
ENSSSCG00000006539	SHC1	0.0189769		ENSSSCG00000007949	SRL	0.0251194		ENSSSCG00000022786	MOGS	0.0219324
ENSSSCG00000016406	ESYT2	0.0190566		ENSSSCG00000033697	RPS2	0.0251644		ENSSSCG00000028149	THYN1	0.0219363
ENSSSCG00000024950		0.0190638		ENSSSCG00000028943	ECH1	0.0251833		ENSSSCG00000030255	EIF4G1	0.0219723
ENSSSCG00000034014	MRPL40	0.0190731		ENSSSCG00000001706	AARS2	0.02525		ENSSSCG00000001927		0.0220217
ENSSSCG00000003964	PPIH	0.0191429		ENSSSCG00000007803	TUFM	0.0252501		ENSSSCG00000008692	ADD1	0.022026
ENSSSCG00000035733		0.0191837		ENSSSCG00000012336	GNL3L	0.0252681		ENSSSCG00000000619	FAM234B	0.0221194
ENSSSCG00000013915	CRTC1	0.0193671		ENSSSCG00000035956	HABP4	0.0253934		ENSSSCG00000011359	ATRIP	0.0221927
ENSSSCG00000013416	MED16	0.0194		ENSSSCG00000024254	ALKBH7	0.0254062		ENSSSCG00000028278	POLR2A	0.0221932
ENSSSCG00000013490	PIP5K1C	0.0194696		ENSSSCG00000002916	APLP1	0.0254573		ENSSSCG00000011560	CRELD1	0.0222042
ENSSSCG00000031299		0.0194976		ENSSSCG00000005310	TESK1	0.0254898		ENSSSCG00000006813	STRIP1	0.0223333
ENSSSCG00000001877	SNUPN	0.0195191		ENSSSCG00000001838	POLG	0.0254928		ENSSSCG00000000144	TXN2	0.0223445
ENSSSCG00000013596		0.0196254		ENSSSCG00000038991		0.0254967		ENSSSCG00000026817	ZNF646	0.0223802
ENSSSCG00000016773	ZNF282	0.0196313		ENSSSCG00000026167		0.0255307		ENSSSCG00000001362	MDC1	0.022462
ENSSSCG00000030255	EIF4G1	0.0196637		ENSSSCG00000032994	RNF187	0.0255686		ENSSSCG00000025321	MAZ	0.0225091
ENSSSCG00000020758	NQO2	0.0196888		ENSSSCG00000024263	SERF2	0.0256201		ENSSSCG00000014388	HDAC3	0.0225318
ENSSSCG00000040709	CACFD1	0.0197723		ENSSSCG00000038776	GET3	0.0256225		ENSSSCG00000017865	CTNS	0.0225398
ENSSSCG00000030045	PRMT5	0.0197945		ENSSSCG00000012270	UBA1	0.0256685		ENSSSCG00000006697	ACP6	0.022572
ENSSSCG00000017378	DHX8	0.019796		ENSSSCG00000003513	ECE1	0.025735		ENSSSCG00000028735	DDX51	0.0226118
ENSSSCG00000024279	ZMAT5	0.0198437		ENSSSCG00000039235	PSMC4	0.0257498		ENSSSCG00000013038		0.0226227
ENSSSCG00000009758	DHX37	0.0199663		ENSSSCG00000038700	FMC1	0.0257857		ENSSSCG00000013664	SHFL	0.0226401
ENSSSCG00000034725	UBE2R2	0.0199813		ENSSSCG00000001231		0.0258086		ENSSSCG00000034742	MECP2	0.0226669
ENSSSCG00000037030	RPL15	0.0200014		ENSSSCG00000007672	POP7	0.0258103		ENSSSCG00000012270	UBA1	0.022814
ENSSSCG00000024045		0.0200167		ENSSSCG00000007282	PIGU	0.0258541		ENSSSCG00000008230	ATOH8	0.0228264
ENSSSCG00000010108	KLHL22	0.0200428		ENSSSCG00000026817	ZNF646	0.0258565		ENSSSCG00000016496	ADCK2	0.0228523
ENSSSCG00000012396	MED12	0.0201259		ENSSSCG00000008309	SPR	0.0258975		ENSSSCG00000005614	NIBAN2	0.0228544
ENSSSCG00000008703	ADRA2C	0.0201271		ENSSSCG00000003604	ADGRB2	0.026017		ENSSSCG00000012953	YIF1A	0.0228713
ENSSSCG00000001477	RING1	0.0202237		ENSSSCG00000036722	MALSU1	0.0260238		ENSSSCG00000007675	EPHB4	0.0228741
ENSSSCG00000013467	SGTA	0.0202351		ENSSSCG00000005640	CIZ1	0.026039		ENSSSCG00000017817	PRPF8	0.0228775
ENSSSCG00000029119	PRPF6	0.0202423		ENSSSCG00000001571	MTCH1	0.0260817		ENSSSCG00000038776	GET3	0.0228796
ENSSSCG00000013752	STX10	0.0202674		ENSSSCG00000013601	MARCH2	0.026095		ENSSSCG00000006540	PBXIP1	0.0229042
ENSSSCG00000003570	WDTC1	0.0202684		ENSSSCG00000024108	SLC43A2	0.0261163		ENSSSCG00000032090	PDCD6	0.0229062
ENSSSCG00000028602	GTPBP4	0.0202796		ENSSSCG00000013181	SERPING1	0.0261242		ENSSSCG00000005318	CREB3	0.0229421
ENSSSCG00000012904	AIP	0.02033		ENSSSCG00000025545	HDAC6	0.0261381		ENSSSCG00000011356	UQCRC1	0.0229474
ENSSSCG00000003382	TAS1R1	0.0203714		ENSSSCG00000007188		0.0262921		ENSSSCG00000022289	PCDH1	0.0229851
ENSSSCG00000003104	STRN4	0.0204006		ENSSSCG00000014388	HDAC3	0.0262922		ENSSSCG00000009584	SEMA4D	0.0230023
ENSSSCG00000013460	OAZ1	0.0204635		ENSSSCG00000013511	HDGFL2	0.0262998		ENSSSCG00000033516	DHDDS	0.0230331
ENSSSCG00000013928		0.0205402		ENSSSCG00000036938	CTDSP1	0.0263338		ENSSSCG00000038938	FIS1	0.0230401
ENSSSCG00000012238		0.0205477		ENSSSCG00000017099	FASTKD3	0.0263469		ENSSSCG00000017526	COPZ2	0.0230917
ENSSSCG00000002142	TEP1	0.0205933		ENSSSCG00000025363	SNX17	0.0263534		ENSSSCG00000001231		0.0231809
ENSSSCG00000001474	RXRB	0.0206106		ENSSSCG00000005623		0.0263714		ENSSSCG00000013490	PIP5K1C	0.0232004
ENSSSCG00000028707	NF2	0.020685		ENSSSCG00000009764	CCDC92	0.0264061		ENSSSCG00000002390	ANGEL1	0.0232078
ENSSSCG00000002885	USF2	0.0207054		ENSSSCG00000004870	CNDP2	0.0264083		ENSSSCG00000012336	GNL3L	0.0232625
ENSSSCG00000013638	ILF3	0.0207345		ENSSSCG00000029145	POMGNT1	0.0264993		ENSSSCG00000000359		0.0232763
ENSSSCG00000012146	CTPS2	0.0207418		ENSSSCG00000000746	WASHC1	0.0266102		ENSSSCG00000017776	ERAL1	0.0233205
ENSSSCG00000002003		0.0207669		ENSSSCG00000010797	EARS2	0.0266424		ENSSSCG00000000685	TPI1	0.0233232
ENSSSCG00000017208	SLC25A19	0.0207702		ENSSSCG00000029438	SESN2	0.0267325		ENSSSCG00000007558	INTS1	0.0233515
ENSSSCG00000023139	METTL23	0.0207729		ENSSSCG00000008692	ADD1	0.0267989		ENSSSCG00000022454	NRBP1	0.0233767
ENSSSCG00000007780	ZNF629	0.020793		ENSSSCG00000016207	RETREG2	0.0268122		ENSSSCG00000017091	TNIP1	0.0234405
ENSSSCG00000034227	RPL35	0.0208457		ENSSSCG00000007925	NAGPA	0.0268872		ENSSSCG00000034810	PEF1	0.0234981
ENSSSCG00000033695	KCTD15	0.0208974		ENSSSCG00000007675	EPHB4	0.0269092		ENSSSCG00000001379	TUBB	0.023499
ENSSSCG00000012758	NSDHL	0.0209749		ENSSSCG00000026044	FDFT1	0.0269725		ENSSSCG00000010578	PITX3	0.0235733
ENSSSCG00000013426	PWWP3A	0.0209824		ENSSSCG00000022177	DIS3L2	0.0269888		ENSSSCG00000011325	MYL3	0.02358
ENSSSCG00000006642	MINDY1	0.0209977		ENSSSCG00000034487	NDUFB11	0.027011		ENSSSCG00000013867	SIN3B	0.0236002
ENSSSCG00000034154	WNK2	0.0210107		ENSSSCG00000007786	RNF40	0.0271169		ENSSSCG00000033697	RPS2	0.023638
ENSSSCG00000040386	GINS2	0.0210129		ENSSSCG00000015747		0.0272365		ENSSSCG00000012981	RELA	0.0237927
ENSSSCG00000014811	INPPL1	0.021049		ENSSSCG00000012560		0.02729		ENSSSCG00000035123	COMMD5	0.0238142
ENSSSCG00000015110	DPAGT1	0.021049		ENSSSCG00000002854	POP4	0.0273225		ENSSSCG00000031532	GBGT1	0.0238237
ENSSSCG00000014569		0.0210724		ENSSSCG00000022742	PRDX6	0.0273746		ENSSSCG00000001656	RRP36	0.0239388
ENSSSCG00000029502	NAXD	0.0210821		ENSSSCG00000027573	RPL29	0.027456		ENSSSCG00000036775	SLC48A1	0.0239954
ENSSSCG00000008035		0.0210915		ENSSSCG00000003570	WDTC1	0.0274945		ENSSSCG00000015823		0.0240226
ENSSSCG00000030229	ABHD14A	0.0211013		ENSSSCG00000027189	PPP1R12C	0.0275391		ENSSSCG00000032277		0.024078
ENSSSCG00000025329	DDX49	0.0211021		ENSSSCG00000013647	CDC37	0.0275491		ENSSSCG00000030345	INPP5J	0.0241096
ENSSSCG00000032469		0.0211167		ENSSSCG00000035653	PGAP2	0.0276323		ENSSSCG00000035956	HABP4	0.0241207
ENSSSCG00000016212	ANKZF1	0.0211676		ENSSSCG00000007140	SMOX	0.0276483		ENSSSCG00000017365	G6PC3	0.0241691
ENSSSCG00000017311	MAPT	0.0211681		ENSSSCG00000001927		0.0276954		ENSSSCG00000008556	KHK	0.0242668
ENSSSCG00000003943	MED8	0.0211798		ENSSSCG00000030255	EIF4G1	0.0277056		ENSSSCG00000005196	DMAC1	0.024308
ENSSSCG00000009638		0.0211811		ENSSSCG00000008122	ADRA2B	0.0277401		ENSSSCG00000016208	ZFAND2B	0.0243277
ENSSSCG00000030049	HNRNPUL1	0.0211882		ENSSSCG00000017773	SUPT6H	0.0278043		ENSSSCG00000004368	PREP	0.0243384
ENSSSCG00000008215	SMYD1	0.021223		ENSSSCG00000003128	LIG1	0.0278297		ENSSSCG00000013511	HDGFL2	0.0243499
ENSSSCG00000006520	SCAMP3	0.0212268		ENSSSCG00000003068	SMG9	0.0278304		ENSSSCG00000000436	PIP4K2C	0.024366
ENSSSCG00000013585	EVI5L	0.0212636		ENSSSCG00000031316		0.0279744		ENSSSCG00000014833	UCP2	0.0243693
ENSSSCG00000034414	FAM192A	0.0212773		ENSSSCG00000013239	PSMC3	0.0280001		ENSSSCG00000001433	PPT2	0.0244141
ENSSSCG00000033978		0.0213688		ENSSSCG00000032110		0.0280215		ENSSSCG00000013647	CDC37	0.0244604
ENSSSCG00000010311	CAMK2G	0.0214007		ENSSSCG00000024088	TLN2	0.0280438		ENSSSCG00000016202	RNF25	0.0245263
ENSSSCG00000040118		0.0214201		ENSSSCG00000002763	PRMT7	0.0280871		ENSSSCG00000037077	SHMT2	0.024718
ENSSSCG00000029161	ADI1	0.0214611		ENSSSCG00000029411	CAPN2	0.0281024		ENSSSCG00000002763	PRMT7	0.0247252
ENSSSCG00000017940	GPS2	0.0214898		ENSSSCG00000014362	HBEGF	0.0281491		ENSSSCG00000002873	GPI	0.0247357
ENSSSCG00000005300	VCP	0.0215368		ENSSSCG00000011435	TWF2	0.0281611		ENSSSCG00000029300	ALKBH4	0.024785
ENSSSCG00000017776	ERAL1	0.0215388		ENSSSCG00000016186		0.0281623		ENSSSCG00000040265	UBFD1	0.0248067
ENSSSCG00000002776	ATP6V0D1	0.0215516		ENSSSCG00000003288	HSPBP1	0.0281672		ENSSSCG00000017806	MRM3	0.0248148
ENSSSCG00000023680	MEPCE	0.0215715		ENSSSCG00000008966	PARM1	0.0281718		ENSSSCG00000007723	RCC1L	0.0249068
ENSSSCG00000038940	GNPDA1	0.0215821		ENSSSCG00000034207	CEBPB	0.0281981		ENSSSCG00000035997	RPL10	0.0249201
ENSSSCG00000033627	YIPF3	0.0215822		ENSSSCG00000038305	TMEM185B	0.02827		ENSSSCG00000003339	INTS11	0.0249926
ENSSSCG00000008305	SMYD5	0.021615		ENSSSCG00000001991	DHRS1	0.0283215		ENSSSCG00000016186		0.0250508
ENSSSCG00000031642		0.0217235		ENSSSCG00000016593	ARF5	0.0283523		ENSSSCG00000008966	PARM1	0.0251312
ENSSSCG00000013030	PRDX5	0.0217423		ENSSSCG00000013038		0.0284039		ENSSSCG00000023498	HSPB6	0.0251325
ENSSSCG00000007246	TM9SF4	0.0218215		ENSSSCG00000006527	KRTCAP2	0.0284238		ENSSSCG00000008306		0.025134
ENSSSCG00000033516	DHDDS	0.0218568		ENSSSCG00000000144	TXN2	0.0284477		ENSSSCG00000023379	UBE2L6	0.025178
ENSSSCG00000013293	COMMD9	0.0218855		ENSSSCG00000023318	MARS	0.0285427		ENSSSCG00000010331	ANXA11	0.0251815
ENSSSCG00000035949	FTO	0.0219247		ENSSSCG00000002813	KATNB1	0.0286234		ENSSSCG00000036705	RPH3AL	0.025188
ENSSSCG00000007826		0.0219375		ENSSSCG00000013063		0.0286434		ENSSSCG00000033442	HCN2	0.0252202
ENSSSCG00000017101	ADCY2	0.0219393		ENSSSCG00000006488	GLMP	0.0286743		ENSSSCG00000036568	MVB12A	0.0252397
ENSSSCG00000011336	ELP6	0.0219606		ENSSSCG00000038888	C1orf122	0.0287368		ENSSSCG00000006358	NDUFS2	0.0252644
ENSSSCG00000029624	TADA2B	0.0219843		ENSSSCG00000012953	YIF1A	0.028817		ENSSSCG00000027135	PPM1G	0.0252744
ENSSSCG00000038726	RANGRF	0.0219984		ENSSSCG00000040267		0.0288247		ENSSSCG00000003189	PRMT1	0.0252848
ENSSSCG00000033997		0.0220288		ENSSSCG00000023229	ETV5	0.0289281		ENSSSCG00000001425	DXO	0.0253166
ENSSSCG00000023935	GMPPA	0.0220396		ENSSSCG00000006813	STRIP1	0.0289382		ENSSSCG00000024413	PPP2R1A	0.0253349
ENSSSCG00000013601	MARCH2	0.0220495		ENSSSCG00000008836	SCFD2	0.029025		ENSSSCG00000011299	CLEC3B	0.0253389
ENSSSCG00000034153	TAF6	0.0221391		ENSSSCG00000013891	CCDC124	0.0290383		ENSSSCG00000025454	POLR2C	0.0253399
ENSSSCG00000040989	GPRC5C	0.0221727		ENSSSCG00000036568	MVB12A	0.0290646		ENSSSCG00000013990	GUK1	0.0253419
ENSSSCG00000026612	TIMM50	0.0221827		ENSSSCG00000003922	UROD	0.0290933		ENSSSCG00000005640	CIZ1	0.0253479
ENSSSCG00000032180	MCM7	0.0222397		ENSSSCG00000035997	RPL10	0.0291376		ENSSSCG00000023140	EIF2B4	0.025522
ENSSSCG00000005659	ZER1	0.0222975		ENSSSCG00000003413	MTOR	0.0291614		ENSSSCG00000007925	NAGPA	0.0255443
ENSSSCG00000003976	NFYC	0.022298		ENSSSCG00000001655	MEA1	0.0291641		ENSSSCG00000023783	MRPL27	0.025553
ENSSSCG00000024895	GGA1	0.0223656		ENSSSCG00000025454	POLR2C	0.029166		ENSSSCG00000016593	ARF5	0.0255752
ENSSSCG00000012136	PIR	0.0225436		ENSSSCG00000009962	TFIP11	0.0292095		ENSSSCG00000013905	FKBP8	0.0255864
ENSSSCG00000008097		0.0225506		ENSSSCG00000001433	PPT2	0.0292361		ENSSSCG00000012560		0.0256038
ENSSSCG00000017209	MIF4GD	0.0225901		ENSSSCG00000014559	PSMD13	0.0293159		ENSSSCG00000015747		0.0256162
ENSSSCG00000011424	TEX264	0.0226469		ENSSSCG00000034937	SH3BGRL3	0.0293452		ENSSSCG00000003998	ZNF274	0.0256617
ENSSSCG00000003120	NAPA	0.0226945		ENSSSCG00000001679	XPO5	0.0293609		ENSSSCG00000000972	TUBGCP6	0.0256855
ENSSSCG00000011377	LAMB2	0.0227081		ENSSSCG00000008306		0.0293745		ENSSSCG00000003198	FUZ	0.0257372
ENSSSCG00000007958	ZNF174	0.0227107		ENSSSCG00000036705	RPH3AL	0.0294098		ENSSSCG00000002813	KATNB1	0.0257613
ENSSSCG00000003016	CCDC97	0.0227482		ENSSSCG00000003261		0.0295201		ENSSSCG00000026167		0.0257702
ENSSSCG00000030681	MYBPH	0.0227648		ENSSSCG00000035123	COMMD5	0.0296209		ENSSSCG00000007168	PCED1A	0.0258125
ENSSSCG00000027224	PCBP1	0.0228497		ENSSSCG00000037979		0.0296322		ENSSSCG00000033627	YIPF3	0.025813
ENSSSCG00000028865	SAP18	0.0229066		ENSSSCG00000011356	UQCRC1	0.0296622		ENSSSCG00000000176	DDX23	0.0258783
ENSSSCG00000000076	SGSM3	0.0229136		ENSSSCG00000001426	STK19	0.029699		ENSSSCG00000006527	KRTCAP2	0.0259179
ENSSSCG00000008226	POLR1A	0.0229635		ENSSSCG00000002386		0.029714		ENSSSCG00000032170	DAPK3	0.0259359
ENSSSCG00000032985	GOT2	0.0229711		ENSSSCG00000034810	PEF1	0.0297213		ENSSSCG00000012999	CAPN1	0.0259381
ENSSSCG00000001992	RABGGTA	0.0229755		ENSSSCG00000006956	ZC3H3	0.0297852		ENSSSCG00000013723		0.0260043
ENSSSCG00000011620	RUVBL1	0.0229873		ENSSSCG00000034887	HAPLN4	0.029882		ENSSSCG00000003194	AKT1S1	0.0260049
ENSSSCG00000031139	IKZF4	0.0229881		ENSSSCG00000000685	TPI1	0.0298868		ENSSSCG00000016492	AGK	0.0260055
ENSSSCG00000007590	PMS2	0.0230405		ENSSSCG00000034045	ERGIC3	0.0298938		ENSSSCG00000011611	HMCES	0.0260738
ENSSSCG00000037387		0.023061		ENSSSCG00000038255	ART1	0.0299701		ENSSSCG00000032994	RNF187	0.0261111
ENSSSCG00000013256	ARHGAP1	0.0230721		ENSSSCG00000009742	ULK1	0.0300905		ENSSSCG00000032734	VOPP1	0.0263377
ENSSSCG00000016590	SND1	0.0230814		ENSSSCG00000036775	SLC48A1	0.030156		ENSSSCG00000035297	ISG12(A)	0.0263633
ENSSSCG00000025610	AGAP3	0.0230971		ENSSSCG00000014395	PCDH12	0.0301617		ENSSSCG00000003554	SELENON	0.0264412
ENSSSCG00000001420	EHMT2	0.0232094		ENSSSCG00000011831	APOD	0.0301636		ENSSSCG00000006956	ZC3H3	0.026575
ENSSSCG00000000156	FBXO7	0.0232196		ENSSSCG00000007981	NPRL3	0.030256		ENSSSCG00000017951	ATP1B2	0.0266078
ENSSSCG00000007805	ATP2A1	0.0232282		ENSSSCG00000012273	USP11	0.0302989		ENSSSCG00000014040	LMAN2	0.0266472
ENSSSCG00000026052	LSM14B	0.0232421		ENSSSCG00000004745	RPAP1	0.0303786		ENSSSCG00000035376		0.0266482
ENSSSCG00000012127	GEMIN8	0.0232692		ENSSSCG00000008556	KHK	0.030455		ENSSSCG00000016755		0.026798
ENSSSCG00000004757	VPS18	0.0232753		ENSSSCG00000003828	FGGY	0.0305384		ENSSSCG00000010304	MYOZ1	0.0268508
ENSSSCG00000033858		0.0233001		ENSSSCG00000001656	RRP36	0.0306103		ENSSSCG00000007672	POP7	0.0269575
ENSSSCG00000017489	PSMD3	0.0233076		ENSSSCG00000013664	SHFL	0.0306298		ENSSSCG00000026331		0.0269667
ENSSSCG00000039516	LRRC47	0.0233113		ENSSSCG00000017509	RPL19	0.0306533		ENSSSCG00000011375	USP19	0.0269915
ENSSSCG00000001661	SRF	0.0233139		ENSSSCG00000002704	KARS	0.0306798		ENSSSCG00000029438	SESN2	0.0270054
ENSSSCG00000001621	TFEB	0.0233244		ENSSSCG00000032549	GNA12	0.0307291		ENSSSCG00000013524	MICOS13	0.0270323
ENSSSCG00000007806	RABEP2	0.0233462		ENSSSCG00000040265	UBFD1	0.0307316		ENSSSCG00000008175	CHST10	0.0270635
ENSSSCG00000004772	BAHD1	0.0233729		ENSSSCG00000000436	PIP4K2C	0.0308415		ENSSSCG00000016775	ZNF777	0.0271558
ENSSSCG00000039390	EIF3B	0.0234044		ENSSSCG00000008745	PROM1	0.0309387		ENSSSCG00000006361	PPOX	0.027159
ENSSSCG00000012914	RAD9A	0.0234445		ENSSSCG00000003194	AKT1S1	0.030954		ENSSSCG00000021698	RRP1B	0.027226
ENSSSCG00000009631	PEBP4	0.0234931		ENSSSCG00000000694	GAPDH	0.0309804		ENSSSCG00000034059	ST3GAL3	0.0272457
ENSSSCG00000007941	CDIP1	0.0235004		ENSSSCG00000002396	GSTZ1	0.0310563		ENSSSCG00000005316		0.0273078
ENSSSCG00000010584	MFSD13A	0.023503		ENSSSCG00000014884		0.0311326		ENSSSCG00000017359	RUNDC3A	0.0273231
ENSSSCG00000012913	PPP1CA	0.0235738		ENSSSCG00000021065	NAA60	0.0311371		ENSSSCG00000012653	ZDHHC9	0.0273506
ENSSSCG00000024437	AP2M1	0.0235831		ENSSSCG00000015211	PKNOX2	0.0311904		ENSSSCG00000000691	COPS7A	0.0274506
ENSSSCG00000013118	MRPL16	0.0236422		ENSSSCG00000021092	FAM53C	0.0312289		ENSSSCG00000025272	HEMK1	0.0274599
ENSSSCG00000002396	GSTZ1	0.0236439		ENSSSCG00000011624	MCM2	0.0314302		ENSSSCG00000010797	EARS2	0.0275118
ENSSSCG00000036926	MVB12B	0.0237241		ENSSSCG00000003339	INTS11	0.0314523		ENSSSCG00000017401	ATP6V0A1	0.0275957
ENSSSCG00000007942	HMOX2	0.0237264		ENSSSCG00000010097	LZTR1	0.0314537		ENSSSCG00000000694	GAPDH	0.0276791
ENSSSCG00000000278		0.0238139		ENSSSCG00000003332	SDF4	0.031505		ENSSSCG00000034096	DMAP1	0.0276921
ENSSSCG00000008287		0.0238234		ENSSSCG00000005318	CREB3	0.0315304		ENSSSCG00000013239	PSMC3	0.0277389
ENSSSCG00000035867	GFOD1	0.023852		ENSSSCG00000010304	MYOZ1	0.0315337		ENSSSCG00000003196	PTOV1	0.0277525
ENSSSCG00000001656	RRP36	0.0238544		ENSSSCG00000034096	DMAP1	0.031561		ENSSSCG00000023998		0.0278065
ENSSSCG00000016756	BLVRA	0.0238927		ENSSSCG00000038938	FIS1	0.0315899		ENSSSCG00000023667	KEAP1	0.0279418
ENSSSCG00000033168	TMEM161A	0.0238963		ENSSSCG00000036887	CLPB	0.0317034		ENSSSCG00000022728	HOXC10	0.0280047
ENSSSCG00000039460	RPL28	0.0239108		ENSSSCG00000033627	YIPF3	0.0318881		ENSSSCG00000020965	LYSMD1	0.0280977
ENSSSCG00000028609	SLC12A4	0.0239304		ENSSSCG00000040412		0.0318914		ENSSSCG00000013915	CRTC1	0.0281374
ENSSSCG00000025792	NOA1	0.023939		ENSSSCG00000003263	PRPF31	0.0319176		ENSSSCG00000012971	EFEMP2	0.0281438
ENSSSCG00000016331	RAMP1	0.0239391		ENSSSCG00000003015	EXOSC5	0.0319279		ENSSSCG00000039348	H1F0	0.0281911
ENSSSCG00000024784	CACNA1S	0.0239752		ENSSSCG00000010359	LDB3	0.0319279		ENSSSCG00000035062		0.028203
ENSSSCG00000040507	PDLIM7	0.0240205		ENSSSCG00000002374	DLST	0.0319379		ENSSSCG00000029471	STAC3	0.028204
ENSSSCG00000009988	THOC5	0.0240229		ENSSSCG00000005524	DAB2IP	0.0319832		ENSSSCG00000002815	ADGRG1	0.0283388
ENSSSCG00000029985	ARL10	0.0240827		ENSSSCG00000008678	TMEM129	0.0320064		ENSSSCG00000021065	NAA60	0.0283863
ENSSSCG00000039235	PSMC4	0.0240913		ENSSSCG00000006560	CREB3L4	0.0321205		ENSSSCG00000038700	FMC1	0.0284198
ENSSSCG00000010514	RRP12	0.0240981		ENSSSCG00000024990	MPI	0.0321405		ENSSSCG00000008232	RNF181	0.0284237
ENSSSCG00000012560		0.0241415		ENSSSCG00000012999	CAPN1	0.0321473		ENSSSCG00000038800	PUF60	0.0284782
ENSSSCG00000001506	RGL2	0.0241999		ENSSSCG00000007669	GNB2	0.0322346		ENSSSCG00000037559	ACOT11	0.0285276
ENSSSCG00000003352		0.0242398		ENSSSCG00000036132	CKM	0.0324027		ENSSSCG00000003332	SDF4	0.028529
ENSSSCG00000005626	FPGS	0.0242963		ENSSSCG00000007558	INTS1	0.0324127		ENSSSCG00000008122	ADRA2B	0.028536
ENSSSCG00000008232	RNF181	0.0243362		ENSSSCG00000002470	DDX24	0.0324502		ENSSSCG00000025791	MON1A	0.0285373
ENSSSCG00000017917	MINK1	0.0243595		ENSSSCG00000033246	SAYSD1	0.0325158		ENSSSCG00000034487	NDUFB11	0.0285825
ENSSSCG00000038800	PUF60	0.0244493		ENSSSCG00000010525		0.0327741		ENSSSCG00000014387	DIAPH1	0.0285933
ENSSSCG00000025545	HDAC6	0.0244871		ENSSSCG00000000141	EIF3D	0.032882		ENSSSCG00000011336	ELP6	0.0286652
ENSSSCG00000032031	QARS	0.0244974		ENSSSCG00000038053	TK2	0.0329179		ENSSSCG00000037979		0.0286979
ENSSSCG00000011415	MAPKAPK3	0.0245618		ENSSSCG00000016450	NOS3	0.0329781		ENSSSCG00000038467		0.0287857
ENSSSCG00000001539	PPARD	0.0246122		ENSSSCG00000035176	SEMA6B	0.0329839		ENSSSCG00000035521	KLHL38	0.0288021
ENSSSCG00000039301	UPF1	0.0246167		ENSSSCG00000017865	CTNS	0.0331668		ENSSSCG00000017385	PSME3	0.0288555
ENSSSCG00000034448		0.0246537		ENSSSCG00000029300	ALKBH4	0.0331731		ENSSSCG00000025507	RPL27	0.0288823
ENSSSCG00000002959	FAM98C	0.0246577		ENSSSCG00000002008		0.0333429		ENSSSCG00000022777	SLC35C2	0.0289172
ENSSSCG00000005701	ASS1	0.0246724		ENSSSCG00000024413	PPP2R1A	0.0333469		ENSSSCG00000013988	IBA57	0.0289415
ENSSSCG00000006482	MEF2D	0.024749		ENSSSCG00000000972	TUBGCP6	0.0333551		ENSSSCG00000008007	WDR24	0.0289743
ENSSSCG00000013429	STK11	0.0248035		ENSSSCG00000015823		0.0333715		ENSSSCG00000002374	DLST	0.0290115
ENSSSCG00000037777		0.0248212		ENSSSCG00000017499	STARD3	0.0333836		ENSSSCG00000024259	PPP1R11	0.0290209
ENSSSCG00000035353		0.024827		ENSSSCG00000033442	HCN2	0.0334014		ENSSSCG00000033858		0.0290356
ENSSSCG00000037070	GRID2IP	0.0248339		ENSSSCG00000038800	PUF60	0.033472		ENSSSCG00000012913	PPP1CA	0.0290363
ENSSSCG00000009898	GCN1	0.0248749		ENSSSCG00000002808	ZNF319	0.0335502		ENSSSCG00000037025	PLVAP	0.0290482
ENSSSCG00000014371	NDUFA2	0.0248814		ENSSSCG00000011375	USP19	0.0335808		ENSSSCG00000007003		0.0291247
ENSSSCG00000029630	TAF10	0.0249829		ENSSSCG00000032734	VOPP1	0.0336222		ENSSSCG00000033214	GNMT	0.0291339
ENSSSCG00000013857	EPS15L1	0.0249834		ENSSSCG00000015119	MFRP	0.0336397		ENSSSCG00000022404	SLC3A2	0.029134
ENSSSCG00000003015	EXOSC5	0.0251459		ENSSSCG00000007942	HMOX2	0.033682		ENSSSCG00000002790	TMEM208	0.0291775
ENSSSCG00000015483	EEF1AKNMT	0.0251553		ENSSSCG00000025272	HEMK1	0.0337261		ENSSSCG00000022343	ENO1	0.0291819
ENSSSCG00000007431	CTSA	0.0251701		ENSSSCG00000003862	CC2D1B	0.0337676		ENSSSCG00000023229	ETV5	0.0292211
ENSSSCG00000013381	RPS13	0.0252888		ENSSSCG00000012913	PPP1CA	0.0338089		ENSSSCG00000038960		0.0292296
ENSSSCG00000007278	AHCY	0.0253011		ENSSSCG00000009310	POLR1D	0.0338378		ENSSSCG00000003359	TPRG1L	0.0292698
ENSSSCG00000017398	COASY	0.0253049		ENSSSCG00000016743	OGDH	0.0338915		ENSSSCG00000012327	HSD17B10	0.0293127
ENSSSCG00000013591	TIMM44	0.0253112		ENSSSCG00000009933	UBE3B	0.0339214		ENSSSCG00000007669	GNB2	0.0293132
ENSSSCG00000032748		0.0253205		ENSSSCG00000005614	NIBAN2	0.0340187		ENSSSCG00000031109	HILPDA	0.029325
ENSSSCG00000004761	ZFYVE19	0.0253502		ENSSSCG00000016189	AAMP	0.0340288		ENSSSCG00000015203	ROBO4	0.0293298
ENSSSCG00000025321	MAZ	0.025373		ENSSSCG00000011561	PRRT3	0.0340724		ENSSSCG00000016189	AAMP	0.0293765
ENSSSCG00000002963		0.0255646		ENSSSCG00000017806	MRM3	0.0341052		ENSSSCG00000030546	HSD11B1L	0.0293813
ENSSSCG00000018023	COX10	0.0255997		ENSSSCG00000008232	RNF181	0.034149		ENSSSCG00000017194	CDK3	0.0294618
ENSSSCG00000031102	C1orf174	0.0257955		ENSSSCG00000029179	HIGD2A	0.0341933		ENSSSCG00000038053	TK2	0.0295553
ENSSSCG00000033883		0.0257974		ENSSSCG00000017196	MRPL38	0.0342441		ENSSSCG00000009933	UBE3B	0.0296378
ENSSSCG00000014443	CAMK2A	0.0258123		ENSSSCG00000001852	IDH2	0.0342828		ENSSSCG00000007340	TTI1	0.0297104
ENSSSCG00000000215	SMARCD1	0.0258138		ENSSSCG00000017777	FLOT2	0.0344787		ENSSSCG00000012905	TMEM134	0.0297295
ENSSSCG00000021472	POLR2E	0.0258522		ENSSSCG00000022454	NRBP1	0.0344958		ENSSSCG00000003862	CC2D1B	0.0297532
ENSSSCG00000035775	BCS1L	0.0258762		ENSSSCG00000001229		0.0346083		ENSSSCG00000007981	NPRL3	0.0297776
ENSSSCG00000006667	BOLA1	0.0259714		ENSSSCG00000005701	ASS1	0.0346118		ENSSSCG00000001679	XPO5	0.0298245
ENSSSCG00000003204	VRK3	0.0259869		ENSSSCG00000013570	MCOLN1	0.0346617		ENSSSCG00000002386		0.0300228
ENSSSCG00000003218	MYBPC2	0.0260955		ENSSSCG00000033332	PSMA7	0.0346674		ENSSSCG00000009310	POLR1D	0.0300308
ENSSSCG00000022197	HS6ST1	0.0260998		ENSSSCG00000034059	ST3GAL3	0.0347004		ENSSSCG00000024254	ALKBH7	0.0300389
ENSSSCG00000031838	RPS27	0.0261823		ENSSSCG00000030017	FOXRED1	0.0347221		ENSSSCG00000012978	AP5B1	0.0300965
ENSSSCG00000028031	HDAC11	0.0262418		ENSSSCG00000013600	RAB11B	0.0348294		ENSSSCG00000034887	HAPLN4	0.0301012
ENSSSCG00000025305		0.0262479		ENSSSCG00000004547		0.0348389		ENSSSCG00000017325	PLEKHM1	0.0301399
ENSSSCG00000025565		0.0262676		ENSSSCG00000016208	ZFAND2B	0.0349097		ENSSSCG00000032083	MRPL37	0.030192
ENSSSCG00000037890	ZNF853	0.0262709		ENSSSCG00000017169	SEC14L1	0.0349131		ENSSSCG00000032110		0.0301999
ENSSSCG00000006553	UBAP2L	0.0262844		ENSSSCG00000013779	PKN1	0.034985		ENSSSCG00000022177	DIS3L2	0.0302148
ENSSSCG00000022404	SLC3A2	0.0263189		ENSSSCG00000020965	LYSMD1	0.0350126		ENSSSCG00000013891	CCDC124	0.0302371
ENSSSCG00000017638	TSPOAP1	0.0263671		ENSSSCG00000010931		0.0351146		ENSSSCG00000010108	KLHL22	0.0303525
ENSSSCG00000023080	TPP1	0.026415		ENSSSCG00000007231	MYLK2	0.0351482		ENSSSCG00000006500	UBQLN4	0.0303961
ENSSSCG00000014884		0.0265376		ENSSSCG00000013988	IBA57	0.0351484		ENSSSCG00000010773	TUBGCP2	0.0304134
ENSSSCG00000006627	ZNF687	0.0265587		ENSSSCG00000001658	MRPL2	0.035183		ENSSSCG00000026392	BSDC1	0.0307122
ENSSSCG00000033113	CHMP7	0.0266816		ENSSSCG00000013022	PYGM	0.035191		ENSSSCG00000008282	WDR54	0.0307132
ENSSSCG00000030546	HSD11B1L	0.0268023		ENSSSCG00000025321	MAZ	0.0353351		ENSSSCG00000030065	ZBTB47	0.0307461
ENSSSCG00000035152	TEF	0.0268553		ENSSSCG00000016775	ZNF777	0.0353759		ENSSSCG00000010968		0.0307912
ENSSSCG00000017777	FLOT2	0.0268572		ENSSSCG00000022786	MOGS	0.0353813		ENSSSCG00000009962	TFIP11	0.0308195
ENSSSCG00000006527	KRTCAP2	0.0268595		ENSSSCG00000017359	RUNDC3A	0.0353864		ENSSSCG00000004408	SMPD2	0.0308619
ENSSSCG00000001688	TJAP1	0.0268749		ENSSSCG00000003120	NAPA	0.0354355		ENSSSCG00000014559	PSMD13	0.030983
ENSSSCG00000029521	CD82	0.0269095		ENSSSCG00000033762		0.0354819		ENSSSCG00000025568	TEAD2	0.0310123
ENSSSCG00000034059	ST3GAL3	0.0270109		ENSSSCG00000027407	MYH14	0.0355179		ENSSSCG00000013063		0.0310298
ENSSSCG00000010860	PSEN2	0.0271129		ENSSSCG00000002787	E2F4	0.0355397		ENSSSCG00000002517	WDR25	0.0310496
ENSSSCG00000006540	PBXIP1	0.0271204		ENSSSCG00000032059	PSENEN	0.0356251		ENSSSCG00000032985	GOT2	0.0310698
ENSSSCG00000011438	BAP1	0.027203		ENSSSCG00000023866	ACSF3	0.035651		ENSSSCG00000017777	FLOT2	0.0310895
ENSSSCG00000012619	SEPTIN6	0.0272338		ENSSSCG00000015734	IMP4	0.0356566		ENSSSCG00000011561	PRRT3	0.0311273
ENSSSCG00000001532	UHRF1BP1	0.0272638		ENSSSCG00000023783	MRPL27	0.0356841		ENSSSCG00000006469	MRPL24	0.0311535
ENSSSCG00000011409		0.0273091		ENSSSCG00000005316		0.0357103		ENSSSCG00000014443	CAMK2A	0.0312512
ENSSSCG00000032188	METTL26	0.027342		ENSSSCG00000023140	EIF2B4	0.0357165		ENSSSCG00000017509	RPL19	0.0312964
ENSSSCG00000030451	LRRC14	0.0274522		ENSSSCG00000014040	LMAN2	0.0357466		ENSSSCG00000028712	ATPAF2	0.0313037
ENSSSCG00000003013	B9D2	0.0274558		ENSSSCG00000017624	CUEDC1	0.0358311		ENSSSCG00000001426	STK19	0.0313483
ENSSSCG00000013629	SMARCA4	0.0274574		ENSSSCG00000022728	HOXC10	0.0358312		ENSSSCG00000003016	CCDC97	0.0313545
ENSSSCG00000023783	MRPL27	0.0274883		ENSSSCG00000029482	CHST15	0.0358332		ENSSSCG00000003922	UROD	0.0314137
ENSSSCG00000031088		0.0275136		ENSSSCG00000008282	WDR54	0.0359898		ENSSSCG00000003413	MTOR	0.0314309
ENSSSCG00000007753	C16orf58	0.0275327		ENSSSCG00000000176	DDX23	0.0360497		ENSSSCG00000013039	NUDT22	0.0314314
ENSSSCG00000021374		0.0275695		ENSSSCG00000017565	SPATA20	0.0360503		ENSSSCG00000013745	FARSA	0.0314439
ENSSSCG00000035729	MYOZ3	0.0276231		ENSSSCG00000010190		0.0360641		ENSSSCG00000006165	SEC31B	0.031449
ENSSSCG00000002900		0.0277305		ENSSSCG00000027110	RPP38	0.0361113		ENSSSCG00000029179	HIGD2A	0.0315064
ENSSSCG00000030309	NDRG2	0.0277498		ENSSSCG00000003850	CZIB	0.0361331		ENSSSCG00000010267	LRRC20	0.0315122
ENSSSCG00000003862	CC2D1B	0.0277864		ENSSSCG00000032623		0.0361762		ENSSSCG00000028048	ARHGEF15	0.0315929
ENSSSCG00000023747	TTC19	0.0277971		ENSSSCG00000032804	BORCS5	0.0362643		ENSSSCG00000040682	MAPK3	0.031594
ENSSSCG00000010010	PES1	0.0278218		ENSSSCG00000009276	XPO4	0.036447		ENSSSCG00000011435	TWF2	0.0316032
ENSSSCG00000002667	ZDHHC7	0.027837		ENSSSCG00000016376		0.0365096		ENSSSCG00000007140	SMOX	0.0316242
ENSSSCG00000029519	CIAPIN1	0.0278455		ENSSSCG00000004465	BCKDHB	0.036534		ENSSSCG00000006628	PSMD4	0.0316298
ENSSSCG00000034742	MECP2	0.0278824		ENSSSCG00000027538	TMEM258	0.0366438		ENSSSCG00000017131	FN3K	0.0316516
ENSSSCG00000014812	FOLR2	0.0279637		ENSSSCG00000017524	CDK5RAP3	0.0367012		ENSSSCG00000010931		0.0316615
ENSSSCG00000026896	CPSF4	0.0279876		ENSSSCG00000025507	RPL27	0.0367351		ENSSSCG00000031958	KCTD2	0.0316693
ENSSSCG00000038231	ABCD4	0.0280601		ENSSSCG00000038055	CORO1A	0.0367779		ENSSSCG00000013600	RAB11B	0.0316718
ENSSSCG00000013572	PNPLA6	0.0280807		ENSSSCG00000016202	RNF25	0.036861		ENSSSCG00000013630	DNM2	0.0317345
ENSSSCG00000013727	TRIR	0.0280888		ENSSSCG00000001503	B3GALT4	0.0368764		ENSSSCG00000026044	FDFT1	0.0317519
ENSSSCG00000015287	TMCC2	0.0281093		ENSSSCG00000001841	RHCG	0.0369115		ENSSSCG00000006631	TMOD4	0.0318566
ENSSSCG00000003348	SSU72	0.0281284		ENSSSCG00000012650	OCRL	0.0369396		ENSSSCG00000038912	IFITM3	0.0318707
ENSSSCG00000015720	BIN1	0.0281454		ENSSSCG00000011336	ELP6	0.0370289		ENSSSCG00000013856	AP1M1	0.0320019
ENSSSCG00000008303	CCT7	0.0281668		ENSSSCG00000012978	AP5B1	0.0371798		ENSSSCG00000029362	CHMP2A	0.03202
ENSSSCG00000040086	YTHDF1	0.0282354		ENSSSCG00000013905	FKBP8	0.0372103		ENSSSCG00000014852	ARRB1	0.0320208
ENSSSCG00000001556	MAPK14	0.0283109		ENSSSCG00000023978	RECQL5	0.0372299		ENSSSCG00000025323	SF3B3	0.0320473
ENSSSCG00000012825	IKBKG	0.0283436		ENSSSCG00000007340	TTI1	0.0372493		ENSSSCG00000014829	MRPL48	0.0320518
ENSSSCG00000028920	POLDIP2	0.0283669		ENSSSCG00000003196	PTOV1	0.0373219		ENSSSCG00000005666	DOLK	0.0320595
ENSSSCG00000037979		0.0283763		ENSSSCG00000025323	SF3B3	0.0373353		ENSSSCG00000003385	PARK7	0.0322078
ENSSSCG00000004002	RPS5	0.0283931		ENSSSCG00000017131	FN3K	0.0374793		ENSSSCG00000034569		0.0322479
ENSSSCG00000025507	RPL27	0.0284263		ENSSSCG00000028635		0.0375068		ENSSSCG00000028934	FAM3A	0.0322937
ENSSSCG00000033541	NAT8L	0.0284425		ENSSSCG00000016496	ADCK2	0.0375171		ENSSSCG00000017591	NME2	0.0323434
ENSSSCG00000008274		0.0284496		ENSSSCG00000013915	CRTC1	0.0375825		ENSSSCG00000009276	XPO4	0.0324403
ENSSSCG00000000773		0.0285045		ENSSSCG00000032674	TCEA3	0.0378539		ENSSSCG00000003216	POLD1	0.0324439
ENSSSCG00000038614	NENF	0.0285786		ENSSSCG00000032083	MRPL37	0.0378596		ENSSSCG00000009622	POLR3D	0.0324827
ENSSSCG00000034165	DERPC	0.0285804		ENSSSCG00000026392	BSDC1	0.0378732		ENSSSCG00000001780	FAH	0.0324882
ENSSSCG00000017385	PSME3	0.0285908		ENSSSCG00000013984	SNAP47	0.0379068		ENSSSCG00000003150	NUCB1	0.0326906
ENSSSCG00000016300	ATG16L1	0.0286198		ENSSSCG00000013867	SIN3B	0.0380432		ENSSSCG00000010190		0.0327085
ENSSSCG00000037920	TRIM28	0.0286232		ENSSSCG00000008693	NOP14	0.0381002		ENSSSCG00000016747	NUDCD3	0.0327263
ENSSSCG00000006480	NAXE	0.0286789		ENSSSCG00000027135	PPM1G	0.0381062		ENSSSCG00000002396	GSTZ1	0.0327539
ENSSSCG00000010703	HTRA1	0.0287514		ENSSSCG00000022777	SLC35C2	0.0381447		ENSSSCG00000039929	ERCC2	0.0327983
ENSSSCG00000028202	RANGAP1	0.0287843		ENSSSCG00000013856	AP1M1	0.0381529		ENSSSCG00000038384	COX4I2	0.0329022
ENSSSCG00000021024	ASB8	0.028798		ENSSSCG00000017365	G6PC3	0.0381756		ENSSSCG00000017196	MRPL38	0.0329447
ENSSSCG00000011390	IP6K1	0.0288409		ENSSSCG00000020785	DES	0.0382726		ENSSSCG00000010017	SMTN	0.0330765
ENSSSCG00000007962	SNRNP25	0.0288628		ENSSSCG00000022289	PCDH1	0.0382975		ENSSSCG00000001952	NFKBIA	0.0330889
ENSSSCG00000030947	ZFAT	0.0288743		ENSSSCG00000010136	TRMT2A	0.0383835		ENSSSCG00000029411	CAPN2	0.0331737
ENSSSCG00000002366	NPC2	0.0288859		ENSSSCG00000038440	GTPBP3	0.0384132		ENSSSCG00000036887	CLPB	0.0331855
ENSSSCG00000013900		0.0289104		ENSSSCG00000039929	ERCC2	0.0384376		ENSSSCG00000009432	DGKD	0.033326
ENSSSCG00000012270	UBA1	0.0289221		ENSSSCG00000003216	POLD1	0.038519		ENSSSCG00000000141	EIF3D	0.0333356
ENSSSCG00000028036	MAP3K10	0.0289583		ENSSSCG00000012971	EFEMP2	0.0385281		ENSSSCG00000017248	COG1	0.0334002
ENSSSCG00000017624	CUEDC1	0.0289922		ENSSSCG00000032170	DAPK3	0.0385448		ENSSSCG00000025675	EEF2	0.0334164
ENSSSCG00000040624	REXO1	0.0290765		ENSSSCG00000012905	TMEM134	0.0386546		ENSSSCG00000011831	APOD	0.0334736
ENSSSCG00000006388	DCAF8	0.0291611		ENSSSCG00000008007	WDR24	0.0386686		ENSSSCG00000023978	RECQL5	0.033484
ENSSSCG00000017865	CTNS	0.0291752		ENSSSCG00000001414		0.0387429		ENSSSCG00000017826	SMG6	0.0335896
ENSSSCG00000007289	TRPC4AP	0.0291892		ENSSSCG00000017248	COG1	0.0388926		ENSSSCG00000006777	RHOC	0.033598
ENSSSCG00000027127	MAP2K2	0.0291917		ENSSSCG00000002815	ADGRG1	0.0389487		ENSSSCG00000003128	LIG1	0.033647
ENSSSCG00000008312	DYSF	0.0292721		ENSSSCG00000023498	HSPB6	0.0390266		ENSSSCG00000000965	NCAPH2	0.0336474
ENSSSCG00000029901	UBE2O	0.0293149		ENSSSCG00000001872	LINGO1	0.0392094		ENSSSCG00000017773	SUPT6H	0.0336751
ENSSSCG00000037224		0.0293549		ENSSSCG00000016773	ZNF282	0.0392511		ENSSSCG00000017524	CDK5RAP3	0.0337356
ENSSSCG00000039024	SPSB3	0.029361		ENSSSCG00000011546	MTMR14	0.0392715		ENSSSCG00000013936	NDUFA13	0.033799
ENSSSCG00000021934	OTUD5	0.0293811		ENSSSCG00000012327	HSD17B10	0.0392999		ENSSSCG00000002808	ZNF319	0.0338537
ENSSSCG00000003037		0.0294342		ENSSSCG00000039183	NDUFAF8	0.0393109		ENSSSCG00000014287	SHROOM1	0.0338596
ENSSSCG00000028637	CYP27B1	0.029513		ENSSSCG00000028063		0.0393798		ENSSSCG00000008693	NOP14	0.0338694
ENSSSCG00000016202	RNF25	0.0295277		ENSSSCG00000013524	MICOS13	0.0394252		ENSSSCG00000033985	FIZ1	0.033995
ENSSSCG00000006165	SEC31B	0.02954		ENSSSCG00000029785	RPS9	0.0394763		ENSSSCG00000008459		0.0341553
ENSSSCG00000008051	ABCA3	0.0295749		ENSSSCG00000002517	WDR25	0.0394861		ENSSSCG00000031981	SHISA4	0.0341618
ENSSSCG00000000694	GAPDH	0.0296195		ENSSSCG00000026812	EMG1	0.039502		ENSSSCG00000036132	CKM	0.0341719
ENSSSCG00000029438	SESN2	0.0296235		ENSSSCG00000010773	TUBGCP2	0.0395143		ENSSSCG00000010603	NEURL1	0.0341864
ENSSSCG00000007188		0.0296636		ENSSSCG00000003218	MYBPC2	0.0395332		ENSSSCG00000014538	MGAT1	0.0342794
ENSSSCG00000029185	MAPRE3	0.0296653		ENSSSCG00000014443	CAMK2A	0.0396961		ENSSSCG00000002854	POP4	0.0344198
ENSSSCG00000036455		0.029667		ENSSSCG00000006631	TMOD4	0.0397214		ENSSSCG00000002470	DDX24	0.0344495
ENSSSCG00000017818	SERPINF1	0.0296896		ENSSSCG00000017792	CORO6	0.0397407		ENSSSCG00000034782	VPS25	0.0345284
ENSSSCG00000009872	PLBD2	0.0297106		ENSSSCG00000003359	TPRG1L	0.039893		ENSSSCG00000022301	EIF4EBP1	0.0345576
ENSSSCG00000013836		0.0297374		ENSSSCG00000007712		0.0399325		ENSSSCG00000031299		0.0346081
ENSSSCG00000040012	TMEM147	0.0297755		ENSSSCG00000013936	NDUFA13	0.0400022		ENSSSCG00000002138	OSGEP	0.034613
ENSSSCG00000013079	DAGLA	0.0297884		ENSSSCG00000035985	TRIM11	0.0401602		ENSSSCG00000010925	PPP1R12B	0.0346786
ENSSSCG00000006835	SARS	0.0298074		ENSSSCG00000040385	RFNG	0.0401975		ENSSSCG00000001702	SLC35B2	0.034832
ENSSSCG00000013635	TIMM29	0.0298123		ENSSSCG00000002403	VIPAS39	0.0402236		ENSSSCG00000039873	DCXR	0.0348682
ENSSSCG00000031767		0.0298206		ENSSSCG00000010603	NEURL1	0.0402333		ENSSSCG00000015734	IMP4	0.0348707
ENSSSCG00000009268	CRYL1	0.0298271		ENSSSCG00000037077	SHMT2	0.0403228		ENSSSCG00000003383	ZBTB48	0.0348861
ENSSSCG00000010585	ACTR1A	0.0298824		ENSSSCG00000012916		0.0403404		ENSSSCG00000040385	RFNG	0.0349102
ENSSSCG00000013423	WDR18	0.0298913		ENSSSCG00000037450	SSC5D	0.040482		ENSSSCG00000030015		0.0349424
ENSSSCG00000013262	AMBRA1	0.0299145		ENSSSCG00000013990	GUK1	0.040517		ENSSSCG00000003120	NAPA	0.0349654
ENSSSCG00000001413	GPANK1	0.0300475		ENSSSCG00000024756	SPG7	0.0405683		ENSSSCG00000003850	CZIB	0.0349679
ENSSSCG00000007622		0.0300608		ENSSSCG00000010968		0.0406355		ENSSSCG00000015211	PKNOX2	0.0349804
ENSSSCG00000008446	SIX2	0.0300943		ENSSSCG00000038526	FBXL18	0.0406784		ENSSSCG00000032262	IDUA	0.0350895
ENSSSCG00000005716	POMT1	0.0301841		ENSSSCG00000022343	ENO1	0.040728		ENSSSCG00000024184	FASTK	0.0351244
ENSSSCG00000034318	MRPS25	0.03021		ENSSSCG00000013930	ATP13A1	0.0408053		ENSSSCG00000012910	RPS6KB2	0.0351605
ENSSSCG00000023674	SON	0.0302352		ENSSSCG00000039873	DCXR	0.0408313		ENSSSCG00000017624	CUEDC1	0.0352375
ENSSSCG00000039539	DHTKD1	0.0302706		ENSSSCG00000002790	TMEM208	0.0408367		ENSSSCG00000006560	CREB3L4	0.0352682
ENSSSCG00000020665	TAF6L	0.0303801		ENSSSCG00000006083	LAPTM4B	0.0410687		ENSSSCG00000039182		0.0353192
ENSSSCG00000024108	SLC43A2	0.0303864		ENSSSCG00000038766	MAD1L1	0.041084		ENSSSCG00000012136	PIR	0.0353378
ENSSSCG00000010359	LDB3	0.0304001		ENSSSCG00000009616	HR	0.0412921		ENSSSCG00000006083	LAPTM4B	0.0354123
ENSSSCG00000031877	ABHD8	0.0304017		ENSSSCG00000025206	RNF19B	0.0413001		ENSSSCG00000030149	CAPNS1	0.0354392
ENSSSCG00000016323	COPS8	0.0305258		ENSSSCG00000012895		0.0413155		ENSSSCG00000011411		0.0357685
ENSSSCG00000013267	PEX16	0.0305942		ENSSSCG00000000374		0.0413162		ENSSSCG00000039647	EIF3F	0.0357686
ENSSSCG00000003197	MED25	0.0306267		ENSSSCG00000034782	VPS25	0.0413694		ENSSSCG00000017499	STARD3	0.0358084
ENSSSCG00000010599	PDCD11	0.0306462		ENSSSCG00000037025	PLVAP	0.0414361		ENSSSCG00000027538	TMEM258	0.0358131
ENSSSCG00000002910	ALKBH6	0.0306806		ENSSSCG00000014829	MRPL48	0.0414506		ENSSSCG00000037284	CCDC85C	0.0358169
ENSSSCG00000003139	BCAT2	0.0307066		ENSSSCG00000013721	WDR83OS	0.0414732		ENSSSCG00000017099	FASTKD3	0.0359618
ENSSSCG00000017904	ENO3	0.0307195		ENSSSCG00000010267	LRRC20	0.0415386		ENSSSCG00000017565	SPATA20	0.035962
ENSSSCG00000017901		0.0307398		ENSSSCG00000006469	MRPL24	0.0415407		ENSSSCG00000012396	MED12	0.0359676
ENSSSCG00000026281	SCAP	0.0307529		ENSSSCG00000030065	ZBTB47	0.0415929		ENSSSCG00000016732	TBRG4	0.0359891
ENSSSCG00000010520	MMS19	0.0307693		ENSSSCG00000010735	LHPP	0.0416131		ENSSSCG00000011620	RUVBL1	0.0360171
ENSSSCG00000039650	PCYT2	0.0308322		ENSSSCG00000013745	FARSA	0.0416143		ENSSSCG00000014349	TMEM173	0.0360188
ENSSSCG00000008559	TMEM214	0.0308443		ENSSSCG00000028048	ARHGEF15	0.0416916		ENSSSCG00000032085	CACTIN	0.0360494
ENSSSCG00000003384	DNAJC11	0.0308571		ENSSSCG00000037146	SWSAP1	0.0416956		ENSSSCG00000013721	WDR83OS	0.0361186
ENSSSCG00000012957	SF3B2	0.0308603		ENSSSCG00000035297	ISG12(A)	0.0417779		ENSSSCG00000029482	CHST15	0.0361193
ENSSSCG00000032731	NDST1	0.0308824		ENSSSCG00000000444	DCTN2	0.0419637		ENSSSCG00000028387	CNKSR1	0.0362274
ENSSSCG00000010288	DNAJB12	0.0309034		ENSSSCG00000007516		0.0420403		ENSSSCG00000039183	NDUFAF8	0.0362667
ENSSSCG00000040313	PSKH1	0.0309109		ENSSSCG00000009761	NCOR2	0.0421173		ENSSSCG00000013585	EVI5L	0.0363821
ENSSSCG00000017402	STAT5A	0.0309429		ENSSSCG00000022301	EIF4EBP1	0.0421867		ENSSSCG00000015862	LIMS2	0.0364945
ENSSSCG00000040968	DUS3L	0.0309862		ENSSSCG00000024259	PPP1R11	0.0422005		ENSSSCG00000007231	MYLK2	0.0365004
ENSSSCG00000021560		0.0310025		ENSSSCG00000025138	ZNF579	0.0422844		ENSSSCG00000016450	NOS3	0.0365259
ENSSSCG00000003085	CLPTM1	0.0310228		ENSSSCG00000007576	FOXK1	0.0424161		ENSSSCG00000003068	SMG9	0.0366122
ENSSSCG00000033272	DNAJB6	0.031037		ENSSSCG00000022162		0.0424459		ENSSSCG00000001503	B3GALT4	0.0366431
ENSSSCG00000034984	PSMB4	0.0310706		ENSSSCG00000017194	CDK3	0.042562		ENSSSCG00000033689	GPS1	0.0366505
ENSSSCG00000005318	CREB3	0.0310824		ENSSSCG00000027840		0.0426005		ENSSSCG00000006325	MGST3	0.0367461
ENSSSCG00000032804	BORCS5	0.0311239		ENSSSCG00000035967	ZC3H18	0.042651		ENSSSCG00000026281	SCAP	0.0368129
ENSSSCG00000000214	GPD1	0.0311445		ENSSSCG00000030546	HSD11B1L	0.0426717		ENSSSCG00000027840		0.0368491
ENSSSCG00000024809	CLCN4	0.0311667		ENSSSCG00000002722	DDX19B	0.0426732		ENSSSCG00000008303	CCT7	0.0369043
ENSSSCG00000034465	LRP10	0.0311918		ENSSSCG00000028934	FAM3A	0.0427233		ENSSSCG00000006954	EEF1D	0.0369267
ENSSSCG00000029471	STAC3	0.0312165		ENSSSCG00000031981	SHISA4	0.0427534		ENSSSCG00000027466	PCOLCE	0.0369457
ENSSSCG00000024162		0.0312337		ENSSSCG00000003420		0.0428353		ENSSSCG00000031642		0.036956
ENSSSCG00000034147	DTYMK	0.0312365		ENSSSCG00000032085	CACTIN	0.043003		ENSSSCG00000039243	CD81	0.0369606
ENSSSCG00000002998	SNRPA	0.0312487		ENSSSCG00000016349	NDUFA10	0.0430721		ENSSSCG00000024756	SPG7	0.0369935
ENSSSCG00000016747	NUDCD3	0.031279		ENSSSCG00000002684	CDH13	0.043186		ENSSSCG00000030295	NUTF2	0.0370547
ENSSSCG00000013630	DNM2	0.0313039		ENSSSCG00000000965	NCAPH2	0.0432069		ENSSSCG00000010756	MGMT	0.03711
ENSSSCG00000005652	GLE1	0.0313435		ENSSSCG00000003554	SELENON	0.0432731		ENSSSCG00000035729	MYOZ3	0.0371554
ENSSSCG00000000120	ANKRD54	0.0313773		ENSSSCG00000014852	ARRB1	0.0433287		ENSSSCG00000001455		0.0371654
ENSSSCG00000013737	RNASEH2A	0.0314172		ENSSSCG00000003385	PARK7	0.0434394		ENSSSCG00000003035		0.0372341
ENSSSCG00000017591	NME2	0.0315014		ENSSSCG00000013878	PGLS	0.0435246		ENSSSCG00000001872	LINGO1	0.0372585
ENSSSCG00000033442	HCN2	0.0315898		ENSSSCG00000026025	HMGCL	0.0435621		ENSSSCG00000000374		0.0372776
ENSSSCG00000002666	KIAA0513	0.0315915		ENSSSCG00000033214	GNMT	0.0436575		ENSSSCG00000023173	REXO4	0.0372954
ENSSSCG00000023304	SRRM2	0.0315997		ENSSSCG00000026063	DPP9	0.0437126		ENSSSCG00000009758	DHX37	0.0373008
ENSSSCG00000027779	TMEM259	0.0316027		ENSSSCG00000006777	RHOC	0.0437386		ENSSSCG00000032623		0.03746
ENSSSCG00000029059	SSRP1	0.031625		ENSSSCG00000026155	FSCN2	0.0437479		ENSSSCG00000029785	RPS9	0.037576
ENSSSCG00000002390	ANGEL1	0.0318149		ENSSSCG00000007805	ATP2A1	0.0437765		ENSSSCG00000009150	HADH	0.0376025
ENSSSCG00000026116	FHOD1	0.0318183		ENSSSCG00000033854	LGALS1	0.0438697		ENSSSCG00000023142	GAMT	0.0376822
ENSSSCG00000027573	RPL29	0.0318946		ENSSSCG00000003189	PRMT1	0.043938		ENSSSCG00000008555		0.0377329
ENSSSCG00000006568	DENND4B	0.0319385		ENSSSCG00000026414		0.0439776		ENSSSCG00000011624	MCM2	0.0377788
ENSSSCG00000015066		0.0319488		ENSSSCG00000031642		0.0440889		ENSSSCG00000009565	GAS6	0.0377875
ENSSSCG00000032110		0.0319528		ENSSSCG00000005666	DOLK	0.0441626		ENSSSCG00000028943	ECH1	0.0378403
ENSSSCG00000034883	AMIGO1	0.0320081		ENSSSCG00000007943	NMRAL1	0.0442227		ENSSSCG00000038305	TMEM185B	0.0379294
ENSSSCG00000029411	CAPN2	0.0321922		ENSSSCG00000017397	MLX	0.0442313		ENSSSCG00000012956	PACS1	0.0379427
ENSSSCG00000035875	OS9	0.0321995		ENSSSCG00000011411		0.0442668		ENSSSCG00000006511	RUSC1	0.0379483
ENSSSCG00000017288	FTSJ3	0.0322033		ENSSSCG00000033858		0.044329		ENSSSCG00000022725	FLOT1	0.0379499
ENSSSCG00000007540	CABLES2	0.0323897		ENSSSCG00000002868	PEPD	0.0443496		ENSSSCG00000038766	MAD1L1	0.0380343
ENSSSCG00000035376		0.0324213		ENSSSCG00000003157	LIN7B	0.0443793		ENSSSCG00000002509	CCNK	0.038065
ENSSSCG00000001907	UBL7	0.0325218		ENSSSCG00000031903		0.0444409		ENSSSCG00000000444	DCTN2	0.0380825
ENSSSCG00000026794	SIRT2	0.0325247		ENSSSCG00000003198	FUZ	0.0444629		ENSSSCG00000009784	ABCB9	0.0381311
ENSSSCG00000034216	OGFR	0.0325302		ENSSSCG00000013630	DNM2	0.0444694		ENSSSCG00000017953	FXR2	0.0381727
ENSSSCG00000012916		0.0325996		ENSSSCG00000009622	POLR3D	0.0444984		ENSSSCG00000013930	ATP13A1	0.0382647
ENSSSCG00000039842	ZSCAN25	0.0326334		ENSSSCG00000014287	SHROOM1	0.0446096		ENSSSCG00000012837	CHID1	0.0382656
ENSSSCG00000007161	LZTS3	0.0326398		ENSSSCG00000031958	KCTD2	0.0446453		ENSSSCG00000012920	CORO1B	0.0382685
ENSSSCG00000031513	HRAS	0.0326421		ENSSSCG00000000742	ITFG2	0.0446702		ENSSSCG00000027407	MYH14	0.0383686
ENSSSCG00000010304	MYOZ1	0.0326666		ENSSSCG00000035727	SURF1	0.044702		ENSSSCG00000008836	SCFD2	0.0384408
ENSSSCG00000035027	ZDHHC14	0.0327142		ENSSSCG00000008022	TELO2	0.0447086		ENSSSCG00000036909	ERI3	0.0384616
ENSSSCG00000008016	MRPS34	0.0327239		ENSSSCG00000006628	PSMD4	0.0449698		ENSSSCG00000032633	FAM53A	0.0384866
ENSSSCG00000011342	DHX30	0.0327271		ENSSSCG00000010925	PPP1R12B	0.0449726		ENSSSCG00000000968	SBF1	0.0386071
ENSSSCG00000034487	NDUFB11	0.0327572		ENSSSCG00000007003		0.0449941		ENSSSCG00000013878	PGLS	0.0386645
ENSSSCG00000027334	EIF1AD	0.0327955		ENSSSCG00000007168	PCED1A	0.0450814		ENSSSCG00000016318	ASB18	0.038683
ENSSSCG00000033260	TNNI2	0.0327966		ENSSSCG00000025791	MON1A	0.0451527		ENSSSCG00000032059	PSENEN	0.0387215
ENSSSCG00000003486	ARHGEF10L	0.032809		ENSSSCG00000038912	IFITM3	0.0451957		ENSSSCG00000035900		0.038722
ENSSSCG00000024001	PLXNA1	0.0328335		ENSSSCG00000005729	DDX31	0.0452353		ENSSSCG00000038526	FBXL18	0.0387838
ENSSSCG00000014578	DENND5A	0.0328703		ENSSSCG00000017177		0.0454942		ENSSSCG00000021092	FAM53C	0.0388147
ENSSSCG00000029627		0.0328987		ENSSSCG00000033689	GPS1	0.0455458		ENSSSCG00000008022	TELO2	0.0388295
ENSSSCG00000000202	MCRS1	0.032928		ENSSSCG00000039647	EIF3F	0.0455515		ENSSSCG00000007942	HMOX2	0.0388643
ENSSSCG00000015734	IMP4	0.0329283		ENSSSCG00000039243	CD81	0.0456071		ENSSSCG00000013435	MBD3	0.0388807
ENSSSCG00000010523	HOGA1	0.0329719		ENSSSCG00000028465	ELAC2	0.0456178		ENSSSCG00000013763	DCAF15	0.0390181
ENSSSCG00000002138	OSGEP	0.0329732		ENSSSCG00000030544	TMEM143	0.0456376		ENSSSCG00000008030	TSR3	0.0391421
ENSSSCG00000000264	MFSD5	0.0329991		ENSSSCG00000035062		0.0457083		ENSSSCG00000001414		0.0392018
ENSSSCG00000026367	IFT172	0.0330167		ENSSSCG00000032633	FAM53A	0.0458271		ENSSSCG00000000742	ITFG2	0.039227
ENSSSCG00000013445	CSNK1G2	0.0331352		ENSSSCG00000003383	ZBTB48	0.0458717		ENSSSCG00000012895		0.039279
ENSSSCG00000013745	FARSA	0.0331451		ENSSSCG00000016462		0.0460064		ENSSSCG00000005524	DAB2IP	0.0394311
ENSSSCG00000022227	BRD4	0.0331789		ENSSSCG00000013554	TRIP10	0.0461168		ENSSSCG00000003030	CIC	0.0394689
ENSSSCG00000013874	OCEL1	0.0331911		ENSSSCG00000030295	NUTF2	0.046134		ENSSSCG00000017940	GPS2	0.0395184
ENSSSCG00000007672	POP7	0.0332344		ENSSSCG00000007774	CTF1	0.0461446		ENSSSCG00000013615	ECSIT	0.0396216
ENSSSCG00000008048	RNPS1	0.0332459		ENSSSCG00000013860	CHERP	0.046186		ENSSSCG00000023231	RBM22	0.0396275
ENSSSCG00000013463	LSM7	0.0332667		ENSSSCG00000008303	CCT7	0.046198		ENSSSCG00000016773	ZNF282	0.0397563
ENSSSCG00000011551	TADA3	0.033321		ENSSSCG00000028387	CNKSR1	0.0463086		ENSSSCG00000001229		0.0398699
ENSSSCG00000024672	KLF16	0.0333965		ENSSSCG00000016732	TBRG4	0.0463479		ENSSSCG00000036722	MALSU1	0.039943
ENSSSCG00000010034		0.0334224		ENSSSCG00000007744	PHKG1	0.0464036		ENSSSCG00000011366	SLC25A20	0.0399696
ENSSSCG00000017693	AATF	0.0334778		ENSSSCG00000012365	MSN	0.0464383		ENSSSCG00000038285	KLHL36	0.0401025
ENSSSCG00000034045	ERGIC3	0.0334961		ENSSSCG00000014387	DIAPH1	0.0464524		ENSSSCG00000039635		0.0401039
ENSSSCG00000035057	RUNDC1	0.0335067		ENSSSCG00000038964	COX19	0.0464575		ENSSSCG00000030544	TMEM143	0.0402514
ENSSSCG00000027525	DHCR24	0.0335655		ENSSSCG00000038285	KLHL36	0.0465723		ENSSSCG00000013045	OTUB1	0.0402864
ENSSSCG00000016376		0.0335835		ENSSSCG00000037284	CCDC85C	0.0465739		ENSSSCG00000028635		0.0403404
ENSSSCG00000034773		0.0335945		ENSSSCG00000031802	DHRS7B	0.04659		ENSSSCG00000003106	AP2S1	0.0403733
ENSSSCG00000011619	EEFSEC	0.0336416		ENSSSCG00000033982	ZNHIT1	0.04659		ENSSSCG00000002704	KARS	0.0403948
ENSSSCG00000022058		0.0336622		ENSSSCG00000000114	PICK1	0.0467766		ENSSSCG00000026092	SREBF2	0.0404008
ENSSSCG00000013533	RANBP3	0.0336694		ENSSSCG00000013045	OTUB1	0.046858		ENSSSCG00000001527	ILRUN	0.0404134
ENSSSCG00000001245	ZNRD1	0.0337601		ENSSSCG00000024388	BNIP3	0.0470521		ENSSSCG00000039640	CDC34	0.0405132
ENSSSCG00000016677	GARS	0.0337644		ENSSSCG00000005625	ENG	0.0470939		ENSSSCG00000040449	ABHD12	0.0406053
ENSSSCG00000001485	MLIP	0.0337727		ENSSSCG00000017951	ATP1B2	0.047121		ENSSSCG00000030921	APOA1	0.0406066
ENSSSCG00000012767	HAUS7	0.033778		ENSSSCG00000035900		0.047221		ENSSSCG00000013022	PYGM	0.040654
ENSSSCG00000006538	FLAD1	0.0338001		ENSSSCG00000017519	MRPL10	0.0472237		ENSSSCG00000007516		0.0406581
ENSSSCG00000001379	TUBB	0.0338198		ENSSSCG00000001702	SLC35B2	0.0473517		ENSSSCG00000037777		0.0406607
ENSSSCG00000036669		0.0340092		ENSSSCG00000003644	FHL3	0.047362		ENSSSCG00000016743	OGDH	0.0406677
ENSSSCG00000007167	VPS16	0.0340242		ENSSSCG00000032921	INO80E	0.0473743		ENSSSCG00000005626	FPGS	0.0406832
ENSSSCG00000017360	UBTF	0.0340357		ENSSSCG00000003582	SMPDL3B	0.0474598		ENSSSCG00000038359		0.0407252
ENSSSCG00000021361	ZNF710	0.0340442		ENSSSCG00000016747	NUDCD3	0.0476008		ENSSSCG00000003157	LIN7B	0.0407643
ENSSSCG00000013856	AP1M1	0.0340502		ENSSSCG00000016722	UBE2D4	0.0477897		ENSSSCG00000022774	NOP53	0.0407703
ENSSSCG00000016380		0.0341228		ENSSSCG00000016215		0.0478212		ENSSSCG00000006360	B4GALT3	0.0407721
ENSSSCG00000003612	EIF3I	0.0341305		ENSSSCG00000010493	PDLIM1	0.0478691		ENSSSCG00000023866	ACSF3	0.0408824
ENSSSCG00000024912	WDR5	0.0341795		ENSSSCG00000010101	P2RX6	0.0478912		ENSSSCG00000009615	NUDT18	0.0408836
ENSSSCG00000009937		0.0342096		ENSSSCG00000036308	PGS1	0.0479825		ENSSSCG00000036756	ZNF496	0.0408848
ENSSSCG00000016217	DNAJB2	0.0342512		ENSSSCG00000009615	NUDT18	0.0481859		ENSSSCG00000035967	ZC3H18	0.0409142
ENSSSCG00000034173	GID8	0.034262		ENSSSCG00000007503	RAE1	0.0482607		ENSSSCG00000001651	CNPY3	0.0409738
ENSSSCG00000036582		0.0342767		ENSSSCG00000035729	MYOZ3	0.0482776		ENSSSCG00000005904	VPS28	0.0409822
ENSSSCG00000030196	CUL9	0.0342871		ENSSSCG00000001362	MDC1	0.0483507		ENSSSCG00000017519	MRPL10	0.0410922
ENSSSCG00000010447	ACTA2	0.0342996		ENSSSCG00000028712	ATPAF2	0.0483698		ENSSSCG00000001410	BAG6	0.0411409
ENSSSCG00000024163		0.0342996		ENSSSCG00000030177	EBNA1BP2	0.0484721		ENSSSCG00000032022	GCHFR	0.041259
ENSSSCG00000037391		0.0343637		ENSSSCG00000022774	NOP53	0.0484808		ENSSSCG00000033500	SNRPD2	0.0412742
ENSSSCG00000013496	SIRT6	0.0343644		ENSSSCG00000012920	CORO1B	0.0485257		ENSSSCG00000003218	MYBPC2	0.0413018
ENSSSCG00000004465	BCKDHB	0.0343698		ENSSSCG00000023379	UBE2L6	0.0485926		ENSSSCG00000007576	FOXK1	0.0413345
ENSSSCG00000038323	ACTN3	0.0343811		ENSSSCG00000013007	ZFPL1	0.0485987		ENSSSCG00000003138		0.0413636
ENSSSCG00000033982	ZNHIT1	0.0344611		ENSSSCG00000009910	RNF10	0.0486472		ENSSSCG00000040313	PSKH1	0.0414216
ENSSSCG00000006501	SSR2	0.0344703		ENSSSCG00000033788	OXLD1	0.0486522		ENSSSCG00000028063		0.0414469
ENSSSCG00000012743	MTMR1	0.0345098		ENSSSCG00000003016	CCDC97	0.0486952		ENSSSCG00000023272	ILK	0.0414544
ENSSSCG00000017190	EXOC7	0.0345134		ENSSSCG00000036909	ERI3	0.0487279		ENSSSCG00000010083	PPIL2	0.0415619
ENSSSCG00000039655	TAZ	0.0345204		ENSSSCG00000020686		0.0487443		ENSSSCG00000033246	SAYSD1	0.041575
ENSSSCG00000007275	RALY	0.0345216		ENSSSCG00000040732	WDR81	0.0487589		ENSSSCG00000011592	PLXND1	0.0416005
ENSSSCG00000003385	PARK7	0.034585		ENSSSCG00000006954	EEF1D	0.0488675		ENSSSCG00000003263	PRPF31	0.04162
ENSSSCG00000014855	RPS3	0.0347491		ENSSSCG00000011620	RUVBL1	0.0489013		ENSSSCG00000000712	VWF	0.0416395
ENSSSCG00000039861	HDHD3	0.0348962		ENSSSCG00000007791	CD2BP2	0.0489216		ENSSSCG00000004465	BCKDHB	0.0417073
ENSSSCG00000037056	PPP1R37	0.0348992		ENSSSCG00000001527	ILRUN	0.0489848		ENSSSCG00000007774	CTF1	0.0417224
ENSSSCG00000003042		0.0350289		ENSSSCG00000000022	RTL6	0.0490061		ENSSSCG00000013570	MCOLN1	0.0417446
ENSSSCG00000017401	ATP6V0A1	0.0350706		ENSSSCG00000030921	APOA1	0.049034		ENSSSCG00000017818	SERPINF1	0.0418213
ENSSSCG00000036286	APMAP	0.0350771		ENSSSCG00000013588	MAP2K7	0.04909		ENSSSCG00000024108	SLC43A2	0.0418457
ENSSSCG00000024693	MRPL17	0.0351109		ENSSSCG00000035376		0.0491484		ENSSSCG00000014362	HBEGF	0.0418597
ENSSSCG00000013475	NCLN	0.0351241		ENSSSCG00000013244	PACSIN3	0.0491827		ENSSSCG00000026414		0.0419525
ENSSSCG00000006469	MRPL24	0.035128		ENSSSCG00000017793	ANKRD13B	0.0492075		ENSSSCG00000008678	TMEM129	0.0419749
ENSSSCG00000007599	LMTK2	0.0353205		ENSSSCG00000005024	PYGL	0.0492853		ENSSSCG00000002776	ATP6V0D1	0.042006
ENSSSCG00000015211	PKNOX2	0.0353416		ENSSSCG00000013615	ECSIT	0.0492875		ENSSSCG00000026025	HMGCL	0.042078
ENSSSCG00000007798	TBC1D10B	0.0353458		ENSSSCG00000000691	COPS7A	0.0492902		ENSSSCG00000015650	MAPKAPK2	0.0420787
ENSSSCG00000034510	ORAI1	0.0353528		ENSSSCG00000022647	TIMM17B	0.0493217		ENSSSCG00000012914	RAD9A	0.0421072
ENSSSCG00000000361	CD63	0.0353556		ENSSSCG00000000712	VWF	0.0493274		ENSSSCG00000016349	NDUFA10	0.0421092
ENSSSCG00000002509	CCNK	0.0353991		ENSSSCG00000040682	MAPK3	0.049344		ENSSSCG00000031903		0.0421096
ENSSSCG00000005347	POLR1E	0.035473		ENSSSCG00000014349	TMEM173	0.0494009		ENSSSCG00000025138	ZNF579	0.042288
ENSSSCG00000008018	MAPK8IP3	0.0355412		ENSSSCG00000001819	MAN2A2	0.0494518		ENSSSCG00000009910	RNF10	0.0422892
ENSSSCG00000000690	MLF2	0.0355714		ENSSSCG00000017940	GPS2	0.0495717		ENSSSCG00000020686		0.0423444
ENSSSCG00000012087	SLC37A1	0.0355769		ENSSSCG00000002712	LDHD	0.0496883		ENSSSCG00000031941	MED22	0.0423716
ENSSSCG00000006468	HDGF	0.0356664		ENSSSCG00000002776	ATP6V0D1	0.0497973		ENSSSCG00000017819	SMYD4	0.0423911
ENSSSCG00000038623	TMED1	0.0357264		ENSSSCG00000017936		0.0498102		ENSSSCG00000012916		0.0424094
ENSSSCG00000032960	MANEAL	0.0357352		ENSSSCG00000012127	GEMIN8	0.049828		ENSSSCG00000017416	DHX58	0.0425139
ENSSSCG00000014804	LAMTOR1	0.0357412		ENSSSCG00000017826	SMG6	0.049943		ENSSSCG00000008304	PRADC1	0.0425406
ENSSSCG00000001571	MTCH1	0.0357434		ENSSSCG00000022401		0.0499444		ENSSSCG00000031698	TSTA3	0.0426632
ENSSSCG00000007580	WIPI2	0.0357938		ENSSSCG00000009876	DDX54	0.0499461		ENSSSCG00000007488	DOK5	0.042683
ENSSSCG00000017184	PRPSAP1	0.0358926		ENSSSCG00000001410	BAG6	0.0499786		ENSSSCG00000005880		0.0427007
ENSSSCG00000038514	DDAH2	0.035896		ENSSSCG00000033985	FIZ1	0.0500364		ENSSSCG00000016215		0.0429929
ENSSSCG00000014030	PHYKPL	0.0359363		ENSSSCG00000003106	AP2S1	0.0500838		ENSSSCG00000012238		0.0430297
ENSSSCG00000025284	COQ9	0.0360282		ENSSSCG00000023173	REXO4	0.0501325		ENSSSCG00000036308	PGS1	0.0430501
ENSSSCG00000007383	TOMM34	0.0360374		ENSSSCG00000012136	PIR	0.0501751		ENSSSCG00000035162		0.043106
ENSSSCG00000038731	STX18	0.0360513		ENSSSCG00000013039	NUDT22	0.0502043		ENSSSCG00000020785	DES	0.0431389
ENSSSCG00000024570	KDM4B	0.0360859		ENSSSCG00000000968	SBF1	0.0502108		ENSSSCG00000037823	ANKRD34A	0.0433011
ENSSSCG00000014016	SQSTM1	0.0361433		ENSSSCG00000014375	HARS	0.0502222		ENSSSCG00000027127	MAP2K2	0.0434418
ENSSSCG00000026752	BYSL	0.0362014		ENSSSCG00000029570	PXDN	0.0502591		ENSSSCG00000030351	MEF2B	0.0434489
ENSSSCG00000002664	GSE1	0.0362594		ENSSSCG00000013585	EVI5L	0.0503193		ENSSSCG00000000038	CYB5R3	0.0434751
ENSSSCG00000008562	SLC35F6	0.0362648		ENSSSCG00000023674	SON	0.0503431		ENSSSCG00000033968		0.0435965
ENSSSCG00000023323	C11orf98	0.0362962		ENSSSCG00000006511	RUSC1	0.0503786		ENSSSCG00000025928	RPL18	0.0436013
ENSSSCG00000012944	PELI3	0.0363274		ENSSSCG00000017416	DHX58	0.0504088		ENSSSCG00000002712	LDHD	0.0437065
ENSSSCG00000024736	ACP4	0.0363653		ENSSSCG00000002029	MYH7	0.0505804		ENSSSCG00000007791	CD2BP2	0.0439334
ENSSSCG00000025675	EEF2	0.0363729		ENSSSCG00000017526	COPZ2	0.0506389		ENSSSCG00000010735	LHPP	0.0439461
ENSSSCG00000039659	TIMM10	0.0363851		ENSSSCG00000007494	CSTF1	0.0506427		ENSSSCG00000023820	ZMIZ2	0.0439652
ENSSSCG00000027257	PSMB1	0.0364126		ENSSSCG00000039635		0.0506716		ENSSSCG00000007941	CDIP1	0.0439743
ENSSSCG00000031129	SIRT5	0.0364466		ENSSSCG00000015720	BIN1	0.0506902		ENSSSCG00000017397	MLX	0.0440754
ENSSSCG00000017902	CAMTA2	0.0364547		ENSSSCG00000029362	CHMP2A	0.050709		ENSSSCG00000034014	MRPL40	0.0441268
ENSSSCG00000032411	ENGASE	0.0364923		ENSSSCG00000030149	CAPNS1	0.0508663		ENSSSCG00000007805	ATP2A1	0.0441773
ENSSSCG00000008309	SPR	0.0365859		ENSSSCG00000017591	NME2	0.0509526		ENSSSCG00000005625	ENG	0.0442871
ENSSSCG00000013017	EHD1	0.0366207		ENSSSCG00000035949	FTO	0.0509647		ENSSSCG00000002040	MRPL52	0.0442989
ENSSSCG00000032153	C19orf12	0.0366297		ENSSSCG00000038229	EML2	0.0510454		ENSSSCG00000010062	CABIN1	0.0443104
ENSSSCG00000024235	NPLOC4	0.0366314		ENSSSCG00000014538	MGAT1	0.0510918		ENSSSCG00000013860	CHERP	0.0443604
ENSSSCG00000034868		0.0367091		ENSSSCG00000009758	DHX37	0.051417		ENSSSCG00000038055	CORO1A	0.0444054
ENSSSCG00000011653	PCCB	0.0367182		ENSSSCG00000022009	DDC	0.0514306		ENSSSCG00000012088		0.0444837
ENSSSCG00000023045		0.0368311		ENSSSCG00000025928	RPL18	0.0515001		ENSSSCG00000002403	VIPAS39	0.0444991
ENSSSCG00000039703	EEPD1	0.0369076		ENSSSCG00000000955	TBC1D22A	0.0515179		ENSSSCG00000030672	ZNF692	0.0445737
ENSSSCG00000006560	CREB3L4	0.0369823		ENSSSCG00000017676	BCAS3	0.0515441		ENSSSCG00000012650	OCRL	0.0446302
ENSSSCG00000009555	LAMP1	0.0371138		ENSSSCG00000006500	UBQLN4	0.0515796		ENSSSCG00000015720	BIN1	0.0446913
ENSSSCG00000028856	ABCF3	0.0371901		ENSSSCG00000016128	EEF1B2	0.0517704		ENSSSCG00000032674	TCEA3	0.0447433
ENSSSCG00000032999	FXN	0.0372532		ENSSSCG00000005904	VPS28	0.0518858		ENSSSCG00000038255	ART1	0.0447841
ENSSSCG00000013779	PKN1	0.0372827		ENSSSCG00000011613		0.0519217		ENSSSCG00000007478	ATP9A	0.0448545
ENSSSCG00000007811	SPNS1	0.0372882		ENSSSCG00000039679	ZNF623	0.0519543		ENSSSCG00000038440	GTPBP3	0.0448555
ENSSSCG00000017239	RPL38	0.0373376		ENSSSCG00000027288	DAGLB	0.051985		ENSSSCG00000011572	SEC13	0.0449003
ENSSSCG00000017753	KSR1	0.0373758		ENSSSCG00000001983	SDR39U1	0.052116		ENSSSCG00000039460	RPL28	0.0449443
ENSSSCG00000002763	PRMT7	0.0374123		ENSSSCG00000010166	NTPCR	0.0521834		ENSSSCG00000027229	B3GNTL1	0.0451626
ENSSSCG00000017207	NUP85	0.0374873		ENSSSCG00000025353	TNNT1	0.0522562		ENSSSCG00000000379	ESYT1	0.0451766
ENSSSCG00000039196	POLR2I	0.0375264		ENSSSCG00000034569		0.0522852		ENSSSCG00000032921	INO80E	0.0452412
ENSSSCG00000001689	GTPBP2	0.0375688		ENSSSCG00000001689	GTPBP2	0.0522938		ENSSSCG00000014036	TMED9	0.0452425
ENSSSCG00000013637	QTRT1	0.0375732		ENSSSCG00000031870	ZNF783	0.0524862		ENSSSCG00000007432	ZNF335	0.0452967
ENSSSCG00000035852	CSNK1D	0.0375944		ENSSSCG00000013270	CRY2	0.052508		ENSSSCG00000021145	AP1S1	0.0453047
ENSSSCG00000009938	UNG	0.0376111		ENSSSCG00000037777		0.0525915		ENSSSCG00000040732	WDR81	0.045313
ENSSSCG00000015113	ABCG4	0.0376341		ENSSSCG00000036286	APMAP	0.052831		ENSSSCG00000023674	SON	0.0453583
ENSSSCG00000007513	RAB22A	0.037635		ENSSSCG00000023667	KEAP1	0.0528933		ENSSSCG00000012784	SSR4	0.0454634
ENSSSCG00000020823	BSCL2	0.0376408		ENSSSCG00000040313	PSKH1	0.0529136		ENSSSCG00000036926	MVB12B	0.0454746
ENSSSCG00000001837	FANCI	0.0376963		ENSSSCG00000003505	DDOST	0.0530538		ENSSSCG00000011546	MTMR14	0.0454784
ENSSSCG00000005627	AK1	0.0376988		ENSSSCG00000016441		0.053132		ENSSSCG00000022647	TIMM17B	0.0455103
ENSSSCG00000030798	FUS	0.0377175		ENSSSCG00000038359		0.0531676		ENSSSCG00000036224		0.0455153
ENSSSCG00000036909	ERI3	0.0377705		ENSSSCG00000008304	PRADC1	0.0532831		ENSSSCG00000033982	ZNHIT1	0.0455254
ENSSSCG00000022009	DDC	0.0378076		ENSSSCG00000003035		0.0533143		ENSSSCG00000012995	DPF2	0.0455461
ENSSSCG00000021181	DHCR7	0.0378576		ENSSSCG00000012837	CHID1	0.0534077		ENSSSCG00000023680	MEPCE	0.0455725
ENSSSCG00000002714	WDR59	0.0379641		ENSSSCG00000016220	DNPEP	0.0534797		ENSSSCG00000027110	RPP38	0.0456199
ENSSSCG00000000972	TUBGCP6	0.0379858		ENSSSCG00000010756	MGMT	0.0535562		ENSSSCG00000035952	TGFB1I1	0.0456951
ENSSSCG00000013990	GUK1	0.0380289		ENSSSCG00000007687	LRWD1	0.0536636		ENSSSCG00000011828	FAM43A	0.0457376
ENSSSCG00000007576	FOXK1	0.0380592		ENSSSCG00000003169	PIH1D1	0.053669		ENSSSCG00000017900	KIF1C	0.0457382
ENSSSCG00000022301	EIF4EBP1	0.038076		ENSSSCG00000001064		0.0536929		ENSSSCG00000000955	TBC1D22A	0.0457536
ENSSSCG00000003850	CZIB	0.0380847		ENSSSCG00000001391	CCHCR1	0.05377		ENSSSCG00000031531	TSPAN10	0.0458456
ENSSSCG00000029212	GDE1	0.0381461		ENSSSCG00000002852	PLEKHF1	0.0537777		ENSSSCG00000032804	BORCS5	0.0458573
ENSSSCG00000025363	SNX17	0.0381985		ENSSSCG00000005477	FKBP15	0.0537957		ENSSSCG00000009628	CCAR2	0.04595
ENSSSCG00000007646	LAMTOR4	0.0382138		ENSSSCG00000017900	KIF1C	0.0539515		ENSSSCG00000033854	LGALS1	0.0459714
ENSSSCG00000023142	GAMT	0.0382847		ENSSSCG00000012265	CHST7	0.0540181		ENSSSCG00000025401	CDK10	0.0460585
ENSSSCG00000016750	YKT6	0.0383008		ENSSSCG00000007432	ZNF335	0.0540506		ENSSSCG00000023371	EHD2	0.0460801
ENSSSCG00000032231		0.0383067		ENSSSCG00000028602	GTPBP4	0.054068		ENSSSCG00000031870	ZNF783	0.0461227
ENSSSCG00000032085	CACTIN	0.0383871		ENSSSCG00000026724	PLBD1	0.0541794		ENSSSCG00000012979	RNASEH2C	0.0461536
ENSSSCG00000021620	STIP1	0.0384075		ENSSSCG00000017953	FXR2	0.0543903		ENSSSCG00000013244	PACSIN3	0.046189
ENSSSCG00000011364	NCKIPSD	0.0384129		ENSSSCG00000012910	RPS6KB2	0.0543968		ENSSSCG00000021333	PAK4	0.0462561
ENSSSCG00000026169	MFSD12	0.0384251		ENSSSCG00000017822	RPA1	0.054424		ENSSSCG00000040575	ISG15	0.0462968
ENSSSCG00000000116	POLR2F	0.0384608		ENSSSCG00000025996	MTUS2	0.0545129		ENSSSCG00000017793	ANKRD13B	0.0463222
ENSSSCG00000025401	CDK10	0.0384632		ENSSSCG00000032262	IDUA	0.0546141		ENSSSCG00000003154	GYS1	0.0463498
ENSSSCG00000025794	FBRS	0.038585		ENSSSCG00000017355	GRN	0.0547816		ENSSSCG00000013552	GPR108	0.0463805
ENSSSCG00000000083		0.0385879		ENSSSCG00000000093	DNAL4	0.0547966		ENSSSCG00000007430	NEURL2	0.0465269
ENSSSCG00000013761	CC2D1A	0.0386285		ENSSSCG00000031299		0.0549446		ENSSSCG00000032657	RPL3L	0.0467732
ENSSSCG00000013864	TMEM38A	0.0386306		ENSSSCG00000024570	KDM4B	0.0549553		ENSSSCG00000003169	PIH1D1	0.0467837
ENSSSCG00000035671	USP22	0.0386405		ENSSSCG00000012238		0.0549585		ENSSSCG00000017340	DCAKD	0.0468051
ENSSSCG00000001872	LINGO1	0.0386982		ENSSSCG00000009628	CCAR2	0.0550213		ENSSSCG00000013007	ZFPL1	0.0468898
ENSSSCG00000000114	PICK1	0.0387021		ENSSSCG00000032411	ENGASE	0.0551223		ENSSSCG00000040974		0.0469017
ENSSSCG00000012955	RAB1B	0.0388993		ENSSSCG00000012914	RAD9A	0.0551358		ENSSSCG00000010525		0.0469863
ENSSSCG00000015200	ESAM	0.0389227		ENSSSCG00000027127	MAP2K2	0.0551745		ENSSSCG00000002868	PEPD	0.0470049
ENSSSCG00000002813	KATNB1	0.0389533		ENSSSCG00000037920	TRIM28	0.0552004		ENSSSCG00000032942		0.0470111
ENSSSCG00000003177	BCL2L12	0.0389871		ENSSSCG00000012784	SSR4	0.0553111		ENSSSCG00000013005	VPS51	0.0471027
ENSSSCG00000013597	RPS28	0.0390089		ENSSSCG00000009784	ABCB9	0.0553924		ENSSSCG00000003137	PLEKHA4	0.0471036
ENSSSCG00000003168	ALDH16A1	0.039019		ENSSSCG00000038384	COX4I2	0.0554314		ENSSSCG00000008268	AUP1	0.047203
ENSSSCG00000000684	USP5	0.0390721		ENSSSCG00000030351	MEF2B	0.0555013		ENSSSCG00000016220	DNPEP	0.0472764
ENSSSCG00000012328	HUWE1	0.0391031		ENSSSCG00000008268	AUP1	0.0555774		ENSSSCG00000000034	TTLL12	0.0473009
ENSSSCG00000007970	POLR3K	0.0391474		ENSSSCG00000023142	GAMT	0.0557368		ENSSSCG00000013475	NCLN	0.0473038
ENSSSCG00000036756	ZNF496	0.0391585		ENSSSCG00000040943	DCTN5	0.0557862		ENSSSCG00000022162		0.0474017
ENSSSCG00000002639		0.0392347		ENSSSCG00000030328	NDUFB10	0.0558569		ENSSSCG00000001819	MAN2A2	0.0474319
ENSSSCG00000037146	SWSAP1	0.0392444		ENSSSCG00000001780	FAH	0.0558747		ENSSSCG00000024088	TLN2	0.0475631
ENSSSCG00000007800	SEPTIN1	0.0393381		ENSSSCG00000034014	MRPL40	0.0558945		ENSSSCG00000002684	CDH13	0.0475887
ENSSSCG00000025323	SF3B3	0.0393743		ENSSSCG00000013435	MBD3	0.0560112		ENSSSCG00000028346	SAMM50	0.0476525
ENSSSCG00000014367	SLC35A4	0.039479		ENSSSCG00000031941	MED22	0.0561267		ENSSSCG00000007712		0.047875
ENSSSCG00000009761	NCOR2	0.0395167		ENSSSCG00000030672	ZNF692	0.0562334		ENSSSCG00000025206	RNF19B	0.0479437
ENSSSCG00000016775	ZNF777	0.0396618		ENSSSCG00000013005	VPS51	0.0563284		ENSSSCG00000039894		0.0480192
ENSSSCG00000000298	PPP1R1A	0.0396628		ENSSSCG00000033500	SNRPD2	0.0563689		ENSSSCG00000005729	DDX31	0.0481272
ENSSSCG00000003106	AP2S1	0.0396719		ENSSSCG00000002040	MRPL52	0.0564246		ENSSSCG00000028465	ELAC2	0.0481938
ENSSSCG00000033526	BAG2	0.0396903		ENSSSCG00000003143	MAMSTR	0.0565353		ENSSSCG00000017181		0.0482611
ENSSSCG00000037847	MOB2	0.0397153		ENSSSCG00000027229	B3GNTL1	0.0566044		ENSSSCG00000000189	LMBR1L	0.0483565
ENSSSCG00000001010	WRNIP1	0.0397265		ENSSSCG00000032996	SLC7A5	0.0567386		ENSSSCG00000013588	MAP2K7	0.0483941
ENSSSCG00000002790	TMEM208	0.0397495		ENSSSCG00000014029	COL23A1	0.0567472		ENSSSCG00000035532	ATP5F1D	0.0483942
ENSSSCG00000039575	PALM	0.0397539		ENSSSCG00000023380	ISCU	0.05676		ENSSSCG00000017929	RNASEK	0.0486372
ENSSSCG00000026044	FDFT1	0.0397862		ENSSSCG00000011653	PCCB	0.056781		ENSSSCG00000016531		0.0486533
ENSSSCG00000011442	NISCH	0.0398205		ENSSSCG00000013763	DCAF15	0.0568475		ENSSSCG00000037920	TRIM28	0.0487014
ENSSSCG00000009554	GRTP1	0.0398236		ENSSSCG00000039894		0.0568554		ENSSSCG00000024388	BNIP3	0.0487389
ENSSSCG00000012984	SCYL1	0.0398263		ENSSSCG00000017818	SERPINF1	0.0570179		ENSSSCG00000014855	RPS3	0.048794
ENSSSCG00000003189	PRMT1	0.0398492		ENSSSCG00000032917	USP30	0.0570235		ENSSSCG00000003582	SMPDL3B	0.0488616
ENSSSCG00000010925	PPP1R12B	0.0398545		ENSSSCG00000010017	SMTN	0.0570606		ENSSSCG00000009742	ULK1	0.0489577
ENSSSCG00000008306		0.0398898		ENSSSCG00000002138	OSGEP	0.0571318		ENSSSCG00000035985	TRIM11	0.0489682
ENSSSCG00000025820	SLC15A4	0.0399097		ENSSSCG00000010062	CABIN1	0.057174		ENSSSCG00000024206	CPPED1	0.04905
ENSSSCG00000027723		0.0399184		ENSSSCG00000032985	GOT2	0.0571805		ENSSSCG00000021861	PIGT	0.049085
ENSSSCG00000023272	ILK	0.0399215		ENSSSCG00000027121	ODC1	0.0573255		ENSSSCG00000003828	FGGY	0.0491706
ENSSSCG00000016435	SMARCD3	0.0399409		ENSSSCG00000038467		0.0573561		ENSSSCG00000001852	IDH2	0.0491946
ENSSSCG00000030149	CAPNS1	0.039991		ENSSSCG00000007395		0.0574079		ENSSSCG00000014567	TRIM66	0.0491972
ENSSSCG00000039780	RTN4RL1	0.0400161		ENSSSCG00000007980	FAM234A	0.0575039		ENSSSCG00000034207	CEBPB	0.0492272
ENSSSCG00000017521	SCRN2	0.0400536		ENSSSCG00000003468	PLEKHM2	0.0575489		ENSSSCG00000014274	PDLIM4	0.0492762
ENSSSCG00000007681	CUX1	0.040055		ENSSSCG00000022725	FLOT1	0.0575821		ENSSSCG00000037146	SWSAP1	0.0495114
ENSSSCG00000007359	LPIN3	0.0400845		ENSSSCG00000039324	FLII	0.0575859		ENSSSCG00000013510	UBXN6	0.0495226
ENSSSCG00000028018	EP400	0.0402253		ENSSSCG00000001470	SLA-DMA	0.0577495		ENSSSCG00000012182	PCYT1B	0.0496793
ENSSSCG00000001509	DAXX	0.0402263		ENSSSCG00000010580	NFKB2	0.0577794		ENSSSCG00000003419	MAD2L2	0.0498061
ENSSSCG00000012926	PC	0.0402328		ENSSSCG00000032081	NDUFS3	0.0578741		ENSSSCG00000016376		0.0499637
ENSSSCG00000029724	RACK1	0.0404282		ENSSSCG00000036926	MVB12B	0.0579053		ENSSSCG00000039679	ZNF623	0.0500444
ENSSSCG00000035997	RPL10	0.0404296		ENSSSCG00000021560		0.0579251		ENSSSCG00000006392	IGSF8	0.0500669
ENSSSCG00000026793	B4GALT2	0.0404372		ENSSSCG00000008030	TSR3	0.0579466		ENSSSCG00000039324	FLII	0.0500861
ENSSSCG00000036328	DRG2	0.040483		ENSSSCG00000024827	ABTB1	0.0579812		ENSSSCG00000003046		0.0501522
ENSSSCG00000028481	CALCOCO1	0.0404854		ENSSSCG00000001992	RABGGTA	0.0581297		ENSSSCG00000013742	NFIX	0.0501605
ENSSSCG00000010289	MICU1	0.0405721		ENSSSCG00000039460	RPL28	0.0581807		ENSSSCG00000031468		0.050187
ENSSSCG00000001410	BAG6	0.0406136		ENSSSCG00000022609	WWP2	0.0584697		ENSSSCG00000033788	OXLD1	0.0502251
ENSSSCG00000009309		0.0406171		ENSSSCG00000000034	TTLL12	0.0584779		ENSSSCG00000002029	MYH7	0.0502262
ENSSSCG00000040401	EEF1A2	0.0406974		ENSSSCG00000012182	PCYT1B	0.0585164		ENSSSCG00000012127	GEMIN8	0.0502602
ENSSSCG00000003901	FAAH	0.0407422		ENSSSCG00000015203	ROBO4	0.058592		ENSSSCG00000003940	HYI	0.0503131
ENSSSCG00000001425	DXO	0.0407564		ENSSSCG00000012783	IDH3G	0.0587192		ENSSSCG00000016441		0.0503298
ENSSSCG00000010968		0.040759		ENSSSCG00000039640	CDC34	0.058753		ENSSSCG00000027288	DAGLB	0.0503615
ENSSSCG00000002724	PDPR	0.0407868		ENSSSCG00000006263	ATP6V1H	0.0587853		ENSSSCG00000039424	MCRIP1	0.0504867
ENSSSCG00000017230	TMEM104	0.0407929		ENSSSCG00000026794	SIRT2	0.0588632		ENSSSCG00000034173	GID8	0.0505118
ENSSSCG00000001863	TMEM266	0.0408381		ENSSSCG00000000379	ESYT1	0.0591083		ENSSSCG00000001841	RHCG	0.0507046
ENSSSCG00000003187	FCGRT	0.0409191		ENSSSCG00000015862	LIMS2	0.0592028		ENSSSCG00000036434	TPGS1	0.0508028
ENSSSCG00000039782	STOML2	0.0409607		ENSSSCG00000039619	PIN1	0.0592057		ENSSSCG00000001912	PML	0.0508514
ENSSSCG00000001654	PPP2R5D	0.0409672		ENSSSCG00000015233	RPUSD4	0.0592434		ENSSSCG00000006665	SF3B4	0.0508792
ENSSSCG00000013043	MACROD1	0.0410006		ENSSSCG00000034338		0.0593012		ENSSSCG00000038229	EML2	0.0509025
ENSSSCG00000020813	FAM20C	0.0410051		ENSSSCG00000001703	NFKBIE	0.0593465		ENSSSCG00000001654	PPP2R5D	0.0510234
ENSSSCG00000037973	KCNAB3	0.0410161		ENSSSCG00000021145	AP1S1	0.0593661		ENSSSCG00000001516		0.0510358
ENSSSCG00000001501	VPS52	0.0410539		ENSSSCG00000005174	RRAGA	0.0593718		ENSSSCG00000012295	MAGIX	0.0510877
ENSSSCG00000003199	AP2A1	0.0411157		ENSSSCG00000013118	MRPL16	0.0594095		ENSSSCG00000006520	SCAMP3	0.0511469
ENSSSCG00000022901	KLHDC3	0.0411405		ENSSSCG00000002654	FBXO31	0.0594701		ENSSSCG00000001992	RABGGTA	0.0511624
ENSSSCG00000021285	RNF216	0.0412323		ENSSSCG00000011441	TNNC1	0.0595265		ENSSSCG00000000114	PICK1	0.0513144
ENSSSCG00000026465	BABAM2	0.0412999		ENSSSCG00000033968		0.0595902		ENSSSCG00000009616	HR	0.0514415
ENSSSCG00000020677		0.0413713		ENSSSCG00000012995	DPF2	0.0595954		ENSSSCG00000009916	ACADS	0.0514472
ENSSSCG00000033368	ATP5MC2	0.0413856		ENSSSCG00000005313	CCDC107	0.0595971		ENSSSCG00000035224		0.0514715
ENSSSCG00000005713	PLPP7	0.0413922		ENSSSCG00000024184	FASTK	0.0596005		ENSSSCG00000029570	PXDN	0.051596
ENSSSCG00000040673	TMEM140	0.0414623		ENSSSCG00000032657	RPL3L	0.0596953		ENSSSCG00000007206	RBCK1	0.051605
ENSSSCG00000016128	EEF1B2	0.0414696		ENSSSCG00000030030	FBH1	0.0597094		ENSSSCG00000031249	PTTG1IP	0.0516565
ENSSSCG00000009584	SEMA4D	0.0415025		ENSSSCG00000040727	ASPSCR1	0.0597449		ENSSSCG00000023973	NOC2L	0.0516864
ENSSSCG00000032549	GNA12	0.0415436		ENSSSCG00000023267	SCN1B	0.0597739		ENSSSCG00000015080	CEP164	0.0517004
ENSSSCG00000031860	MRPS12	0.0415615		ENSSSCG00000000204	PRPF40B	0.0597766		ENSSSCG00000020856	PPME1	0.0517652
ENSSSCG00000023231	RBM22	0.0416369		ENSSSCG00000012276	SYN1	0.0598152		ENSSSCG00000040333	NUP62	0.0517941
ENSSSCG00000017938	YBX2	0.0416562		ENSSSCG00000013374	KCNC1	0.0598356		ENSSSCG00000003143	MAMSTR	0.051807
ENSSSCG00000023978	RECQL5	0.041671		ENSSSCG00000040449	ABHD12	0.0599409		ENSSSCG00000007503	RAE1	0.0520193
ENSSSCG00000004408	SMPD2	0.0417033		ENSSSCG00000007800	SEPTIN1	0.0599471		ENSSSCG00000034773		0.0521529
ENSSSCG00000035118	BRD9	0.0417355		ENSSSCG00000008195	COX5B	0.0600072		ENSSSCG00000007688		0.0521742
ENSSSCG00000001702	SLC35B2	0.0417476		ENSSSCG00000002706	ADAT1	0.0600124		ENSSSCG00000000204	PRPF40B	0.0521863
ENSSSCG00000033194	GEMIN7	0.0418053		ENSSSCG00000012088		0.0600304		ENSSSCG00000003644	FHL3	0.0522358
ENSSSCG00000003428	MTHFR	0.0418992		ENSSSCG00000040974		0.0601099		ENSSSCG00000020777	TRIOBP	0.0525669
ENSSSCG00000002436	TTC7B	0.0419408		ENSSSCG00000025401	CDK10	0.060113		ENSSSCG00000007687	LRWD1	0.0526179
ENSSSCG00000026554	PRXL2B	0.0419626		ENSSSCG00000013464	SPPL2B	0.0601461		ENSSSCG00000014569		0.0526724
ENSSSCG00000033359	CUEDC2	0.0420175		ENSSSCG00000012396	MED12	0.0601504		ENSSSCG00000040154	MRPL36	0.0527214
ENSSSCG00000035120	ALKBH5	0.0421211		ENSSSCG00000003046		0.0601687		ENSSSCG00000013768		0.0527859
ENSSSCG00000017578	ITGA3	0.042146		ENSSSCG00000016232	MRPL44	0.0603967		ENSSSCG00000026457	GALNT17	0.0527967
ENSSSCG00000005660	TBC1D13	0.0421486		ENSSSCG00000005880		0.0603982		ENSSSCG00000026794	SIRT2	0.0528425
ENSSSCG00000008012		0.0421679		ENSSSCG00000036746	RASL10B	0.0603999		ENSSSCG00000011114	SEC61A2	0.0528943
ENSSSCG00000012182	PCYT1B	0.0422128		ENSSSCG00000037530	TACC2	0.0604256		ENSSSCG00000035949	FTO	0.052957
ENSSSCG00000017091	TNIP1	0.0423236		ENSSSCG00000002729		0.0604307		ENSSSCG00000026063	DPP9	0.0529994
ENSSSCG00000039267	ATP6V0B	0.0423525		ENSSSCG00000027198	PDK2	0.0605982		ENSSSCG00000026939	LMAN2L	0.0530538
ENSSSCG00000008009	LMF1	0.0423538		ENSSSCG00000015108	HMBS	0.0606156		ENSSSCG00000013756	MRI1	0.0531002
ENSSSCG00000006697	ACP6	0.0423704		ENSSSCG00000006361	PPOX	0.0606734		ENSSSCG00000026724	PLBD1	0.0531665
ENSSSCG00000022672	TRPM4	0.0423773		ENSSSCG00000022164		0.0606824		ENSSSCG00000008745	PROM1	0.053182
ENSSSCG00000005105	MRPL46	0.0424322		ENSSSCG00000014036	TMED9	0.0607698		ENSSSCG00000010166	NTPCR	0.0531986
ENSSSCG00000036014	RPLP0	0.0424588		ENSSSCG00000006392	IGSF8	0.0607906		ENSSSCG00000003468	PLEKHM2	0.053284
ENSSSCG00000003917	TESK2	0.0425362		ENSSSCG00000033286		0.060841		ENSSSCG00000016216	TUBA4A	0.0532934
ENSSSCG00000020737	ZNRD2	0.0425394		ENSSSCG00000031692		0.0610942		ENSSSCG00000022164		0.053317
ENSSSCG00000030065	ZBTB47	0.0427442		ENSSSCG00000029808	EIF2B3	0.0612985		ENSSSCG00000025353	TNNT1	0.0533423
ENSSSCG00000037369	MTG2	0.0427495		ENSSSCG00000012295	MAGIX	0.0613903		ENSSSCG00000003505	DDOST	0.0533973
ENSSSCG00000006687	ITGA10	0.042753		ENSSSCG00000003154	GYS1	0.0616923		ENSSSCG00000016722	UBE2D4	0.0534801
ENSSSCG00000008040	TSC2	0.0427614		ENSSSCG00000009565	GAS6	0.0616947		ENSSSCG00000034338		0.053531
ENSSSCG00000016220	DNPEP	0.042769		ENSSSCG00000028346	SAMM50	0.0617368		ENSSSCG00000014375	HARS	0.053533
ENSSSCG00000011382	USP4	0.0428057		ENSSSCG00000023603	UBALD1	0.0618754		ENSSSCG00000007768	STX4	0.0535372
ENSSSCG00000036178	CCDC167	0.0428665		ENSSSCG00000014855	RPS3	0.0619019		ENSSSCG00000005906		0.0535385
ENSSSCG00000032994	RNF187	0.0428785		ENSSSCG00000000116	POLR2F	0.0619792		ENSSSCG00000017169	SEC14L1	0.0536127
ENSSSCG00000022401		0.0429939		ENSSSCG00000034406	MRPL58	0.0622525		ENSSSCG00000001859		0.0536157
ENSSSCG00000032062	WDR55	0.0431075		ENSSSCG00000014049	UNC5A	0.0622656		ENSSSCG00000013656	MRPL4	0.0537057
ENSSSCG00000032734	VOPP1	0.0431341		ENSSSCG00000001651	CNPY3	0.0622813		ENSSSCG00000016751	GCK	0.0538045
ENSSSCG00000038305	TMEM185B	0.0431831		ENSSSCG00000039615		0.0623811		ENSSSCG00000016753	POLD2	0.0538758
ENSSSCG00000036967	ARL8A	0.0431888		ENSSSCG00000000038	CYB5R3	0.0623967		ENSSSCG00000040267		0.0538866
ENSSSCG00000000965	NCAPH2	0.0432354		ENSSSCG00000000189	LMBR1L	0.0624392		ENSSSCG00000017792	CORO6	0.0539312
ENSSSCG00000032501		0.04324		ENSSSCG00000002509	CCNK	0.0624414		ENSSSCG00000008317		0.0539449
ENSSSCG00000008692	ADD1	0.0433232		ENSSSCG00000007167	VPS16	0.062538		ENSSSCG00000038852		0.0539934
ENSSSCG00000001821	UNC45A	0.0433328		ENSSSCG00000010309	ZSWIM8	0.0625713		ENSSSCG00000017764	KIAA0100	0.0540254
ENSSSCG00000013600	RAB11B	0.0433523		ENSSSCG00000028481	CALCOCO1	0.0626037		ENSSSCG00000033054	ROM1	0.054036
ENSSSCG00000013573	TRAPPC5	0.0434304		ENSSSCG00000003030	CIC	0.0626089		ENSSSCG00000024279	ZMAT5	0.0540395
ENSSSCG00000002905	RBM42	0.0434635		ENSSSCG00000035532	ATP5F1D	0.06271		ENSSSCG00000036286	APMAP	0.0540484
ENSSSCG00000040538	WDFY2	0.0435176		ENSSSCG00000017764	KIAA0100	0.0627443		ENSSSCG00000002905	RBM42	0.0540607
ENSSSCG00000007430	NEURL2	0.043535		ENSSSCG00000003040	ARHGEF1	0.0629904		ENSSSCG00000030030	FBH1	0.0541995
ENSSSCG00000027973	COG4	0.0435837		ENSSSCG00000007430	NEURL2	0.0630108		ENSSSCG00000038738	DMWD	0.0542793
ENSSSCG00000013876	MYO9B	0.0436167		ENSSSCG00000006665	SF3B4	0.0630608		ENSSSCG00000013554	TRIP10	0.0543592
ENSSSCG00000039372	EMC10	0.0436391		ENSSSCG00000003150	NUCB1	0.0631247		ENSSSCG00000031802	DHRS7B	0.0543962
ENSSSCG00000013457	DOT1L	0.0436594		ENSSSCG00000033514	CRHR2	0.0631856		ENSSSCG00000020976	CSRP1	0.0543993
ENSSSCG00000024052	GPX4	0.0438925		ENSSSCG00000005916		0.0632482		ENSSSCG00000028602	GTPBP4	0.0544741
ENSSSCG00000037686	TBL3	0.0439432		ENSSSCG00000029375	ZNF205	0.0634261		ENSSSCG00000038453	SYNPO	0.0545334
ENSSSCG00000001887	SCAMP5	0.0440027		ENSSSCG00000036106	TUBG1	0.0634815		ENSSSCG00000000116	POLR2F	0.0546171
ENSSSCG00000012954		0.0440081		ENSSSCG00000005909	FBXL6	0.0635283		ENSSSCG00000005661	ENDOG	0.0546821
ENSSSCG00000005909	FBXL6	0.0440236		ENSSSCG00000012979	RNASEH2C	0.0635378		ENSSSCG00000032081	NDUFS3	0.0547274
ENSSSCG00000022177	DIS3L2	0.0440656		ENSSSCG00000011572	SEC13	0.0635613		ENSSSCG00000038717		0.0549236
ENSSSCG00000008687	MXD4	0.0440939		ENSSSCG00000035090	RAC1	0.0636903		ENSSSCG00000025284	COQ9	0.0549362
ENSSSCG00000012744	CD99L2	0.0441774		ENSSSCG00000000405		0.063803		ENSSSCG00000016462		0.0549559
ENSSSCG00000014287	SHROOM1	0.0442062		ENSSSCG00000027257	PSMB1	0.0638043		ENSSSCG00000003226		0.0549894
ENSSSCG00000039148	P4HB	0.0442074		ENSSSCG00000007478	ATP9A	0.0638391		ENSSSCG00000000405		0.0550045
ENSSSCG00000011559		0.0442164		ENSSSCG00000003419	MAD2L2	0.0639085		ENSSSCG00000017822	RPA1	0.055173
ENSSSCG00000040974		0.0442368		ENSSSCG00000037343	MRPS11	0.0639281		ENSSSCG00000023890	ATG2A	0.0551819
ENSSSCG00000025928	RPL18	0.044378		ENSSSCG00000039782	STOML2	0.0639975		ENSSSCG00000017136	TBCD	0.0552256
ENSSSCG00000013453		0.0444087		ENSSSCG00000023890	ATG2A	0.0640441		ENSSSCG00000012276	SYN1	0.0552882
ENSSSCG00000011385	APEH	0.0444132		ENSSSCG00000040977	SNX8	0.0640446		ENSSSCG00000023380	ISCU	0.0553012
ENSSSCG00000003663	HPCAL1	0.0444373		ENSSSCG00000013011	SAC3D1	0.0640527		ENSSSCG00000022009	DDC	0.055358
ENSSSCG00000011569		0.0444505		ENSSSCG00000026939	LMAN2L	0.064103		ENSSSCG00000013889		0.0553595
ENSSSCG00000028052	OBSL1	0.0444817		ENSSSCG00000017882	MYBBP1A	0.0641155		ENSSSCG00000004002	RPS5	0.0554182
ENSSSCG00000032067		0.0445671		ENSSSCG00000013747	RAD23A	0.064223		ENSSSCG00000014560		0.0554942
ENSSSCG00000013729	GCDH	0.0446511		ENSSSCG00000016334	SCLY	0.0643287		ENSSSCG00000022609	WWP2	0.0555371
ENSSSCG00000014827	PLEKHB1	0.0446825		ENSSSCG00000022901	KLHDC3	0.0643601		ENSSSCG00000008195	COX5B	0.0555438
ENSSSCG00000003513	ECE1	0.0447562		ENSSSCG00000026600	KLHL30	0.0643978		ENSSSCG00000029745	FAM193A	0.0556182
ENSSSCG00000038077	PPP1R14A	0.044904		ENSSSCG00000031249	PTTG1IP	0.0645303		ENSSSCG00000034154	WNK2	0.0556842
ENSSSCG00000013763	DCAF15	0.0449066		ENSSSCG00000017929	RNASEK	0.0645585		ENSSSCG00000039198	PCGF2	0.0558453
ENSSSCG00000014427	FBXO38	0.0450681		ENSSSCG00000036865	SDS	0.0645727		ENSSSCG00000029808	EIF2B3	0.0559065
ENSSSCG00000025568	TEAD2	0.0451148		ENSSSCG00000031786	NCDN	0.0646463		ENSSSCG00000017936		0.0560286
ENSSSCG00000016334	SCLY	0.0451284		ENSSSCG00000037823	ANKRD34A	0.0646994		ENSSSCG00000013984	SNAP47	0.0560615
ENSSSCG00000028889	VPS37B	0.0451492		ENSSSCG00000031531	TSPAN10	0.064733		ENSSSCG00000008312	DYSF	0.0560703
ENSSSCG00000040457	EPN2	0.0451677		ENSSSCG00000007941	CDIP1	0.0647545		ENSSSCG00000002640	DEF8	0.0561007
ENSSSCG00000013633	CARM1	0.0451741		ENSSSCG00000023820	ZMIZ2	0.0648275		ENSSSCG00000002722	DDX19B	0.0561461
ENSSSCG00000001655	MEA1	0.0451763		ENSSSCG00000034773		0.0648342		ENSSSCG00000032437		0.0561491
ENSSSCG00000034357	DAG1	0.0452747		ENSSSCG00000013510	UBXN6	0.0650213		ENSSSCG00000040435	STAT6	0.0561557
ENSSSCG00000026536	DCUN1D2	0.0452874		ENSSSCG00000035224		0.0650411		ENSSSCG00000027060	TBX2	0.0562137
ENSSSCG00000017882	MYBBP1A	0.0452948		ENSSSCG00000007681	CUX1	0.0650424		ENSSSCG00000035082	PHF5A	0.0562446
ENSSSCG00000035604	FAM89B	0.0453613		ENSSSCG00000023231	RBM22	0.0650493		ENSSSCG00000032411	ENGASE	0.0562468
ENSSSCG00000028387	CNKSR1	0.0453801		ENSSSCG00000027466	PCOLCE	0.0651258		ENSSSCG00000000706	LTBR	0.0562824
ENSSSCG00000001904	CLK3	0.045393		ENSSSCG00000012791	NAA10	0.0651376		ENSSSCG00000034406	MRPL58	0.0564494
ENSSSCG00000040769		0.0454065		ENSSSCG00000032769		0.0651727		ENSSSCG00000029708	SLC25A38	0.0565323
ENSSSCG00000005706	ABL1	0.0455109		ENSSSCG00000014569		0.065281		ENSSSCG00000036311	RPAIN	0.0565685
ENSSSCG00000012903	PITPNM1	0.0455945		ENSSSCG00000034173	GID8	0.0653063		ENSSSCG00000009761	NCOR2	0.0566248
ENSSSCG00000022778	SGF29	0.0455954		ENSSSCG00000013656	MRPL4	0.0654052		ENSSSCG00000011404	HYAL1	0.0567066
ENSSSCG00000017806	MRM3	0.0457269		ENSSSCG00000003013	B9D2	0.0655698		ENSSSCG00000017140	CHMP6	0.0567452
ENSSSCG00000028054	ZNF526	0.0457654		ENSSSCG00000020856	PPME1	0.0656579		ENSSSCG00000027286	DGKQ	0.0567652
ENSSSCG00000003383	ZBTB48	0.0457912		ENSSSCG00000001859		0.0657112		ENSSSCG00000003918	TOE1	0.0568611
ENSSSCG00000007291	EDEM2	0.0458236		ENSSSCG00000038960		0.0657376		ENSSSCG00000000093	DNAL4	0.0569264
ENSSSCG00000012953	YIF1A	0.0458374		ENSSSCG00000034154	WNK2	0.0657501		ENSSSCG00000001053	TBC1D7	0.0569819
ENSSSCG00000038938	FIS1	0.045887		ENSSSCG00000031698	TSTA3	0.0659861		ENSSSCG00000000022	RTL6	0.0570195
ENSSSCG00000017155	EIF4A3	0.0458882		ENSSSCG00000036434	TPGS1	0.0660432		ENSSSCG00000036106	TUBG1	0.0570783
ENSSSCG00000027076	CYHR1	0.0459511		ENSSSCG00000028788	BORCS6	0.0660543		ENSSSCG00000033762		0.0571314
ENSSSCG00000025830	NUP93	0.0459878		ENSSSCG00000024279	ZMAT5	0.06617		ENSSSCG00000006157	MSTO1	0.0572016
ENSSSCG00000000746	WASHC1	0.0460074		ENSSSCG00000027016	C19orf47	0.0662514		ENSSSCG00000022891	MYMK	0.057277
ENSSSCG00000033082	HGS	0.0460187		ENSSSCG00000035671	USP22	0.0663491		ENSSSCG00000031692		0.0572991
ENSSSCG00000033036	ZC3H7B	0.0460396		ENSSSCG00000025568	TEAD2	0.066375		ENSSSCG00000010521	UBTD1	0.0573813
ENSSSCG00000033298		0.0461441		ENSSSCG00000032573		0.066407		ENSSSCG00000037832	PMP22	0.0573879
ENSSSCG00000032304	MAEA	0.0461905		ENSSSCG00000040888	KCTD13	0.066475		ENSSSCG00000034058	ARHGDIA	0.0574148
ENSSSCG00000003262	TFPT	0.0462172		ENSSSCG00000031468		0.0664774		ENSSSCG00000004738	MAPKBP1	0.0574598
ENSSSCG00000008558	AGBL5	0.0462243		ENSSSCG00000017140	CHMP6	0.0665302		ENSSSCG00000010493	PDLIM1	0.0576548
ENSSSCG00000003434	MFN2	0.0462363		ENSSSCG00000012956	PACS1	0.0665357		ENSSSCG00000012918	GRK2	0.0577527
ENSSSCG00000014051	TSPAN17	0.0462554		ENSSSCG00000010083	PPIL2	0.0665575		ENSSSCG00000009268	CRYL1	0.0577799
ENSSSCG00000003396	CLSTN1	0.0463617		ENSSSCG00000023272	ILK	0.066563		ENSSSCG00000037151	MIEF2	0.0577976
ENSSSCG00000023380	ISCU	0.0463807		ENSSSCG00000008312	DYSF	0.0667174		ENSSSCG00000017761	UNC119	0.0578387
ENSSSCG00000012275	ARAF	0.0463821		ENSSSCG00000003138		0.0667923		ENSSSCG00000039094	PLEC	0.0578897
ENSSSCG00000003317	ZNF787	0.0464583		ENSSSCG00000026281	SCAP	0.066893		ENSSSCG00000016128	EEF1B2	0.0579253
ENSSSCG00000013656	MRPL4	0.0464657		ENSSSCG00000013897	RAB3A	0.0669668		ENSSSCG00000039807		0.0579741
ENSSSCG00000033167	SLC7A6OS	0.0465203		ENSSSCG00000003144	DHDH	0.0669814		ENSSSCG00000010105	SMPD4	0.0580087
ENSSSCG00000003505	DDOST	0.0465351		ENSSSCG00000032437		0.0670109		ENSSSCG00000010116	SLC25A1	0.0580571
ENSSSCG00000012956	PACS1	0.0465358		ENSSSCG00000032488	ZADH2	0.0670156		ENSSSCG00000003040	ARHGEF1	0.0580971
ENSSSCG00000012911	CARNS1	0.0465507		ENSSSCG00000017181		0.0670796		ENSSSCG00000033514	CRHR2	0.0580992
ENSSSCG00000020777	TRIOBP	0.0465862		ENSSSCG00000025752		0.0672262		ENSSSCG00000005917	HSF1	0.0581505
ENSSSCG00000003412	EXOSC10	0.0466019		ENSSSCG00000002996		0.0674526		ENSSSCG00000027299	PANK4	0.0582313
ENSSSCG00000006732	TRIM45	0.046609		ENSSSCG00000021861	PIGT	0.0674895		ENSSSCG00000000973	SELENOO	0.058244
ENSSSCG00000013875	USE1	0.0466343		ENSSSCG00000005906		0.0675268		ENSSSCG00000035727	SURF1	0.0582716
ENSSSCG00000003055	XRCC1	0.046667		ENSSSCG00000037151	MIEF2	0.0677777		ENSSSCG00000040727	ASPSCR1	0.0582953
ENSSSCG00000005729	DDX31	0.0466699		ENSSSCG00000007162	UBOX5	0.0678207		ENSSSCG00000029375	ZNF205	0.058353
ENSSSCG00000001651	CNPY3	0.0467065		ENSSSCG00000003600	TINAGL1	0.0678781		ENSSSCG00000005174	RRAGA	0.0583538
ENSSSCG00000035795	SUMO3	0.0467437		ENSSSCG00000023680	MEPCE	0.0678821		ENSSSCG00000015108	HMBS	0.0584191
ENSSSCG00000004575		0.0468013		ENSSSCG00000015650	MAPKAPK2	0.0678853		ENSSSCG00000013771	PRKACA	0.0584385
ENSSSCG00000005640	CIZ1	0.046868		ENSSSCG00000028007	POLR1C	0.0679196		ENSSSCG00000005313	CCDC107	0.0584535
ENSSSCG00000027013	CYP4F8	0.046891		ENSSSCG00000015453	PDIA4	0.067946		ENSSSCG00000033286		0.0585448
ENSSSCG00000016793	ZNF622	0.0469433		ENSSSCG00000036658	PSMD8	0.0680835		ENSSSCG00000029391	PLSCR3	0.0585765
ENSSSCG00000017395	RETREG3	0.0469622		ENSSSCG00000017271	CACNG1	0.0681371		ENSSSCG00000038367	FBXO46	0.0586527
ENSSSCG00000036938	CTDSP1	0.0470051		ENSSSCG00000031201	LMOD1	0.0683661		ENSSSCG00000007395		0.0590371
ENSSSCG00000035392	IGFBP2	0.047043		ENSSSCG00000007206	RBCK1	0.0683672		ENSSSCG00000009876	DDX54	0.0590592
ENSSSCG00000036132	CKM	0.0470589		ENSSSCG00000036224		0.0686068		ENSSSCG00000028007	POLR1C	0.0590804
ENSSSCG00000026931	SERTAD1	0.0470677		ENSSSCG00000017340	DCAKD	0.0686274		ENSSSCG00000021560		0.0591185
ENSSSCG00000035900		0.0470956		ENSSSCG00000017136	TBCD	0.0687171		ENSSSCG00000014133	RPS23	0.0592667
ENSSSCG00000030351	MEF2B	0.0472092		ENSSSCG00000004044	IGF2R	0.068736		ENSSSCG00000012822	MPP1	0.0593105
ENSSSCG00000007723	RCC1L	0.0472393		ENSSSCG00000012679	GPC4	0.0687406		ENSSSCG00000003093	SYMPK	0.0593761
ENSSSCG00000003288	HSPBP1	0.0472409		ENSSSCG00000008555		0.0687694		ENSSSCG00000015231	DCPS	0.0593903
ENSSSCG00000001824	ZXDC	0.0472671		ENSSSCG00000027286	DGKQ	0.0688875		ENSSSCG00000039619	PIN1	0.0594592
ENSSSCG00000033697	RPS2	0.0472852		ENSSSCG00000006165	SEC31B	0.0689506		ENSSSCG00000037387		0.0595006
ENSSSCG00000032522		0.0473297		ENSSSCG00000024693	MRPL17	0.0689648		ENSSSCG00000007943	NMRAL1	0.0595199
ENSSSCG00000010029	DRG1	0.0474107		ENSSSCG00000003081	CEACAM16	0.0690506		ENSSSCG00000007744	PHKG1	0.059567
ENSSSCG00000040782	MRPS21	0.0474108		ENSSSCG00000016726	ADCY1	0.0690589		ENSSSCG00000003139	BCAT2	0.059627
ENSSSCG00000035985	TRIM11	0.0475058		ENSSSCG00000021129	PFKM	0.0691741		ENSSSCG00000011613		0.0597012
ENSSSCG00000012294	PLP2	0.0475823		ENSSSCG00000024626	TNFAIP1	0.0692315		ENSSSCG00000017355	GRN	0.0598949
ENSSSCG00000023400	ZNF598	0.0476401		ENSSSCG00000012993	SLC25A45	0.0693709		ENSSSCG00000026155	FSCN2	0.0600987
ENSSSCG00000017819	SMYD4	0.0477902		ENSSSCG00000017583	SGCA	0.0694606		ENSSSCG00000040182	RHBDD2	0.0601797
ENSSSCG00000036603		0.0477913		ENSSSCG00000020777	TRIOBP	0.0694718		ENSSSCG00000007167	VPS16	0.0601973
ENSSSCG00000037459	TCTA	0.0478272		ENSSSCG00000001455		0.0695033		ENSSSCG00000023267	SCN1B	0.0602273
ENSSSCG00000012918	GRK2	0.04789		ENSSSCG00000039094	PLEC	0.0695244		ENSSSCG00000017902	CAMTA2	0.0602518
ENSSSCG00000007799	MYLPF	0.0479064		ENSSSCG00000013475	NCLN	0.0696137		ENSSSCG00000011612	RPN1	0.0602677
ENSSSCG00000015231	DCPS	0.047952		ENSSSCG00000036311	RPAIN	0.0696395		ENSSSCG00000023603	UBALD1	0.0603136
ENSSSCG00000013029	TRMT112	0.0481138		ENSSSCG00000017296	ACE	0.0696819		ENSSSCG00000007358	EMILIN3	0.0603442
ENSSSCG00000017418	NKIRAS2	0.0481325		ENSSSCG00000026752	BYSL	0.0698093		ENSSSCG00000017271	CACNG1	0.060351
ENSSSCG00000000736	TEAD4	0.048194		ENSSSCG00000033359	CUEDC2	0.0701492		ENSSSCG00000025610	AGAP3	0.0604296
ENSSSCG00000007652	PPP1R35	0.048281		ENSSSCG00000017904	ENO3	0.0702811		ENSSSCG00000014811	INPPL1	0.0604743
ENSSSCG00000021333	PAK4	0.0483467		ENSSSCG00000021519	CPNE2	0.0704082		ENSSSCG00000013747	RAD23A	0.0604783
ENSSSCG00000039719	ZDHHC4	0.0484615		ENSSSCG00000031918	CYC1	0.0704465		ENSSSCG00000022401		0.0604851
ENSSSCG00000014627	SMPD1	0.0486259		ENSSSCG00000009268	CRYL1	0.0704877		ENSSSCG00000031918	CYC1	0.0605277
ENSSSCG00000011432	GLYCTK	0.0486541		ENSSSCG00000016318	ASB18	0.0705065		ENSSSCG00000032573		0.0606235
ENSSSCG00000037566		0.0486868		ENSSSCG00000017500	TCAP	0.0705586		ENSSSCG00000035090	RAC1	0.0607118
ENSSSCG00000035578		0.0487755		ENSSSCG00000008147	FHL2	0.0707454		ENSSSCG00000032488	ZADH2	0.0607239
ENSSSCG00000028696	FEN1	0.0487791		ENSSSCG00000037686	TBL3	0.0708466		ENSSSCG00000005024	PYGL	0.0607257
ENSSSCG00000040944	SKI	0.0488395		ENSSSCG00000021397	PODXL2	0.0708826		ENSSSCG00000013778	NDUFB7	0.060842
ENSSSCG00000039929	ERCC2	0.0488883		ENSSSCG00000012822	MPP1	0.0709579		ENSSSCG00000040401	EEF1A2	0.0608661
ENSSSCG00000001565	CDKN1A	0.048915		ENSSSCG00000008018	MAPK8IP3	0.0709581		ENSSSCG00000005916		0.0610225
ENSSSCG00000007433	PCIF1	0.0489351		ENSSSCG00000039516	LRRC47	0.0709933		ENSSSCG00000008018	MAPK8IP3	0.0610539
ENSSSCG00000031251	DDA1	0.0490441		ENSSSCG00000003940	HYI	0.0710378		ENSSSCG00000028036	MAP3K10	0.0610776
ENSSSCG00000023890	ATG2A	0.0491236		ENSSSCG00000031967	TAOK2	0.0710629		ENSSSCG00000017296	ACE	0.0611266
ENSSSCG00000023349	ZNF768	0.0491793		ENSSSCG00000013889		0.0710786		ENSSSCG00000010079	PPM1F	0.0611765
ENSSSCG00000026626	RER1	0.0491968		ENSSSCG00000040401	EEF1A2	0.0711426		ENSSSCG00000010101	P2RX6	0.0611982
ENSSSCG00000017499	STARD3	0.0492065		ENSSSCG00000013019	MEN1	0.0711435		ENSSSCG00000001689	GTPBP2	0.0612717
ENSSSCG00000002633	GAS8	0.0492288		ENSSSCG00000002905	RBM42	0.0711767		ENSSSCG00000003976	NFYC	0.0613324
ENSSSCG00000000039	POLDIP3	0.0492837		ENSSSCG00000007688		0.0711816		ENSSSCG00000024655	PHB2	0.0613344
ENSSSCG00000007804	SH2B1	0.0495515		ENSSSCG00000004002	RPS5	0.0712205		ENSSSCG00000013836		0.0613538
ENSSSCG00000023171	SLC66A2	0.0495923		ENSSSCG00000005620	SH2D3C	0.0712223		ENSSSCG00000013416	MED16	0.0614088
ENSSSCG00000023820	ZMIZ2	0.0496085		ENSSSCG00000001654	PPP2R5D	0.071356		ENSSSCG00000014058	CLTB	0.061556
ENSSSCG00000007168	PCED1A	0.0496352		ENSSSCG00000027060	TBX2	0.0714417		ENSSSCG00000037792	COX7A1	0.0615825
ENSSSCG00000023097	ZNF408	0.0496794		ENSSSCG00000007488	DOK5	0.0715913		ENSSSCG00000003600	TINAGL1	0.0615966
ENSSSCG00000025791	MON1A	0.0497359		ENSSSCG00000002633	GAS8	0.071654		ENSSSCG00000021934	OTUD5	0.061776
ENSSSCG00000001414		0.0497842		ENSSSCG00000029391	PLSCR3	0.0717015		ENSSSCG00000015659	YOD1	0.0618233
ENSSSCG00000001579		0.0498036		ENSSSCG00000009916	ACADS	0.0719346		ENSSSCG00000028052	OBSL1	0.0618393
ENSSSCG00000009614	FAM160B2	0.0498165		ENSSSCG00000011114	SEC61A2	0.0719624		ENSSSCG00000031767		0.0619018
ENSSSCG00000006083	LAPTM4B	0.0498213		ENSSSCG00000007768	STX4	0.0719681		ENSSSCG00000017882	MYBBP1A	0.061911
ENSSSCG00000009994	MTMR3	0.0498559		ENSSSCG00000003139	BCAT2	0.0720711		ENSSSCG00000024626	TNFAIP1	0.0619229
ENSSSCG00000039021	LSM2	0.0498868		ENSSSCG00000035103	PIGL	0.0721113		ENSSSCG00000037686	TBL3	0.0619824
ENSSSCG00000017867		0.0498888		ENSSSCG00000035082	PHF5A	0.0721344		ENSSSCG00000007187	NSFL1C	0.0620403
ENSSSCG00000013554	TRIP10	0.0499817		ENSSSCG00000037832	PMP22	0.0722107		ENSSSCG00000013107	PRPF19	0.0621661
ENSSSCG00000032810		0.0500566		ENSSSCG00000014560		0.0723037		ENSSSCG00000035048	C1QBP	0.0622241
ENSSSCG00000027128	LONP1	0.0500754		ENSSSCG00000024655	PHB2	0.0724359		ENSSSCG00000013256	ARHGAP1	0.0622572
ENSSSCG00000008201	CNNM3	0.0500766		ENSSSCG00000013768		0.0726564		ENSSSCG00000035364	VKORC1	0.0623377
ENSSSCG00000040793	CTSD	0.0501216		ENSSSCG00000031767		0.0727394		ENSSSCG00000034898	MYDGF	0.062365
ENSSSCG00000040682	MAPK3	0.0501312		ENSSSCG00000029745	FAM193A	0.0728596		ENSSSCG00000027016	C19orf47	0.0625122
ENSSSCG00000039684	PGPEP1	0.0501453		ENSSSCG00000029708	SLC25A38	0.0730034		ENSSSCG00000011426	POC1A	0.0625255
ENSSSCG00000008164	MAP4K4	0.0502651		ENSSSCG00000036870	RTN2	0.073039		ENSSSCG00000023110	UBXN1	0.0625262
ENSSSCG00000036192	C7orf26	0.0503003		ENSSSCG00000040207	P2RY2	0.0730942		ENSSSCG00000017904	ENO3	0.0626024
ENSSSCG00000000370	DGKA	0.0504007		ENSSSCG00000023636	TMEM222	0.0733356		ENSSSCG00000030378	LIMK1	0.0626759
ENSSSCG00000030415	DPP3	0.0504325		ENSSSCG00000007359	LPIN3	0.0733731		ENSSSCG00000000232	ACVRL1	0.0627566
ENSSSCG00000017052	ADAM19	0.0504367		ENSSSCG00000032711	DMAC2	0.0734032		ENSSSCG00000026752	BYSL	0.0627882
ENSSSCG00000031899	JSRP1	0.0504645		ENSSSCG00000006325	MGST3	0.0734382		ENSSSCG00000020876	RTL5	0.0628131
ENSSSCG00000007030	IKBKB	0.050512		ENSSSCG00000000706	LTBR	0.0734459		ENSSSCG00000032996	SLC7A5	0.0628301
ENSSSCG00000002952	YIF1B	0.050608		ENSSSCG00000023110	UBXN1	0.0735157		ENSSSCG00000016569	SMO	0.0628483
ENSSSCG00000006328	RXRG	0.0506321		ENSSSCG00000007187	NSFL1C	0.073703		ENSSSCG00000001657	CUL7	0.0628596
ENSSSCG00000007949	SRL	0.0506856		ENSSSCG00000001053	TBC1D7	0.0737389		ENSSSCG00000007980	FAM234A	0.0629041
ENSSSCG00000002722	DDX19B	0.0507977		ENSSSCG00000013400	MICAL2	0.0737804		ENSSSCG00000030177	EBNA1BP2	0.062974
ENSSSCG00000007143	MAVS	0.0508441		ENSSSCG00000028172	FAM78A	0.0738249		ENSSSCG00000012290		0.062992
ENSSSCG00000013087	TKFC	0.0508454		ENSSSCG00000012954		0.0738709		ENSSSCG00000024736	ACP4	0.0630344
ENSSSCG00000013444	BTBD2	0.0509313		ENSSSCG00000000382	SMARCC2	0.0740035		ENSSSCG00000011441	TNNC1	0.063153
ENSSSCG00000036022		0.0509338		ENSSSCG00000038296	SH3RF3	0.0740677		ENSSSCG00000031967	TAOK2	0.0631835
ENSSSCG00000011366	SLC25A20	0.0509458		ENSSSCG00000014274	PDLIM4	0.0740712		ENSSSCG00000028020	MRPS9	0.0632363
ENSSSCG00000013913	KLHL26	0.0510639		ENSSSCG00000028638	UTP4	0.0741055		ENSSSCG00000012996	CDC42EP2	0.0632918
ENSSSCG00000001064		0.051099		ENSSSCG00000003348	SSU72	0.0741065		ENSSSCG00000017955	MPDU1	0.0633666
ENSSSCG00000026167		0.051189		ENSSSCG00000032188	METTL26	0.0741134		ENSSSCG00000027121	ODC1	0.0634179
ENSSSCG00000032819	QPCTL	0.0512704		ENSSSCG00000039670	EPN1	0.0741609		ENSSSCG00000040412		0.0635171
ENSSSCG00000012791	NAA10	0.0512777		ENSSSCG00000017203	GALK1	0.0741741		ENSSSCG00000012886		0.0636567
ENSSSCG00000017515	TBKBP1	0.0513354		ENSSSCG00000028020	MRPS9	0.0742464		ENSSSCG00000022901	KLHDC3	0.0636866
ENSSSCG00000017783		0.0513414		ENSSSCG00000028052	OBSL1	0.0744826		ENSSSCG00000026052	LSM14B	0.0639372
ENSSSCG00000017140	CHMP6	0.0513814		ENSSSCG00000011646	KY	0.0745679		ENSSSCG00000040943	DCTN5	0.0639539
ENSSSCG00000013889		0.0513864		ENSSSCG00000032522		0.0745853		ENSSSCG00000014365		0.0640252
ENSSSCG00000015252	SNX19	0.0514039		ENSSSCG00000038717		0.0746832		ENSSSCG00000012954		0.0640552
ENSSSCG00000029430	IPO13	0.0514833		ENSSSCG00000006157	MSTO1	0.0748136		ENSSSCG00000001703	NFKBIE	0.0640821
ENSSSCG00000000853	NT5DC3	0.0515811		ENSSSCG00000039607	EXOC3	0.074942		ENSSSCG00000011653	PCCB	0.0644048
ENSSSCG00000006391	ATP1A4	0.0516528		ENSSSCG00000033194	GEMIN7	0.0749598		ENSSSCG00000016726	ADCY1	0.064435
ENSSSCG00000015227	SRPRA	0.0516694		ENSSSCG00000039842	ZSCAN25	0.0749895		ENSSSCG00000031786	NCDN	0.064505
ENSSSCG00000009617	REEP4	0.0517295		ENSSSCG00000014811	INPPL1	0.0751294		ENSSSCG00000001400	DDX39B	0.0646323
ENSSSCG00000036948		0.0517478		ENSSSCG00000014802	NUMA1	0.0751432		ENSSSCG00000003013	B9D2	0.0646327
ENSSSCG00000003468	PLEKHM2	0.0517789		ENSSSCG00000032942		0.0751691		ENSSSCG00000008019	JPT2	0.064642
ENSSSCG00000027689	SRM	0.0517943		ENSSSCG00000013478	DOHH	0.0752549		ENSSSCG00000039670	EPN1	0.0647118
ENSSSCG00000033068		0.051836		ENSSSCG00000002995		0.0755078		ENSSSCG00000012783	IDH3G	0.0647482
ENSSSCG00000022162		0.0518529		ENSSSCG00000007806	RABEP2	0.0755551		ENSSSCG00000040599	TBC1D25	0.0647928
ENSSSCG00000013045	OTUB1	0.0518761		ENSSSCG00000011592	PLXND1	0.0755701		ENSSSCG00000033359	CUEDC2	0.0648306
ENSSSCG00000020873	SYNGR1	0.0518855		ENSSSCG00000033272	DNAJB6	0.0756123		ENSSSCG00000028172	FAM78A	0.0648511
ENSSSCG00000014058	CLTB	0.0519026		ENSSSCG00000040157	AP3D1	0.0756199		ENSSSCG00000002004	PSME2	0.0648906
ENSSSCG00000027847	CSKMT	0.0519972		ENSSSCG00000013416	MED16	0.0756876		ENSSSCG00000001903	EDC3	0.0649145
ENSSSCG00000005920		0.0520185		ENSSSCG00000006520	SCAMP3	0.0756894		ENSSSCG00000039757		0.0649229
ENSSSCG00000007925	NAGPA	0.0521483		ENSSSCG00000012886		0.0756935		ENSSSCG00000036658	PSMD8	0.0650345
ENSSSCG00000014356	DNAJC18	0.0521525		ENSSSCG00000034058	ARHGDIA	0.075737		ENSSSCG00000005649	URM1	0.0650686
ENSSSCG00000010132	COMT	0.0521758		ENSSSCG00000008233	TMEM150A	0.0757804		ENSSSCG00000013478	DOHH	0.0651268
ENSSSCG00000010799	COG7	0.0522177		ENSSSCG00000013444	BTBD2	0.0759472		ENSSSCG00000034440	MMP28	0.0651794
ENSSSCG00000005906		0.0522501		ENSSSCG00000023371	EHD2	0.0760346		ENSSSCG00000002879	GRAMD1A	0.0652525
ENSSSCG00000038960		0.0523833		ENSSSCG00000040182	RHBDD2	0.0760565		ENSSSCG00000010309	ZSWIM8	0.0652942
ENSSSCG00000012386	FAM155B	0.0524065		ENSSSCG00000003226		0.0761506		ENSSSCG00000024672	KLF16	0.06548
ENSSSCG00000002470	DDX24	0.0524762		ENSSSCG00000021333	PAK4	0.0763514		ENSSSCG00000013444	BTBD2	0.0654906
ENSSSCG00000013938	GATAD2A	0.0524837		ENSSSCG00000008317		0.0763734		ENSSSCG00000002633	GAS8	0.0655969
ENSSSCG00000013448	MKNK2	0.0525185		ENSSSCG00000035162		0.0764445		ENSSSCG00000003199	AP2A1	0.0656873
ENSSSCG00000000267	C12orf10	0.0525389		ENSSSCG00000028696	FEN1	0.0765133		ENSSSCG00000002729		0.0657323
ENSSSCG00000008061	ELOB	0.0525722		ENSSSCG00000021934	OTUD5	0.076693		ENSSSCG00000003183	RRAS	0.0657504
ENSSSCG00000040825	PYM1	0.0526065		ENSSSCG00000038726	RANGRF	0.0767721		ENSSSCG00000032522		0.0657606
ENSSSCG00000010973	RPP25L	0.052619		ENSSSCG00000010079	PPM1F	0.0768146		ENSSSCG00000035671	USP22	0.0657945
ENSSSCG00000037530	TACC2	0.0526232		ENSSSCG00000005300	VCP	0.0768487		ENSSSCG00000040157	AP3D1	0.0657948
ENSSSCG00000011359	ATRIP	0.0526251		ENSSSCG00000035952	TGFB1I1	0.076935		ENSSSCG00000001391	CCHCR1	0.0659238
ENSSSCG00000035420	HES4	0.0526977		ENSSSCG00000029088	MTG1	0.0772756		ENSSSCG00000017139	RPTOR	0.0663088
ENSSSCG00000012336	GNL3L	0.0527345		ENSSSCG00000002640	DEF8	0.0773382		ENSSSCG00000025248	PITPNA	0.0663375
ENSSSCG00000001503	B3GALT4	0.0527525		ENSSSCG00000002337	ZFYVE1	0.077421		ENSSSCG00000015117	RNF26	0.0663481
ENSSSCG00000017371	TMEM101	0.0530169		ENSSSCG00000025284	COQ9	0.0774783		ENSSSCG00000020737	ZNRD2	0.0664807
ENSSSCG00000026103	ZBTB17	0.0530283		ENSSSCG00000013778	NDUFB7	0.0774925		ENSSSCG00000007681	CUX1	0.0665258
ENSSSCG00000004716	TMEM62	0.0530547		ENSSSCG00000013771	PRKACA	0.077643		ENSSSCG00000028638	UTP4	0.0665672
ENSSSCG00000032917	USP30	0.0531841		ENSSSCG00000032796	GRINA	0.0776834		ENSSSCG00000036746	RASL10B	0.0665882
ENSSSCG00000000274	PCBP2	0.0532541		ENSSSCG00000009770	EIF2B1	0.0777168		ENSSSCG00000006263	ATP6V1H	0.0666199
ENSSSCG00000005249	FAM189A2	0.053272		ENSSSCG00000005626	FPGS	0.0777304		ENSSSCG00000000382	SMARCC2	0.0666547
ENSSSCG00000001700	SLC29A1	0.0533693		ENSSSCG00000010703	HTRA1	0.0778183		ENSSSCG00000031076	MAPK7	0.0667548
ENSSSCG00000040470	RPS20	0.0533964		ENSSSCG00000014347	PROB1	0.0780202		ENSSSCG00000034905	MVD	0.0668887
ENSSSCG00000006761	DCLRE1B	0.0534978		ENSSSCG00000010105	SMPD4	0.0780971		ENSSSCG00000001528		0.0668891
ENSSSCG00000031600		0.0535463		ENSSSCG00000002879	GRAMD1A	0.0781097		ENSSSCG00000025114	FMNL3	0.0669208
ENSSSCG00000032291		0.0535908		ENSSSCG00000013742	NFIX	0.0781553		ENSSSCG00000006568	DENND4B	0.0669578
ENSSSCG00000000955	TBC1D22A	0.0536345		ENSSSCG00000006510		0.0782151		ENSSSCG00000017500	TCAP	0.067013
ENSSSCG00000036102	TCF25	0.053637		ENSSSCG00000012902	CDK2AP2	0.0782593		ENSSSCG00000024453	RAF1	0.067069
ENSSSCG00000008836	SCFD2	0.0537063		ENSSSCG00000017402	STAT5A	0.0783998		ENSSSCG00000012265	CHST7	0.0671017
ENSSSCG00000031532	GBGT1	0.0537127		ENSSSCG00000000973	SELENOO	0.0784063		ENSSSCG00000013118	MRPL16	0.0671328
ENSSSCG00000020803	BRPF3	0.0537274		ENSSSCG00000024045		0.0784874		ENSSSCG00000006480	NAXE	0.0671564
ENSSSCG00000014559	PSMD13	0.0537702		ENSSSCG00000003137	PLEKHA4	0.0785933		ENSSSCG00000003350	MIB2	0.0671713
ENSSSCG00000038467		0.0538229		ENSSSCG00000025610	AGAP3	0.0786569		ENSSSCG00000001885	C15orf39	0.0672033
ENSSSCG00000007395		0.0538513		ENSSSCG00000011404	HYAL1	0.0789813		ENSSSCG00000032188	METTL26	0.0673999
ENSSSCG00000003156	HRC	0.0538641		ENSSSCG00000034898	MYDGF	0.0790375		ENSSSCG00000002995		0.0674001
ENSSSCG00000034923	ABHD16A	0.0538698		ENSSSCG00000003168	ALDH16A1	0.0791138		ENSSSCG00000024974	RPL13	0.0674007
ENSSSCG00000016339	ILKAP	0.0539884		ENSSSCG00000038852		0.0791225		ENSSSCG00000025752		0.0674046
ENSSSCG00000032242	HMGA1	0.0539991		ENSSSCG00000003199	AP2A1	0.0791772		ENSSSCG00000001470	SLA-DMA	0.0675068
ENSSSCG00000001692	MRPS18A	0.0540555		ENSSSCG00000040575	ISG15	0.0792782		ENSSSCG00000024570	KDM4B	0.0675268
ENSSSCG00000017164		0.0540654		ENSSSCG00000017693	AATF	0.0792789		ENSSSCG00000028806	RPS6KA4	0.0675534
ENSSSCG00000017168	SEPTIN9	0.0540679		ENSSSCG00000031493	CYBA	0.0793938		ENSSSCG00000030328	NDUFB10	0.0675684
ENSSSCG00000002879	GRAMD1A	0.054085		ENSSSCG00000003093	SYMPK	0.0794295		ENSSSCG00000007494	CSTF1	0.0675866
ENSSSCG00000003289	ISOC2	0.0540862		ENSSSCG00000025820	SLC15A4	0.0795392		ENSSSCG00000038079	CLPP	0.0677417
ENSSSCG00000022647	TIMM17B	0.0540876		ENSSSCG00000038453	SYNPO	0.0795866		ENSSSCG00000008553	PREB	0.067795
ENSSSCG00000030653	GANAB	0.0541029		ENSSSCG00000001516		0.0796357		ENSSSCG00000028788	BORCS6	0.067806
ENSSSCG00000027840		0.0541557		ENSSSCG00000003918	TOE1	0.0798899		ENSSSCG00000038220	RXRA	0.0679342
ENSSSCG00000013905	FKBP8	0.0542078		ENSSSCG00000032889	ASB12	0.0799737		ENSSSCG00000000964	LMF2	0.0680252
ENSSSCG00000009860	FBXW8	0.0543408		ENSSSCG00000040154	MRPL36	0.0800348		ENSSSCG00000038964	COX19	0.0680302
ENSSSCG00000002868	PEPD	0.0544351		ENSSSCG00000002004	PSME2	0.0803161		ENSSSCG00000007800	SEPTIN1	0.0681685
ENSSSCG00000008624	LPIN1	0.0544991		ENSSSCG00000038079	CLPP	0.0804069		ENSSSCG00000016435	SMARCD3	0.0681976
ENSSSCG00000001780	FAH	0.0545464		ENSSSCG00000020737	ZNRD2	0.0804436		ENSSSCG00000013874	OCEL1	0.0682195
ENSSSCG00000000970	PPP6R2	0.0545886		ENSSSCG00000000232	ACVRL1	0.0804596		ENSSSCG00000037343	MRPS11	0.0682505
ENSSSCG00000026108	CDC42EP1	0.054603		ENSSSCG00000039424	MCRIP1	0.0805302		ENSSSCG00000014347	PROB1	0.0683062
ENSSSCG00000039198	PCGF2	0.0546245		ENSSSCG00000028036	MAP3K10	0.0806747		ENSSSCG00000001477	RING1	0.0685976
ENSSSCG00000003419	MAD2L2	0.0546937		ENSSSCG00000039710	MYL2	0.080704		ENSSSCG00000037847	MOB2	0.0686653
ENSSSCG00000015453	PDIA4	0.0547043		ENSSSCG00000037792	COX7A1	0.08072		ENSSSCG00000029088	MTG1	0.0687221
ENSSSCG00000025114	FMNL3	0.0548036		ENSSSCG00000013107	PRPF19	0.0808796		ENSSSCG00000023080	TPP1	0.0687655
ENSSSCG00000037310	ATP6AP1	0.0550351		ENSSSCG00000006360	B4GALT3	0.0808859		ENSSSCG00000003168	ALDH16A1	0.0689757
ENSSSCG00000013064	EEF1G	0.0550476		ENSSSCG00000005661	ENDOG	0.080983		ENSSSCG00000002654	FBXO31	0.0690544
ENSSSCG00000022874	DNAJA3	0.0550677		ENSSSCG00000037905	ITGB5	0.0810038		ENSSSCG00000017288	FTSJ3	0.0690788
ENSSSCG00000017279		0.0551136		ENSSSCG00000003183	RRAS	0.0811013		ENSSSCG00000014029	COL23A1	0.0692866
ENSSSCG00000036275	NSMCE1	0.0551321		ENSSSCG00000012089	ADARB1	0.0811193		ENSSSCG00000007119	NXT1	0.0693549
ENSSSCG00000039612		0.0551829		ENSSSCG00000037387		0.0813146		ENSSSCG00000023636	TMEM222	0.0693582
ENSSSCG00000010017	SMTN	0.0552819		ENSSSCG00000035193	MRPS23	0.0814102		ENSSSCG00000031615	SERPINB9	0.0694955
ENSSSCG00000030155	PHF10	0.0552893		ENSSSCG00000008553	PREB	0.0816212		ENSSSCG00000039607	EXOC3	0.069535
ENSSSCG00000040943	DCTN5	0.0553666		ENSSSCG00000024660		0.0816697		ENSSSCG00000002996		0.0695397
ENSSSCG00000035344	UBE2S	0.0554851		ENSSSCG00000017955	MPDU1	0.0818247		ENSSSCG00000023526	RAPGEF3	0.0695874
ENSSSCG00000010735	LHPP	0.05549		ENSSSCG00000040435	STAT6	0.0820351		ENSSSCG00000009511	STK24	0.0696593
ENSSSCG00000021427	DCTN4	0.0555416		ENSSSCG00000016216	TUBA4A	0.0820829		ENSSSCG00000013897	RAB3A	0.069763
ENSSSCG00000013595	CERS4	0.0555432		ENSSSCG00000023973	NOC2L	0.0820964		ENSSSCG00000027257	PSMB1	0.0697936
ENSSSCG00000013510	UBXN6	0.0555443		ENSSSCG00000013082		0.0821457		ENSSSCG00000035103	PIGL	0.0698231
ENSSSCG00000005481		0.0555959		ENSSSCG00000000759	WNT5B	0.0822354		ENSSSCG00000040538	WDFY2	0.0698267
ENSSSCG00000005930	SLC45A4	0.0556071		ENSSSCG00000008061	ELOB	0.0823296		ENSSSCG00000039782	STOML2	0.0699876
ENSSSCG00000033585	DUSP23	0.0556131		ENSSSCG00000032010	RNH1	0.0824801		ENSSSCG00000023078	WDR4	0.0700405
ENSSSCG00000000973	SELENOO	0.0556839		ENSSSCG00000017288	FTSJ3	0.0825091		ENSSSCG00000032711	DMAC2	0.0700641
ENSSSCG00000009310	POLR1D	0.055688		ENSSSCG00000000396	STAT2	0.0825722		ENSSSCG00000012791	NAA10	0.0700649
ENSSSCG00000006467	PRCC	0.0557166		ENSSSCG00000024974	RPL13	0.0826141		ENSSSCG00000038370	UQCC3	0.0701398
ENSSSCG00000006362	USP21	0.0557196		ENSSSCG00000014794	NUP98	0.0827061		ENSSSCG00000008287		0.0705489
ENSSSCG00000000075	MRTFA	0.0557803		ENSSSCG00000002959	FAM98C	0.0828775		ENSSSCG00000039516	LRRC47	0.0705708
ENSSSCG00000010053		0.0559142		ENSSSCG00000017761	UNC119	0.0829384		ENSSSCG00000024693	MRPL17	0.0707706
ENSSSCG00000032262	IDUA	0.0559337		ENSSSCG00000040535		0.0830541		ENSSSCG00000007952	TRAP1	0.0709102
ENSSSCG00000012378	PDZD11	0.0559969		ENSSSCG00000011582	CAND2	0.083149		ENSSSCG00000003104	STRN4	0.0710607
ENSSSCG00000040352	DUS1L	0.05601		ENSSSCG00000037224		0.0833145		ENSSSCG00000016372	STK25	0.0711148
ENSSSCG00000021663		0.0560659		ENSSSCG00000010011	TCN2	0.0834815		ENSSSCG00000001064		0.0711842
ENSSSCG00000024864	ATXN10	0.0560741		ENSSSCG00000015080	CEP164	0.0835038		ENSSSCG00000032469		0.071296
ENSSSCG00000013110	TMEM109	0.0561225		ENSSSCG00000036988	PSMG4	0.0835414		ENSSSCG00000004957	CLN6	0.0713386
ENSSSCG00000003193	TBC1D17	0.0561568		ENSSSCG00000035048	C1QBP	0.0836346		ENSSSCG00000017778	DHRS13	0.0713464
ENSSSCG00000012290		0.0561682		ENSSSCG00000024015	FADS1	0.0837757		ENSSSCG00000007162	UBOX5	0.0713782
ENSSSCG00000011361	SLC26A6	0.0563984		ENSSSCG00000003976	NFYC	0.0838133		ENSSSCG00000016334	SCLY	0.0713914
ENSSSCG00000007808	NFATC2IP	0.0564289		ENSSSCG00000027595		0.0838883		ENSSSCG00000010613	ITPRIP	0.0714117
ENSSSCG00000013570	MCOLN1	0.056506		ENSSSCG00000007119	NXT1	0.0839306		ENSSSCG00000003289	ISOC2	0.0714139
ENSSSCG00000036887	CLPB	0.0565261		ENSSSCG00000009150	HADH	0.0839698		ENSSSCG00000002959	FAM98C	0.0715011
ENSSSCG00000036817	PPP4C	0.0566674		ENSSSCG00000024661	ZNF524	0.0839759		ENSSSCG00000003121	KPTN	0.0715576
ENSSSCG00000037605	BRI3	0.0567552		ENSSSCG00000026106	TXNDC15	0.084158		ENSSSCG00000021472	POLR2E	0.0717992
ENSSSCG00000031727		0.0567703		ENSSSCG00000010027	PATZ1	0.0841812		ENSSSCG00000037479		0.0718138
ENSSSCG00000037102	FSTL3	0.0567798		ENSSSCG00000012918	GRK2	0.0841846		ENSSSCG00000020830		0.0718451
ENSSSCG00000009932	MMAB	0.0567816		ENSSSCG00000003382	TAS1R1	0.0842538		ENSSSCG00000031838	RPS27	0.0718765
ENSSSCG00000009742	ULK1	0.0567852		ENSSSCG00000014365		0.0843798		ENSSSCG00000008061	ELOB	0.0719886
ENSSSCG00000012365	MSN	0.0568427		ENSSSCG00000018052	NT5M	0.084604		ENSSSCG00000027198	PDK2	0.0722335
ENSSSCG00000038714	MFSD9	0.0568742		ENSSSCG00000032156		0.0846076		ENSSSCG00000003486	ARHGEF10L	0.0722692
ENSSSCG00000013257	ATG13	0.0569123		ENSSSCG00000003121	KPTN	0.0846788		ENSSSCG00000037808		0.0722755
ENSSSCG00000005661	ENDOG	0.0569246		ENSSSCG00000011426	POC1A	0.0846876		ENSSSCG00000035028	GRK6	0.0723855
ENSSSCG00000040449	ABHD12	0.0569684		ENSSSCG00000028202	RANGAP1	0.0847199		ENSSSCG00000014802	NUMA1	0.072386
ENSSSCG00000030167	SLC25A39	0.0570082		ENSSSCG00000014567	TRIM66	0.0847935		ENSSSCG00000021129	PFKM	0.0724892
ENSSSCG00000029403		0.0570127		ENSSSCG00000008019	JPT2	0.0848593		ENSSSCG00000033830	CCDC8	0.0726167
ENSSSCG00000017906		0.0570962		ENSSSCG00000036521	TNFSF13	0.0848599		ENSSSCG00000000274	PCBP2	0.0726289
ENSSSCG00000028275	INTS5	0.0571877		ENSSSCG00000013836		0.0848614		ENSSSCG00000017177		0.0726454
ENSSSCG00000013744	TRMT1	0.0572733		ENSSSCG00000037847	MOB2	0.0848686		ENSSSCG00000011582	CAND2	0.0727144
ENSSSCG00000018050		0.0572763		ENSSSCG00000028806	RPS6KA4	0.0849411		ENSSSCG00000026896	CPSF4	0.0729351
ENSSSCG00000037105	EVL	0.0573131		ENSSSCG00000029034	COX4I1	0.0849448		ENSSSCG00000038777	C7orf50	0.0732561
ENSSSCG00000003194	AKT1S1	0.0574011		ENSSSCG00000016569	SMO	0.0849562		ENSSSCG00000005300	VCP	0.0733129
ENSSSCG00000038639	TOM1L2	0.0574213		ENSSSCG00000008009	LMF1	0.08504		ENSSSCG00000023171	SLC66A2	0.0733808
ENSSSCG00000037039	PPP1R27	0.0574469		ENSSSCG00000033054	ROM1	0.0851655		ENSSSCG00000024661	ZNF524	0.0734426
ENSSSCG00000002741	ZNF821	0.0575486		ENSSSCG00000014540		0.0851726		ENSSSCG00000035193	MRPS23	0.0734804
ENSSSCG00000034288	AP4M1	0.0575499		ENSSSCG00000001528		0.0853882		ENSSSCG00000003489	EMC1	0.0734915
ENSSSCG00000002704	KARS	0.057638		ENSSSCG00000017902	CAMTA2	0.0854155		ENSSSCG00000040352	DUS1L	0.0735476
ENSSSCG00000008029	BAIAP3	0.057655		ENSSSCG00000038220	RXRA	0.085424		ENSSSCG00000038231	ABCD4	0.073583
ENSSSCG00000012979	RNASEH2C	0.0576626		ENSSSCG00000015113	ABCG4	0.0858924		ENSSSCG00000029034	COX4I1	0.0736053
ENSSSCG00000006535	PMVK	0.0577721		ENSSSCG00000011559		0.0859132		ENSSSCG00000015233	RPUSD4	0.0736158
ENSSSCG00000033369		0.0577745		ENSSSCG00000039673	ASB16	0.0859295		ENSSSCG00000036237	ITGA7	0.0736895
ENSSSCG00000001706	AARS2	0.0577896		ENSSSCG00000012992	FRMD8	0.0861776		ENSSSCG00000017676	BCAS3	0.0737134
ENSSSCG00000002926	TBCB	0.0577992		ENSSSCG00000016531		0.0861941		ENSSSCG00000013720		0.0738232
ENSSSCG00000001424	SKIV2L	0.0578335		ENSSSCG00000039757		0.0862316		ENSSSCG00000000661	PHC1	0.0738798
ENSSSCG00000029050	MRPL55	0.0578473		ENSSSCG00000015112		0.0864785		ENSSSCG00000012902	CDK2AP2	0.0739872
ENSSSCG00000033027	CIAO2B	0.0578635		ENSSSCG00000026590	HGH1	0.0865075		ENSSSCG00000010703	HTRA1	0.0740268
ENSSSCG00000007308	ROMO1	0.0578844		ENSSSCG00000005610	SLC2A8	0.0865761		ENSSSCG00000036383	LGALS3BP	0.0740877
ENSSSCG00000015080	CEP164	0.0579225		ENSSSCG00000037746	NHLRC3	0.0867058		ENSSSCG00000013087	TKFC	0.0742331
ENSSSCG00000017296	ACE	0.0579789		ENSSSCG00000001762	CIB2	0.0867495		ENSSSCG00000028202	RANGAP1	0.0742502
ENSSSCG00000009957	MYO18B	0.0579852		ENSSSCG00000001903	EDC3	0.0868786		ENSSSCG00000008147	FHL2	0.0742748
ENSSSCG00000006561	SLC39A1	0.0579929		ENSSSCG00000009860	FBXW8	0.0869483		ENSSSCG00000039842	ZSCAN25	0.0743463
ENSSSCG00000030113	SHISA2	0.0580213		ENSSSCG00000021181	DHCR7	0.0870032		ENSSSCG00000026904	NFKBIB	0.0743731
ENSSSCG00000014387	DIAPH1	0.0580247		ENSSSCG00000004957	CLN6	0.0872127		ENSSSCG00000012271	RBM10	0.0744095
ENSSSCG00000038776	GET3	0.0580587		ENSSSCG00000038940	GNPDA1	0.0873215		ENSSSCG00000040977	SNX8	0.0745874
ENSSSCG00000032768		0.058069		ENSSSCG00000015231	DCPS	0.0873309		ENSSSCG00000025830	NUP93	0.0745883
ENSSSCG00000028287	C2orf68	0.0580799		ENSSSCG00000016751	GCK	0.0873639		ENSSSCG00000031201	LMOD1	0.0746654
ENSSSCG00000010136	TRMT2A	0.0580822		ENSSSCG00000038777	C7orf50	0.0873699		ENSSSCG00000006829	SYPL2	0.0747279
ENSSSCG00000032251		0.058109		ENSSSCG00000028054	ZNF526	0.0874266		ENSSSCG00000031493	CYBA	0.0747409
ENSSSCG00000013747	RAD23A	0.0581812		ENSSSCG00000040352	DUS1L	0.0874884		ENSSSCG00000032917	USP30	0.074764
ENSSSCG00000001930		0.0582458		ENSSSCG00000011550	CAMK1	0.0874991		ENSSSCG00000003843	PARS2	0.0747866
ENSSSCG00000003405	PEX14	0.0583481		ENSSSCG00000023526	RAPGEF3	0.0875116		ENSSSCG00000026106	TXNDC15	0.074872
ENSSSCG00000034569		0.0584069		ENSSSCG00000012841	PNPLA2	0.0875869		ENSSSCG00000005909	FBXL6	0.0748813
ENSSSCG00000000005	CDPF1	0.0585662		ENSSSCG00000031838	RPS27	0.0876103		ENSSSCG00000018052	NT5M	0.0749083
ENSSSCG00000002516	WARS	0.0585938		ENSSSCG00000009511	STK24	0.0876643		ENSSSCG00000036988	PSMG4	0.0749365
ENSSSCG00000001402	NFKBIL1	0.0587342		ENSSSCG00000026904	NFKBIB	0.0876872		ENSSSCG00000030421	GDI1	0.0749551
ENSSSCG00000035839	TOP3A	0.0587409		ENSSSCG00000024736	ACP4	0.0877072		ENSSSCG00000005620	SH2D3C	0.0749636
ENSSSCG00000003637	MAP7D1	0.0588376		ENSSSCG00000038738	DMWD	0.0878052		ENSSSCG00000013011	SAC3D1	0.0749804
ENSSSCG00000017955	MPDU1	0.0589001		ENSSSCG00000028018	EP400	0.0878691		ENSSSCG00000002337	ZFYVE1	0.0750277
ENSSSCG00000022728	HOXC10	0.0589444		ENSSSCG00000014133	RPS23	0.0879088		ENSSSCG00000003348	SSU72	0.0751719
ENSSSCG00000006829	SYPL2	0.0589828		ENSSSCG00000009732	CHFR	0.0879669		ENSSSCG00000017583	SGCA	0.0752381
ENSSSCG00000017094	MARCH6	0.059163		ENSSSCG00000025248	PITPNA	0.0882586		ENSSSCG00000025766	SLC10A3	0.0752799
ENSSSCG00000037096	TMEM88	0.0591844		ENSSSCG00000039807		0.0882595		ENSSSCG00000032235		0.0753318
ENSSSCG00000003301	PPP6R1	0.0591926		ENSSSCG00000000202	MCRS1	0.0882974		ENSSSCG00000030653	GANAB	0.0754746
ENSSSCG00000010190		0.0592008		ENSSSCG00000024453	RAF1	0.0883614		ENSSSCG00000028481	CALCOCO1	0.0754829
ENSSSCG00000014960	AMOTL1	0.0592159		ENSSSCG00000035772	CDH5	0.088499		ENSSSCG00000007962	SNRNP25	0.0755158
ENSSSCG00000003134	GRWD1	0.0592835		ENSSSCG00000006089	PTDSS1	0.0885398		ENSSSCG00000013019	MEN1	0.075522
ENSSSCG00000007815	GTF3C1	0.0593634		ENSSSCG00000026052	LSM14B	0.0885826		ENSSSCG00000032796	GRINA	0.075636
ENSSSCG00000013661	EIF3G	0.0594743		ENSSSCG00000002724	PDPR	0.088735		ENSSSCG00000011559		0.0756913
ENSSSCG00000001021		0.05953		ENSSSCG00000007358	EMILIN3	0.0887662		ENSSSCG00000033194	GEMIN7	0.075888
ENSSSCG00000001884	COMMD4	0.0595545		ENSSSCG00000013874	OCEL1	0.0888009		ENSSSCG00000040888	KCTD13	0.0760971
ENSSSCG00000006653	ENSA	0.0597921		ENSSSCG00000017330	MAP3K14	0.0889361		ENSSSCG00000024813	MAP3K3	0.0761178
ENSSSCG00000034387	ARL2-SNX15	0.0599649		ENSSSCG00000022891	MYMK	0.0889455		ENSSSCG00000036870	RTN2	0.0762017
ENSSSCG00000024189	SIL1	0.059981		ENSSSCG00000010521	UBTD1	0.0891181		ENSSSCG00000023204	AXIN1	0.0762249
ENSSSCG00000034101	D2HGDH	0.0600832		ENSSSCG00000016379		0.0893613		ENSSSCG00000014891	GAB2	0.076296
ENSSSCG00000038079	CLPP	0.060085		ENSSSCG00000012290		0.0893828		ENSSSCG00000003262	TFPT	0.0765379
ENSSSCG00000007315	AAR2	0.0600984		ENSSSCG00000008056		0.0894006		ENSSSCG00000037299		0.0766053
ENSSSCG00000022151	B3GALT6	0.0601372		ENSSSCG00000033260	TNNI2	0.0894438		ENSSSCG00000011377	LAMB2	0.0766745
ENSSSCG00000012655	BCORL1	0.060191		ENSSSCG00000017395	RETREG3	0.0894999		ENSSSCG00000000684	USP5	0.0767359
ENSSSCG00000003343	ATAD3A	0.060227		ENSSSCG00000038367	FBXO46	0.0895961		ENSSSCG00000008056		0.0767386
ENSSSCG00000008041	PKD1	0.0602371		ENSSSCG00000038410	CPEB2	0.0896024		ENSSSCG00000007019	GPAT4	0.0768773
ENSSSCG00000014818	STARD10	0.0602501		ENSSSCG00000026506	RALGAPA2	0.0896291		ENSSSCG00000016379		0.0769307
ENSSSCG00000002743	IST1	0.060254		ENSSSCG00000024206	CPPED1	0.0896318		ENSSSCG00000026506	RALGAPA2	0.0770361
ENSSSCG00000010105	SMPD4	0.0602579		ENSSSCG00000038868	GPR107	0.0899381		ENSSSCG00000031269		0.0770427
ENSSSCG00000010706	SAMD4B	0.0603015		ENSSSCG00000023080	TPP1	0.0899563		ENSSSCG00000002005	EMC9	0.077384
ENSSSCG00000022864	EIF6	0.0603634		ENSSSCG00000017328	ARHGAP27	0.090073		ENSSSCG00000007950	ADCY9	0.0773934
ENSSSCG00000012999	CAPN1	0.0604029		ENSSSCG00000003350	MIB2	0.0900829		ENSSSCG00000033260	TNNI2	0.0774143
ENSSSCG00000038234	TMEM175	0.0604283		ENSSSCG00000039198	PCGF2	0.0902035		ENSSSCG00000008009	LMF1	0.0774851
ENSSSCG00000000968	SBF1	0.060483		ENSSSCG00000009578		0.0902067		ENSSSCG00000014540		0.077538
ENSSSCG00000028066	SPRYD4	0.0604937		ENSSSCG00000002680	TAF1C	0.0902654		ENSSSCG00000025796	NLE1	0.0775658
ENSSSCG00000026590	HGH1	0.0607692		ENSSSCG00000037459	TCTA	0.0903189		ENSSSCG00000032291		0.0777355
ENSSSCG00000001383		0.0610186		ENSSSCG00000028066	SPRYD4	0.090385		ENSSSCG00000026626	RER1	0.0777781
ENSSSCG00000007349	ACTR5	0.0611303		ENSSSCG00000001233	TRIM26	0.0903972		ENSSSCG00000017492	ORMDL3	0.0778475
ENSSSCG00000003059	ZNF428	0.0611588		ENSSSCG00000027299	PANK4	0.0904042		ENSSSCG00000007806	RABEP2	0.077984
ENSSSCG00000016743	OGDH	0.0611952		ENSSSCG00000016331	RAMP1	0.09059		ENSSSCG00000006735	PTGFRN	0.0779925
ENSSSCG00000017282	SCN4A	0.0613022		ENSSSCG00000034905	MVD	0.0906281		ENSSSCG00000037905	ITGB5	0.0780231
ENSSSCG00000029715	OLFM1	0.0613967		ENSSSCG00000015659	YOD1	0.0906845		ENSSSCG00000037459	TCTA	0.078237
ENSSSCG00000005524	DAB2IP	0.0614995		ENSSSCG00000002998	SNRPA	0.0907841		ENSSSCG00000036521	TNFSF13	0.0782384
ENSSSCG00000032284	CCND3	0.0615015		ENSSSCG00000038231	ABCD4	0.0908555		ENSSSCG00000036973	RAC3	0.0782721
ENSSSCG00000002652	KLHDC4	0.0616529		ENSSSCG00000005917	HSF1	0.0909131		ENSSSCG00000024827	ABTB1	0.0784111
ENSSSCG00000038766	MAD1L1	0.0617858		ENSSSCG00000029558	EXTL1	0.0909343		ENSSSCG00000013464	SPPL2B	0.0784426
ENSSSCG00000009786	HIP1R	0.0618466		ENSSSCG00000017227	FDXR	0.0911579		ENSSSCG00000016461	ZYX	0.0784655
ENSSSCG00000031489	DUSP22	0.0618656		ENSSSCG00000029901	UBE2O	0.0915669		ENSSSCG00000010580	NFKB2	0.0785259
ENSSSCG00000010773	TUBGCP2	0.0619648		ENSSSCG00000003289	ISOC2	0.0917184		ENSSSCG00000032010	RNH1	0.0786472
ENSSSCG00000010544	DNMBP	0.0620004		ENSSSCG00000001691	RSPH9	0.0918294		ENSSSCG00000017874	ATP2A3	0.0787291
ENSSSCG00000017717	UNC45B	0.0620243		ENSSSCG00000024777	HDAC4	0.0919604		ENSSSCG00000038868	GPR107	0.0787295
ENSSSCG00000012772	BCAP31	0.0620423		ENSSSCG00000033033	TOLLIP	0.0919766		ENSSSCG00000021397	PODXL2	0.0788004
ENSSSCG00000011356	UQCRC1	0.0622276		ENSSSCG00000008695	MFSD10	0.0920798		ENSSSCG00000006553	UBAP2L	0.0788451
ENSSSCG00000006559		0.0622371		ENSSSCG00000026092	SREBF2	0.0921925		ENSSSCG00000039861	HDHD3	0.0788551
ENSSSCG00000003643	SF3A3	0.0622735		ENSSSCG00000036190	GIPC3	0.0922682		ENSSSCG00000003187	FCGRT	0.0790312
ENSSSCG00000017194	CDK3	0.0622939		ENSSSCG00000005679	ASB6	0.0923779		ENSSSCG00000022506	COL6A1	0.0791196
ENSSSCG00000004957	CLN6	0.0623107		ENSSSCG00000003229	ETFB	0.092448		ENSSSCG00000003110	ZC3H4	0.0794159
ENSSSCG00000006689	PIAS3	0.0623177		ENSSSCG00000003489	EMC1	0.0924619		ENSSSCG00000038726	RANGRF	0.0796477
ENSSSCG00000016772	VPS41	0.0624239		ENSSSCG00000001659	KLC4	0.0925346		ENSSSCG00000022672	TRPM4	0.0796838
ENSSSCG00000016745	DDX56	0.062429		ENSSSCG00000020830		0.0925662		ENSSSCG00000036402	MYL9	0.0797906
ENSSSCG00000033762		0.0624415		ENSSSCG00000002005	EMC9	0.0925762		ENSSSCG00000002666	KIAA0513	0.0798327
ENSSSCG00000008693	NOP14	0.0625711		ENSSSCG00000001657	CUL7	0.0926321		ENSSSCG00000035772	CDH5	0.0798963
ENSSSCG00000003046		0.0626484		ENSSSCG00000037232	SNX29	0.0926382		ENSSSCG00000037530	TACC2	0.0799152
ENSSSCG00000028266	TMUB1	0.0627121		ENSSSCG00000003486	ARHGEF10L	0.0927495		ENSSSCG00000036190	GIPC3	0.0799152
ENSSSCG00000038711	TMEM223	0.0628208		ENSSSCG00000013460	OAZ1	0.0928937		ENSSSCG00000017168	SEPTIN9	0.0799649
ENSSSCG00000038189	SMCR8	0.0628982		ENSSSCG00000026457	GALNT17	0.0929055		ENSSSCG00000040207	P2RY2	0.0799925
ENSSSCG00000038364		0.0629042		ENSSSCG00000027946	MVP	0.0929934		ENSSSCG00000013270	CRY2	0.0801038
ENSSSCG00000002706	ADAT1	0.0630615		ENSSSCG00000040538	WDFY2	0.0930025		ENSSSCG00000013460	OAZ1	0.0801317
ENSSSCG00000013034	PLCB3	0.0632784		ENSSSCG00000001532	UHRF1BP1	0.0931821		ENSSSCG00000008265	DOK1	0.0802105
ENSSSCG00000032437		0.063297		ENSSSCG00000007962	SNRNP25	0.0933062		ENSSSCG00000001983	SDR39U1	0.0802492
ENSSSCG00000003930	RPS8	0.063303		ENSSSCG00000007770	ORAI3	0.0933384		ENSSSCG00000009732	CHFR	0.0803168
ENSSSCG00000027135	PPM1G	0.0635583		ENSSSCG00000028180	DUSP28	0.0934379		ENSSSCG00000017328	ARHGAP27	0.0803651
ENSSSCG00000027946	MVP	0.0635636		ENSSSCG00000007789		0.0935376		ENSSSCG00000017203	GALK1	0.0804285
ENSSSCG00000014133	RPS23	0.0635796		ENSSSCG00000030378	LIMK1	0.0936323		ENSSSCG00000013043	MACROD1	0.0805445
ENSSSCG00000004711		0.0636041		ENSSSCG00000008097		0.0937266		ENSSSCG00000033744		0.0805981
ENSSSCG00000000141	EIF3D	0.0636772		ENSSSCG00000010744	DHX32	0.0937383		ENSSSCG00000039710	MYL2	0.0806756
ENSSSCG00000011157	PITRM1	0.0637154		ENSSSCG00000007952	TRAP1	0.0938162		ENSSSCG00000038234	TMEM175	0.0808275
ENSSSCG00000035455	FAM219A	0.0637261		ENSSSCG00000020976	CSRP1	0.0940899		ENSSSCG00000028197	PFKL	0.0809101
ENSSSCG00000015107	VPS11	0.063779		ENSSSCG00000029151	RASIP1	0.0941093		ENSSSCG00000002998	SNRPA	0.0812929
ENSSSCG00000034040	TMEM11	0.0639005		ENSSSCG00000016753	POLD2	0.0942457		ENSSSCG00000008008	STUB1	0.0813214
ENSSSCG00000017119	CLPTM1L	0.0639413		ENSSSCG00000038370	UQCC3	0.0944306		ENSSSCG00000008164	MAP4K4	0.0815147
ENSSSCG00000013227	KBTBD4	0.0639513		ENSSSCG00000034440	MMP28	0.0944857		ENSSSCG00000014625	TRIM3	0.0815233
ENSSSCG00000037562	SLC2A4RG	0.0639546		ENSSSCG00000017139	RPTOR	0.0944919		ENSSSCG00000005477	FKBP15	0.0815462
ENSSSCG00000038439	PRX	0.0640097		ENSSSCG00000040012	TMEM147	0.0945481		ENSSSCG00000007560	TMEM184A	0.0815597
ENSSSCG00000015828	ZNF703	0.064061		ENSSSCG00000036973	RAC3	0.0946773		ENSSSCG00000000690	MLF2	0.0815726
ENSSSCG00000003265	LENG1	0.0641947		ENSSSCG00000010522	ANKRD2	0.0947214		ENSSSCG00000010011	TCN2	0.0815755
ENSSSCG00000016725	TNS3	0.0642366		ENSSSCG00000040599	TBC1D25	0.0947433		ENSSSCG00000015112		0.0817163
ENSSSCG00000038964	COX19	0.06427		ENSSSCG00000006829	SYPL2	0.0948464		ENSSSCG00000010522	ANKRD2	0.0817473
ENSSSCG00000029154	NOSIP	0.0642985		ENSSSCG00000003104	STRN4	0.0948733		ENSSSCG00000007789		0.0818843
ENSSSCG00000038313	ZNF219	0.0643021		ENSSSCG00000037479		0.094898		ENSSSCG00000001762	CIB2	0.0818982
ENSSSCG00000013481	FZR1	0.0643035		ENSSSCG00000013720		0.094961		ENSSSCG00000003090		0.0819152
ENSSSCG00000027070	ENTPD6	0.0643054		ENSSSCG00000029430	IPO13	0.0950643		ENSSSCG00000026590	HGH1	0.0821565
ENSSSCG00000003261		0.0644129		ENSSSCG00000003267	MBOAT7	0.0951576		ENSSSCG00000029151	RASIP1	0.0823844
ENSSSCG00000033013	MARCH9	0.0644403		ENSSSCG00000002666	KIAA0513	0.0951815		ENSSSCG00000027491		0.0824742
ENSSSCG00000015117	RNF26	0.0645329		ENSSSCG00000007019	GPAT4	0.095221		ENSSSCG00000029761		0.0826006
ENSSSCG00000013436		0.0646029		ENSSSCG00000013595	CERS4	0.0952731		ENSSSCG00000036865	SDS	0.0826219
ENSSSCG00000029474	AVEN	0.0649175		ENSSSCG00000024341	USP20	0.0953338		ENSSSCG00000001661	SRF	0.0827322
ENSSSCG00000035939	ZNF512B	0.0649361		ENSSSCG00000032919	ATG4B	0.0954306		ENSSSCG00000007116	CD93	0.082759
ENSSSCG00000013639	SLC44A2	0.0649443		ENSSSCG00000015117	RNF26	0.0956093		ENSSSCG00000001659	KLC4	0.0828373
ENSSSCG00000017127	CYBC1	0.0649489		ENSSSCG00000014128	CKMT2	0.095664		ENSSSCG00000017119	CLPTM1L	0.0829335
ENSSSCG00000010281	PSAP	0.0650833		ENSSSCG00000032936	PIM3	0.0957841		ENSSSCG00000021761	UBAP1	0.0829663
ENSSSCG00000022757		0.0651106		ENSSSCG00000014625	TRIM3	0.0957881		ENSSSCG00000029430	IPO13	0.083038
ENSSSCG00000028806	RPS6KA4	0.065112		ENSSSCG00000016300	ATG16L1	0.0958251		ENSSSCG00000016720	PGAM2	0.0830675
ENSSSCG00000034379	MAP2K3	0.0651219		ENSSSCG00000031076	MAPK7	0.0959397		ENSSSCG00000007426	ACOT8	0.0830801
ENSSSCG00000010128		0.065348		ENSSSCG00000017119	CLPTM1L	0.0962432		ENSSSCG00000012087	SLC37A1	0.083104
ENSSSCG00000021698	RRP1B	0.0653694		ENSSSCG00000008287		0.0964232		ENSSSCG00000006089	PTDSS1	0.0831257
ENSSSCG00000024750	GFOD2	0.0653989		ENSSSCG00000013756	MRI1	0.0964318		ENSSSCG00000040125	NOL3	0.0832723
ENSSSCG00000017643		0.0654173		ENSSSCG00000014058	CLTB	0.096621		ENSSSCG00000003098	PPP5C	0.0835105
ENSSSCG00000017876	CYB5D2	0.0654272		ENSSSCG00000001912	PML	0.0966338		ENSSSCG00000000396	STAT2	0.0835957
ENSSSCG00000003169	PIH1D1	0.0654844		ENSSSCG00000034318	MRPS25	0.0966951		ENSSSCG00000017941		0.0838326
ENSSSCG00000016720	PGAM2	0.0655398		ENSSSCG00000032235		0.0970157		ENSSSCG00000001504	WDR46	0.0838812
ENSSSCG00000033196	MYORG	0.0655808		ENSSSCG00000011612	RPN1	0.0970181		ENSSSCG00000009664	PTK2B	0.0838823
ENSSSCG00000000276	TARBP2	0.0656669		ENSSSCG00000006553	UBAP2L	0.0974273		ENSSSCG00000020677		0.0839069
ENSSSCG00000029375	ZNF205	0.0657805		ENSSSCG00000005649	URM1	0.0974448		ENSSSCG00000015453	PDIA4	0.0843772
ENSSSCG00000003165	RPS11	0.0658299		ENSSSCG00000016372	STK25	0.0974619		ENSSSCG00000017913		0.0845874
ENSSSCG00000007669	GNB2	0.065851		ENSSSCG00000032022	GCHFR	0.0975903		ENSSSCG00000029519	CIAPIN1	0.0845989
ENSSSCG00000016379		0.0658614		ENSSSCG00000027374		0.0977211		ENSSSCG00000033033	TOLLIP	0.0846852
ENSSSCG00000028606	ZBTB7B	0.0659087		ENSSSCG00000013552	GPR108	0.0978005		ENSSSCG00000024660		0.0846897
ENSSSCG00000002927	LRFN3	0.0659435		ENSSSCG00000011387	RNF123	0.0978446		ENSSSCG00000037032	DNASE1L1	0.0847034
ENSSSCG00000034096	DMAP1	0.0659607		ENSSSCG00000024361	TFB1M	0.0980443		ENSSSCG00000028180	DUSP28	0.0847658
ENSSSCG00000003506	PINK1	0.0660617		ENSSSCG00000003843	PARS2	0.0980538		ENSSSCG00000036102	TCF25	0.0848056
ENSSSCG00000031870	ZNF783	0.0660739		ENSSSCG00000040125	NOL3	0.0980616		ENSSSCG00000010972	DCTN3	0.0848308
ENSSSCG00000007523	TUBB1	0.0662123		ENSSSCG00000007312	SCAND1	0.0980847		ENSSSCG00000040769		0.0848418
ENSSSCG00000012885		0.0662127		ENSSSCG00000029502	NAXD	0.0981625		ENSSSCG00000011550	CAMK1	0.0849948
ENSSSCG00000031302	CTBP1	0.0662194		ENSSSCG00000007713	BUD23	0.098222		ENSSSCG00000012089	ADARB1	0.0850277
ENSSSCG00000033744		0.0662212		ENSSSCG00000031251	DDA1	0.098303		ENSSSCG00000029630	TAF10	0.0854198
ENSSSCG00000020817	RPS16	0.0662563		ENSSSCG00000032469		0.0984575		ENSSSCG00000040968	DUS3L	0.0854357
ENSSSCG00000031316		0.0662795		ENSSSCG00000010306	SEC24C	0.0987064		ENSSSCG00000010306	SEC24C	0.0854613
ENSSSCG00000039094	PLEC	0.0662855		ENSSSCG00000007593	ANKRD61	0.0987694		ENSSSCG00000007161	LZTS3	0.0854959
ENSSSCG00000030328	NDUFB10	0.0663411		ENSSSCG00000037299		0.0988362		ENSSSCG00000037746	NHLRC3	0.0855922
ENSSSCG00000039307	H2AFJ	0.0664873		ENSSSCG00000000045	NDUFA6	0.0988918		ENSSSCG00000012992	FRMD8	0.0856856
ENSSSCG00000001916	INSYN1	0.0664992		ENSSSCG00000032291		0.0989323		ENSSSCG00000029102	MED24	0.0856986
ENSSSCG00000003432	KIAA2013	0.066611		ENSSSCG00000001621	TFEB	0.099051		ENSSSCG00000002741	ZNF821	0.0857807
ENSSSCG00000028934	FAM3A	0.0666236		ENSSSCG00000023078	WDR4	0.0992902		ENSSSCG00000013445	CSNK1G2	0.0862397
ENSSSCG00000002764	SMPD3	0.0667616		ENSSSCG00000007950	ADCY9	0.0995649		ENSSSCG00000031251	DDA1	0.0865292
ENSSSCG00000015074	SIDT2	0.0668374		ENSSSCG00000035364	VKORC1	0.0996211		ENSSSCG00000006762	AP4B1	0.086549
ENSSSCG00000037445		0.0668504		ENSSSCG00000022672	TRPM4	0.0996607		ENSSSCG00000021289	GAK	0.0866846
ENSSSCG00000002995		0.0669008		ENSSSCG00000028865	SAP18	0.0996753		ENSSSCG00000011387	RNF123	0.0868415
ENSSSCG00000007304		0.0670081		ENSSSCG00000031073	BABAM1	0.0996755		ENSSSCG00000003229	ETFB	0.0869149
ENSSSCG00000023603	UBALD1	0.0670443		ENSSSCG00000036018		0.0998667		ENSSSCG00000023255	MOSPD3	0.0869305
ENSSSCG00000000712	VWF	0.0670706		ENSSSCG00000031269		0.0999201		ENSSSCG00000000035	TTLL1	0.0870165
ENSSSCG00000001577	TBC1D22B	0.0670924		ENSSSCG00000040333	NUP62	0.100071		ENSSSCG00000028123	VPS26B	0.0870521
ENSSSCG00000035693	POLRMT	0.0671497		ENSSSCG00000012885		0.100112		ENSSSCG00000020717	FAM160A1	0.0871343
ENSSSCG00000027491		0.06715		ENSSSCG00000040519	URGCP	0.100365		ENSSSCG00000010027	PATZ1	0.0873123
ENSSSCG00000012297	CCDC22	0.067206		ENSSSCG00000029059	SSRP1	0.100482		ENSSSCG00000013919		0.0873499
ENSSSCG00000003998	ZNF274	0.0672526		ENSSSCG00000003110	ZC3H4	0.100632		ENSSSCG00000012993	SLC25A45	0.08754
ENSSSCG00000017186	RNF157	0.0672629		ENSSSCG00000014578	DENND5A	0.100707		ENSSSCG00000017395	RETREG3	0.0875648
ENSSSCG00000003196	PTOV1	0.0672736		ENSSSCG00000016571		0.101002		ENSSSCG00000026600	KLHL30	0.0876851
ENSSSCG00000026701		0.0673398		ENSSSCG00000023171	SLC66A2	0.101058		ENSSSCG00000024052	GPX4	0.0877
ENSSSCG00000029279	GNA11	0.0673629		ENSSSCG00000025796	NLE1	0.101347		ENSSSCG00000037224		0.0877802
ENSSSCG00000017525	NFE2L1	0.0674033		ENSSSCG00000021761	UBAP1	0.101387		ENSSSCG00000007383	TOMM34	0.0878115
ENSSSCG00000006157	MSTO1	0.0674105		ENSSSCG00000033606	HIST1H2AC	0.101445		ENSSSCG00000008233	TMEM150A	0.0878627
ENSSSCG00000012963	SART1	0.067455		ENSSSCG00000012878		0.101481		ENSSSCG00000007312	SCAND1	0.0878806
ENSSSCG00000008966	PARM1	0.0676713		ENSSSCG00000037032	DNASE1L1	0.101608		ENSSSCG00000013082		0.0879085
ENSSSCG00000035585		0.06774		ENSSSCG00000016720	PGAM2	0.101628		ENSSSCG00000040524	ISYNA1	0.087926
ENSSSCG00000036832	STK40	0.0678172		ENSSSCG00000012087	SLC37A1	0.101691		ENSSSCG00000000045	NDUFA6	0.0881326
ENSSSCG00000017676	BCAS3	0.0678429		ENSSSCG00000017371	TMEM101	0.101877		ENSSSCG00000026851	RMC1	0.08824
ENSSSCG00000013062	MTA2	0.0678992		ENSSSCG00000007560	TMEM184A	0.102045		ENSSSCG00000040519	URGCP	0.0883978
ENSSSCG00000024329	C12orf43	0.0679117		ENSSSCG00000017996	DHRS7C	0.102466		ENSSSCG00000036018		0.0884126
ENSSSCG00000033019		0.0680017		ENSSSCG00000017626		0.102533		ENSSSCG00000008101	FBLN7	0.0884241
ENSSSCG00000033687	ATG101	0.0680603		ENSSSCG00000024841	SLC35A2	0.102547		ENSSSCG00000039148	P4HB	0.0886834
ENSSSCG00000038888	C1orf122	0.0680712		ENSSSCG00000039148	P4HB	0.102632		ENSSSCG00000032156		0.0886857
ENSSSCG00000008008	STUB1	0.068203		ENSSSCG00000029519	CIAPIN1	0.102783		ENSSSCG00000028066	SPRYD4	0.0887531
ENSSSCG00000013270	CRY2	0.068521		ENSSSCG00000008008	STUB1	0.102863		ENSSSCG00000006561	SLC39A1	0.088777
ENSSSCG00000007967	ZNF213	0.068521		ENSSSCG00000038718	ADRM1	0.103015		ENSSSCG00000007359	LPIN3	0.0887925
ENSSSCG00000013007	ZFPL1	0.0687101		ENSSSCG00000026427	RORC	0.103108		ENSSSCG00000032919	ATG4B	0.0888265
ENSSSCG00000015072	PCSK7	0.0687923		ENSSSCG00000012744	CD99L2	0.103228		ENSSSCG00000017901		0.0889099
ENSSSCG00000026025	HMGCL	0.0688435		ENSSSCG00000040524	ISYNA1	0.10328		ENSSSCG00000031349		0.0889216
ENSSSCG00000003582	SMPDL3B	0.0688537		ENSSSCG00000033135	VAMP5	0.103304		ENSSSCG00000016367	RNPEPL1	0.0889808
ENSSSCG00000012934	CCS	0.0688783		ENSSSCG00000002885	USF2	0.103704		ENSSSCG00000024045		0.0889965
ENSSSCG00000036970	SUGP1	0.0689378		ENSSSCG00000028197	PFKL	0.103719		ENSSSCG00000002457	ITPK1	0.0892299
ENSSSCG00000029723	PHRF1	0.0689714		ENSSSCG00000005719	RAPGEF1	0.10373		ENSSSCG00000005679	ASB6	0.0893417
ENSSSCG00000005664	LRRC8A	0.0690266		ENSSSCG00000006762	AP4B1	0.103886		ENSSSCG00000027371	PCDHGA4	0.0893686
ENSSSCG00000001528		0.0691157		ENSSSCG00000031615	SERPINB9	0.104043		ENSSSCG00000002706	ADAT1	0.0894073
ENSSSCG00000035956	HABP4	0.0691429		ENSSSCG00000025766	SLC10A3	0.104192		ENSSSCG00000017521	SCRN2	0.089539
ENSSSCG00000007286	ACSS2	0.0691514		ENSSSCG00000008101	FBLN7	0.104294		ENSSSCG00000003267	MBOAT7	0.0895479
ENSSSCG00000002431	TDP1	0.0692562		ENSSSCG00000016367	RNPEPL1	0.104451		ENSSSCG00000008695	MFSD10	0.0897607
ENSSSCG00000001409	PRRC2A	0.0693495		ENSSSCG00000001885	C15orf39	0.104549		ENSSSCG00000040937	ACCSL	0.0897639
ENSSSCG00000000111	BAIAP2L2	0.0693683		ENSSSCG00000013445	CSNK1G2	0.104654		ENSSSCG00000029502	NAXD	0.0898835
ENSSSCG00000032073		0.0696224		ENSSSCG00000017901		0.104685		ENSSSCG00000011646	KY	0.0898855
ENSSSCG00000036796	VWA7	0.0696348		ENSSSCG00000017052	ADAM19	0.104804		ENSSSCG00000023880	RRP8	0.089934
ENSSSCG00000034070	ZNF592	0.0696893		ENSSSCG00000016435	SMARCD3	0.104812		ENSSSCG00000031600		0.0899891
ENSSSCG00000037299		0.0698557		ENSSSCG00000013256	ARHGAP1	0.105021		ENSSSCG00000010095	CRKL	0.0899916
ENSSSCG00000021991		0.069905		ENSSSCG00000017366	HDAC5	0.105034		ENSSSCG00000017496	MIEN1	0.0901502
ENSSSCG00000018051	COPS3	0.0699179		ENSSSCG00000007161	LZTS3	0.105055		ENSSSCG00000015648	EIF2D	0.0901527
ENSSSCG00000024661	ZNF524	0.0699551		ENSSSCG00000006653	ENSA	0.105112		ENSSSCG00000017510	CACNB1	0.0901979
ENSSSCG00000024626	TNFAIP1	0.069994		ENSSSCG00000003341	TAS1R3	0.105226		ENSSSCG00000003382	TAS1R1	0.090297
ENSSSCG00000027486	TRIP6	0.0701208		ENSSSCG00000001477	RING1	0.105692		ENSSSCG00000008097		0.0904039
ENSSSCG00000032573		0.0701941		ENSSSCG00000036102	TCF25	0.105865		ENSSSCG00000039551	RNF126	0.0905013
ENSSSCG00000012771	SLC6A8	0.070261		ENSSSCG00000024864	ATXN10	0.106058		ENSSSCG00000040012	TMEM147	0.0905983
ENSSSCG00000008167	CNOT11	0.0703022		ENSSSCG00000034984	PSMB4	0.106058		ENSSSCG00000003144	DHDH	0.0907661
ENSSSCG00000007264		0.0703171		ENSSSCG00000025114	FMNL3	0.106109		ENSSSCG00000033272	DNAJB6	0.090851
ENSSSCG00000040533	C19orf54	0.0703535		ENSSSCG00000013043	MACROD1	0.106385		ENSSSCG00000017371	TMEM101	0.0908729
ENSSSCG00000012997		0.0703667		ENSSSCG00000033744		0.106499		ENSSSCG00000025996	MTUS2	0.0909575
ENSSSCG00000005787	CTDP1	0.0703849		ENSSSCG00000038474	AURKAIP1	0.106511		ENSSSCG00000011424	TEX264	0.0913271
ENSSSCG00000036224		0.0707113		ENSSSCG00000003620	TRIM62	0.106545		ENSSSCG00000003434	MFN2	0.0914166
ENSSSCG00000010055	GGT5	0.0709262		ENSSSCG00000017168	SEPTIN9	0.106804		ENSSSCG00000010774	ZNF511	0.0914913
ENSSSCG00000000258	RARG	0.0709599		ENSSSCG00000025830	NUP93	0.106832		ENSSSCG00000038718	ADRM1	0.0915504
ENSSSCG00000013281	EXT2	0.0712012		ENSSSCG00000036402	MYL9	0.106888		ENSSSCG00000036534	MYOM3	0.0916474
ENSSSCG00000024242	MRPL54	0.0713122		ENSSSCG00000017521	SCRN2	0.106907		ENSSSCG00000023400	ZNF598	0.0917799
ENSSSCG00000007914	METTL22	0.0714858		ENSSSCG00000010861	COQ8A	0.106912		ENSSSCG00000001858	CIB1	0.0919593
ENSSSCG00000017238	TTYH2	0.0715099		ENSSSCG00000012941	SLC29A2	0.106921		ENSSSCG00000031757	CARS2	0.0919937
ENSSSCG00000008697	HTT	0.0715755		ENSSSCG00000022506	COL6A1	0.107251		ENSSSCG00000017996	DHRS7C	0.092009
ENSSSCG00000016496	ADCK2	0.0716461		ENSSSCG00000010613	ITPRIP	0.107257		ENSSSCG00000024015	FADS1	0.0920483
ENSSSCG00000023666	CTSB	0.0716644		ENSSSCG00000009555	LAMP1	0.107272		ENSSSCG00000013595	CERS4	0.0920551
ENSSSCG00000025374	DVL3	0.0717394		ENSSSCG00000012850	DEAF1	0.107303		ENSSSCG00000013757	C19orf53	0.0920685
ENSSSCG00000009281		0.0717913		ENSSSCG00000017489	PSMD3	0.107326		ENSSSCG00000016331	RAMP1	0.0923935
ENSSSCG00000039324	FLII	0.0718049		ENSSSCG00000003262	TFPT	0.10736		ENSSSCG00000006572	NPR1	0.0925469
ENSSSCG00000001595	DAAM2	0.0718099		ENSSSCG00000005908		0.107413		ENSSSCG00000001887	SCAMP5	0.0926305
ENSSSCG00000008621	NBAS	0.0718277		ENSSSCG00000008164	MAP4K4	0.107466		ENSSSCG00000003971	SCMH1	0.092812
ENSSSCG00000037559	ACOT11	0.0718717		ENSSSCG00000032073		0.107481		ENSSSCG00000013614	CNN1	0.0928433
ENSSSCG00000005711	NUP214	0.0719471		ENSSSCG00000002013	DHRS4	0.107554		ENSSSCG00000003081	CEACAM16	0.0930822
ENSSSCG00000030177	EBNA1BP2	0.0719513		ENSSSCG00000007160	DDRGK1	0.107634		ENSSSCG00000034868		0.09317
ENSSSCG00000038474	AURKAIP1	0.0721055		ENSSSCG00000029723	PHRF1	0.107856		ENSSSCG00000031073	BABAM1	0.0932091
ENSSSCG00000028794		0.0721262		ENSSSCG00000008080	PHF2	0.10788		ENSSSCG00000038474	AURKAIP1	0.0932844
ENSSSCG00000026331		0.0722416		ENSSSCG00000026626	RER1	0.107932		ENSSSCG00000037341	RNF220	0.0932945
ENSSSCG00000017196	MRPL38	0.0722621		ENSSSCG00000006482	MEF2D	0.107944		ENSSSCG00000039795		0.0934678
ENSSSCG00000013620	PLPPR2	0.0723109		ENSSSCG00000003098	PPP5C	0.108277		ENSSSCG00000003432	KIAA2013	0.0937583
ENSSSCG00000015862	LIMS2	0.0723309		ENSSSCG00000001692	MRPS18A	0.108335		ENSSSCG00000000276	TARBP2	0.0939107
ENSSSCG00000036235		0.0723347		ENSSSCG00000009557	PCID2	0.108357		ENSSSCG00000033926	NUDT1	0.0940946
ENSSSCG00000037431	TIMM17A	0.0723866		ENSSSCG00000011312	LARS2	0.108446		ENSSSCG00000013281	EXT2	0.0941942
ENSSSCG00000026038	DDX28	0.0724049		ENSSSCG00000031129	SIRT5	0.108557		ENSSSCG00000039615		0.0943435
ENSSSCG00000003128	LIG1	0.0725381		ENSSSCG00000017913		0.108559		ENSSSCG00000024341	USP20	0.0943648
ENSSSCG00000035829	KMT5C	0.0725515		ENSSSCG00000017874	ATP2A3	0.108631		ENSSSCG00000014578	DENND5A	0.0944427
ENSSSCG00000016199	CYP27A1	0.0725638		ENSSSCG00000007291	EDEM2	0.108669		ENSSSCG00000009770	EIF2B1	0.0945767
ENSSSCG00000037606	PSMB3	0.0725874		ENSSSCG00000011424	TEX264	0.108701		ENSSSCG00000021181	DHCR7	0.0946593
ENSSSCG00000001008	BPHL	0.0728473		ENSSSCG00000023204	AXIN1	0.108737		ENSSSCG00000011531		0.0949147
ENSSSCG00000003407	CASZ1	0.073044		ENSSSCG00000017941		0.108862		ENSSSCG00000007593	ANKRD61	0.094985
ENSSSCG00000001400	DDX39B	0.0730535		ENSSSCG00000013281	EXT2	0.10898		ENSSSCG00000035770	ZNF444	0.0953913
ENSSSCG00000006954	EEF1D	0.0732363		ENSSSCG00000007424	TNNC2	0.109085		ENSSSCG00000032889	ASB12	0.0954061
ENSSSCG00000010133	ARVCF	0.0732587		ENSSSCG00000024061	TNNI1	0.109118		ENSSSCG00000030668	C7H6orf125	0.0954129
ENSSSCG00000014817	ARAP1	0.0733591		ENSSSCG00000013635	TIMM29	0.109401		ENSSSCG00000003421		0.0955444
ENSSSCG00000010094	SNAP29	0.0734138		ENSSSCG00000037835	TRIM7	0.109481		ENSSSCG00000032642	DDX41	0.0957004
ENSSSCG00000014003	MIER2	0.0735089		ENSSSCG00000009914		0.109515		ENSSSCG00000012758	NSDHL	0.0957587
ENSSSCG00000017924	PELP1	0.073555		ENSSSCG00000025305		0.109566		ENSSSCG00000001764	SH2D7	0.0958186
ENSSSCG00000008039	NTHL1	0.0736897		ENSSSCG00000000035	TTLL1	0.109577		ENSSSCG00000003301	PPP6R1	0.0959015
ENSSSCG00000038700	FMC1	0.0737336		ENSSSCG00000034414	FAM192A	0.109598		ENSSSCG00000029901	UBE2O	0.0959736
ENSSSCG00000003904	LRRC41	0.0737401		ENSSSCG00000024813	MAP3K3	0.109752		ENSSSCG00000006510		0.0961854
ENSSSCG00000017156	GAA	0.0737472		ENSSSCG00000012758	NSDHL	0.109843		ENSSSCG00000038439	PRX	0.0963228
ENSSSCG00000005613	LRSAM1	0.0738782		ENSSSCG00000040769		0.109993		ENSSSCG00000005719	RAPGEF1	0.096402
ENSSSCG00000013020	MAP4K2	0.0738999		ENSSSCG00000020677		0.110009		ENSSSCG00000007143	MAVS	0.096443
ENSSSCG00000003091	IRF2BP1	0.0739139		ENSSSCG00000028123	VPS26B	0.110171		ENSSSCG00000016571		0.0964927
ENSSSCG00000028078	DPH1	0.073923		ENSSSCG00000000964	LMF2	0.110234		ENSSSCG00000007291	EDEM2	0.0965988
ENSSSCG00000020783	SLC41A1	0.0739668		ENSSSCG00000021472	POLR2E	0.110234		ENSSSCG00000003561	ZDHHC18	0.0971499
ENSSSCG00000001504	WDR46	0.0740893		ENSSSCG00000003090		0.11025		ENSSSCG00000034984	PSMB4	0.0971765
ENSSSCG00000027812	IQSEC1	0.0741065		ENSSSCG00000003434	MFN2	0.110389		ENSSSCG00000031381		0.0971824
ENSSSCG00000017835	CLUH	0.074197		ENSSSCG00000013919		0.110539		ENSSSCG00000032769		0.097385
ENSSSCG00000035664	ZBTB45	0.0743968		ENSSSCG00000006243	PENK	0.110625		ENSSSCG00000003488	UBR4	0.0974717
ENSSSCG00000001053	TBC1D7	0.074414		ENSSSCG00000036789	COX6A2	0.110667		ENSSSCG00000033568	ZC3H10	0.0974802
ENSSSCG00000003564	GPATCH3	0.0744755		ENSSSCG00000021610	CHPF	0.110715		ENSSSCG00000032936	PIM3	0.0975057
ENSSSCG00000026141		0.0744756		ENSSSCG00000000690	MLF2	0.110767		ENSSSCG00000016232	MRPL44	0.0975204
ENSSSCG00000000144	TXN2	0.0744828		ENSSSCG00000006166	NDUFB8	0.110786		ENSSSCG00000028018	EP400	0.097566
ENSSSCG00000040883	TMEM199	0.07449		ENSSSCG00000040937	ACCSL	0.11087		ENSSSCG00000021130	RPP21	0.097652
ENSSSCG00000029785	RPS9	0.074636		ENSSSCG00000017947	ACADVL	0.111058		ENSSSCG00000000759	WNT5B	0.0977204
ENSSSCG00000021821	MYO1C	0.074735		ENSSSCG00000009888	ERP29	0.111072		ENSSSCG00000013374	KCNC1	0.0979403
ENSSSCG00000032973	RNF113A	0.0747387		ENSSSCG00000013114	SLC15A3	0.111414		ENSSSCG00000005976	NDUFB9	0.0980701
ENSSSCG00000032552		0.0747449		ENSSSCG00000002642	CDH15	0.111582		ENSSSCG00000031513	HRAS	0.0980727
ENSSSCG00000008020	IFT140	0.0747683		ENSSSCG00000010860	PSEN2	0.111624		ENSSSCG00000012679	GPC4	0.0982864
ENSSSCG00000002267	RGMA	0.0748078		ENSSSCG00000030415	DPP3	0.111721		ENSSSCG00000027779	TMEM259	0.0983324
ENSSSCG00000013614	CNN1	0.0748563		ENSSSCG00000003488	UBR4	0.111942		ENSSSCG00000038807	SCAF1	0.0983713
ENSSSCG00000003226		0.0750151		ENSSSCG00000003187	FCGRT	0.112128		ENSSSCG00000023759	WDR13	0.0984992
ENSSSCG00000005533	PTGS1	0.0751455		ENSSSCG00000018034		0.112132		ENSSSCG00000012297	CCDC22	0.0985353
ENSSSCG00000003580	EYA3	0.0751905		ENSSSCG00000003971	SCMH1	0.112197		ENSSSCG00000010744	DHX32	0.0986954
ENSSSCG00000012318	MAGED1	0.0752263		ENSSSCG00000030421	GDI1	0.112549		ENSSSCG00000013419	R3HDM4	0.0987725
ENSSSCG00000006488	GLMP	0.0752466		ENSSSCG00000031381		0.112555		ENSSSCG00000040119	TIGD5	0.0987771
ENSSSCG00000012840	CD151	0.0753724		ENSSSCG00000012271	RBM10	0.112827		ENSSSCG00000013752	STX10	0.0988464
ENSSSCG00000008282	WDR54	0.0754816		ENSSSCG00000004738	MAPKBP1	0.112908		ENSSSCG00000009555	LAMP1	0.0988794
ENSSSCG00000003334	UBE2J2	0.0755158		ENSSSCG00000031600		0.113111		ENSSSCG00000002885	USF2	0.0989571
ENSSSCG00000034455	RNF166	0.0755696		ENSSSCG00000005663		0.113309		ENSSSCG00000016339	ILKAP	0.0989783
ENSSSCG00000006521	FAM189B	0.0756318		ENSSSCG00000010095	CRKL	0.113329		ENSSSCG00000012943	MRPL11	0.0989957
ENSSSCG00000027538	TMEM258	0.0757083		ENSSSCG00000006480	NAXE	0.113329		ENSSSCG00000038882	C16orf91	0.0990809
ENSSSCG00000013400	MICAL2	0.0757289		ENSSSCG00000001764	SH2D7	0.113454		ENSSSCG00000003620	TRIM62	0.0991022
ENSSSCG00000027595		0.0760401		ENSSSCG00000035028	GRK6	0.113465		ENSSSCG00000024329	C12orf43	0.0991443
ENSSSCG00000014040	LMAN2	0.0762074		ENSSSCG00000003421		0.113524		ENSSSCG00000012840	CD151	0.0992944
ENSSSCG00000013063		0.0762197		ENSSSCG00000013757	C19orf53	0.113869		ENSSSCG00000013418	CFD	0.0993093
ENSSSCG00000007763	BCKDK	0.0763175		ENSSSCG00000010981	NUDT2	0.113931		ENSSSCG00000017402	STAT5A	0.0993212
ENSSSCG00000024837	SYT12	0.0765682		ENSSSCG00000001504	WDR46	0.113959		ENSSSCG00000017935	CTDNEP1	0.0993323
ENSSSCG00000003257	CACNG6	0.0766979		ENSSSCG00000012943	MRPL11	0.114201		ENSSSCG00000032957	PTPN23	0.0993871
ENSSSCG00000016372	STK25	0.0769035		ENSSSCG00000025190	COQ10A	0.114222		ENSSSCG00000000110	PLA2G6	0.0993976
ENSSSCG00000031981	SHISA4	0.0769928		ENSSSCG00000031349		0.114225		ENSSSCG00000017366	HDAC5	0.0995555
ENSSSCG00000000379	ESYT1	0.0771015		ENSSSCG00000004704	PPIP5K1	0.114481		ENSSSCG00000006362	USP21	0.0995855
ENSSSCG00000037793	NIT1	0.0771047		ENSSSCG00000014796	CHRNA10	0.114598		ENSSSCG00000027890		0.099627
ENSSSCG00000038453	SYNPO	0.0771534		ENSSSCG00000026896	CPSF4	0.114625		ENSSSCG00000017294	DCAF7	0.099671
ENSSSCG00000028381		0.0771559		ENSSSCG00000036964	FAM83H	0.114687		ENSSSCG00000038520	MED20	0.0997523
ENSSSCG00000000377	PA2G4	0.0771877		ENSSSCG00000027491		0.11473		ENSSSCG00000039673	ASB16	0.0999231
ENSSSCG00000012783	IDH3G	0.0772332		ENSSSCG00000007814	KIAA0556	0.11484		ENSSSCG00000013114	SLC15A3	0.0999633
ENSSSCG00000014625	TRIM3	0.0772909		ENSSSCG00000001887	SCAMP5	0.114973		ENSSSCG00000013037		0.100046
ENSSSCG00000000146	MYH11	0.0773357		ENSSSCG00000033585	DUSP23	0.115015		ENSSSCG00000012885		0.100166
ENSSSCG00000017339	NMT1	0.0777204		ENSSSCG00000000684	USP5	0.115036		ENSSSCG00000035775	BCS1L	0.100174
ENSSSCG00000001990	NOP9	0.0777474		ENSSSCG00000037808		0.115135		ENSSSCG00000021519	CPNE2	0.100189
ENSSSCG00000013524	MICOS13	0.0777872		ENSSSCG00000016339	ILKAP	0.115156		ENSSSCG00000003257	CACNG6	0.100259
ENSSSCG00000030362		0.0778358		ENSSSCG00000038882	C16orf91	0.115486		ENSSSCG00000005317	TLN1	0.100386
ENSSSCG00000013468	THOP1	0.0779042		ENSSSCG00000012996	CDC42EP2	0.115541		ENSSSCG00000038410	CPEB2	0.100492
ENSSSCG00000032055	RO60	0.0779289		ENSSSCG00000029761		0.115577		ENSSSCG00000034314	LSM4	0.100552
ENSSSCG00000033286		0.0780043		ENSSSCG00000006568	DENND4B	0.115791		ENSSSCG00000005908		0.100749
ENSSSCG00000013746	CALR	0.0780196		ENSSSCG00000035770	ZNF444	0.115797		ENSSSCG00000038940	GNPDA1	0.100752
ENSSSCG00000013650		0.0780841		ENSSSCG00000016317	AGAP1	0.11603		ENSSSCG00000004744	TYRO3	0.100881
ENSSSCG00000017165		0.078089		ENSSSCG00000016677	GARS	0.116042		ENSSSCG00000012787	L1CAM	0.100956
ENSSSCG00000007708	BCL7B	0.0780916		ENSSSCG00000024052	GPX4	0.116115		ENSSSCG00000027595		0.101009
ENSSSCG00000025109	PLD3	0.0781499		ENSSSCG00000011377	LAMB2	0.116158		ENSSSCG00000027374		0.101085
ENSSSCG00000037479		0.0782643		ENSSSCG00000017510	CACNB1	0.116278		ENSSSCG00000006243	PENK	0.101253
ENSSSCG00000002895	KMT2B	0.0782885		ENSSSCG00000005627	AK1	0.116479		ENSSSCG00000007424	TNNC2	0.101261
ENSSSCG00000006089	PTDSS1	0.0783254		ENSSSCG00000010094	SNAP29	0.11657		ENSSSCG00000002036		0.10131
ENSSSCG00000036812	MPRIP	0.0783254		ENSSSCG00000004970		0.116625		ENSSSCG00000031370		0.101463
ENSSSCG00000001062	DTNBP1	0.0783366		ENSSSCG00000024329	C12orf43	0.116951		ENSSSCG00000001431	FKBPL	0.101591
ENSSSCG00000033332	PSMA7	0.0783443		ENSSSCG00000010073	CHCHD10	0.116966		ENSSSCG00000036328	DRG2	0.10161
ENSSSCG00000004774	IVD	0.0783935		ENSSSCG00000011531		0.117077		ENSSSCG00000017330	MAP3K14	0.101648
ENSSSCG00000011137	GDI2	0.0784061		ENSSSCG00000021374		0.117287		ENSSSCG00000002724	PDPR	0.101807
ENSSSCG00000010331	ANXA11	0.0785393		ENSSSCG00000025525		0.117627		ENSSSCG00000009914		0.101894
ENSSSCG00000032059	PSENEN	0.0785492		ENSSSCG00000016461	ZYX	0.117748		ENSSSCG00000024361	TFB1M	0.101986
ENSSSCG00000002000	IPO4	0.0785889		ENSSSCG00000007383	TOMM34	0.117784		ENSSSCG00000002013	DHRS4	0.102318
ENSSSCG00000013615	ECSIT	0.0788398		ENSSSCG00000015631	GRB10	0.117792		ENSSSCG00000024814	PFKFB1	0.102319
ENSSSCG00000039523		0.0788706		ENSSSCG00000014370	TMCO6	0.117887		ENSSSCG00000036789	COX6A2	0.102324
ENSSSCG00000007687	LRWD1	0.0790374		ENSSSCG00000001346	ABCF1	0.117917		ENSSSCG00000004970		0.102395
ENSSSCG00000030888	FADD	0.0790523		ENSSSCG00000020717	FAM160A1	0.118059		ENSSSCG00000002852	PLEKHF1	0.102493
ENSSSCG00000007952	TRAP1	0.0790788		ENSSSCG00000024672	KLF16	0.118085		ENSSSCG00000015113	ABCG4	0.102509
ENSSSCG00000008021	TMEM204	0.079083		ENSSSCG00000007776	BCL7C	0.118501		ENSSSCG00000035728		0.10252
ENSSSCG00000003662	NT5C1A	0.0791427		ENSSSCG00000013087	TKFC	0.118556		ENSSSCG00000021610	CHPF	0.102586
ENSSSCG00000013906		0.0792193		ENSSSCG00000031370		0.118924		ENSSSCG00000029059	SSRP1	0.102695
ENSSSCG00000018034		0.0792646		ENSSSCG00000028297	APH1A	0.119059		ENSSSCG00000008550	SLC5A6	0.102899
ENSSSCG00000007738		0.0793878		ENSSSCG00000030653	GANAB	0.119098		ENSSSCG00000036964	FAM83H	0.102968
ENSSSCG00000012943	MRPL11	0.0794886		ENSSSCG00000008051	ABCA3	0.119239		ENSSSCG00000032591		0.102972
ENSSSCG00000024413	PPP2R1A	0.0797261		ENSSSCG00000000661	PHC1	0.119581		ENSSSCG00000013453		0.103015
ENSSSCG00000007004		0.0797294		ENSSSCG00000038439	PRX	0.119708		ENSSSCG00000003592	SDC3	0.103068
ENSSSCG00000027197	DYRK1B	0.0797351		ENSSSCG00000001877	SNUPN	0.119838		ENSSSCG00000027907		0.103123
ENSSSCG00000002875		0.0797634		ENSSSCG00000023760	CLEC14A	0.119866		ENSSSCG00000032073		0.103133
ENSSSCG00000022176		0.0798036		ENSSSCG00000015648	EIF2D	0.119953		ENSSSCG00000016300	ATG16L1	0.103148
ENSSSCG00000040188	TNFSF12	0.0799505		ENSSSCG00000017213	JPT1	0.120253		ENSSSCG00000011312	LARS2	0.103176
ENSSSCG00000005662	SPOUT1	0.0800372		ENSSSCG00000001431	FKBPL	0.12031		ENSSSCG00000009244	SEC31A	0.103187
ENSSSCG00000005668	SH3GLB2	0.0800519		ENSSSCG00000008265	DOK1	0.120355		ENSSSCG00000008316	NAGK	0.103316
ENSSSCG00000000695	IFFO1	0.0800851		ENSSSCG00000026596	SYNRG	0.120383		ENSSSCG00000034318	MRPS25	0.103449
ENSSSCG00000032959		0.0803381		ENSSSCG00000017496	MIEN1	0.120818		ENSSSCG00000016317	AGAP1	0.10356
ENSSSCG00000000050	NAGA	0.0804039		ENSSSCG00000033568	ZC3H10	0.120859		ENSSSCG00000017788	TP53I13	0.103587
ENSSSCG00000027229	B3GNTL1	0.0804218		ENSSSCG00000023400	ZNF598	0.120905		ENSSSCG00000013032	GPR137	0.103679
ENSSSCG00000028964	PIM2	0.0805776		ENSSSCG00000035392	IGFBP2	0.120937		ENSSSCG00000040857	SNRPB	0.103723
ENSSSCG00000013021		0.0806073		ENSSSCG00000020876	RTL5	0.121176		ENSSSCG00000027076	CYHR1	0.103912
ENSSSCG00000008556	KHK	0.0806257		ENSSSCG00000039551	RNF126	0.121284		ENSSSCG00000007160	DDRGK1	0.103952
ENSSSCG00000037808		0.0806856		ENSSSCG00000011353	PFKFB4	0.121313		ENSSSCG00000033291	PIP4K2B	0.10404
ENSSSCG00000023677	CHMP1A	0.0808468		ENSSSCG00000012840	CD151	0.121537		ENSSSCG00000013900		0.104087
ENSSSCG00000002374	DLST	0.080848		ENSSSCG00000034465	LRP10	0.121538		ENSSSCG00000038296	SH3RF3	0.104324
ENSSSCG00000008056		0.0809935		ENSSSCG00000016570	TSPAN33	0.121699		ENSSSCG00000017950	TP53	0.104377
ENSSSCG00000008238	ELMOD3	0.0811689		ENSSSCG00000040919	RTN4RL2	0.121711		ENSSSCG00000021374		0.104462
ENSSSCG00000016216	TUBA4A	0.081198		ENSSSCG00000003109	TMEM160	0.121846		ENSSSCG00000011616	COPG1	0.10449
ENSSSCG00000017935	CTDNEP1	0.0812382		ENSSSCG00000013900		0.121939		ENSSSCG00000017690	DHRS11	0.104543
ENSSSCG00000039056	GAS7	0.0813681		ENSSSCG00000003432	KIAA2013	0.1225		ENSSSCG00000012955	RAB1B	0.104676
ENSSSCG00000005658		0.0814103		ENSSSCG00000003257	CACNG6	0.122582		ENSSSCG00000023760	CLEC14A	0.104708
ENSSSCG00000015613	C1orf74	0.0814478		ENSSSCG00000029102	MED24	0.122759		ENSSSCG00000009557	PCID2	0.104758
ENSSSCG00000013722	WDR83	0.0815502		ENSSSCG00000014812	FOLR2	0.122785		ENSSSCG00000014049	UNC5A	0.104866
ENSSSCG00000031941	MED22	0.0818806		ENSSSCG00000017917	MINK1	0.123025		ENSSSCG00000005610	SLC2A8	0.104965
ENSSSCG00000016232	MRPL44	0.0819315		ENSSSCG00000029154	NOSIP	0.123138		ENSSSCG00000003109	TMEM160	0.105079
ENSSSCG00000033169	RPS15	0.0819716		ENSSSCG00000036731	TSPAN31	0.123216		ENSSSCG00000036455		0.105386
ENSSSCG00000034189		0.0819876		ENSSSCG00000006735	PTGFRN	0.123323		ENSSSCG00000023191	LYPLA2	0.105556
ENSSSCG00000007425	SNX21	0.0821593		ENSSSCG00000009741	PUS1	0.123757		ENSSSCG00000033760	LTBP4	0.105655
ENSSSCG00000032083	MRPL37	0.0821657		ENSSSCG00000010116	SLC25A1	0.124186		ENSSSCG00000029154	NOSIP	0.105718
ENSSSCG00000040599	TBC1D25	0.082242		ENSSSCG00000015232	ST3GAL4	0.124198		ENSSSCG00000033978		0.105843
ENSSSCG00000001657	CUL7	0.082256		ENSSSCG00000007426	ACOT8	0.124289		ENSSSCG00000018034		0.105857
ENSSSCG00000000431	MBD6	0.0822906		ENSSSCG00000017935	CTDNEP1	0.124372		ENSSSCG00000001409	PRRC2A	0.105885
ENSSSCG00000032488	ZADH2	0.082321		ENSSSCG00000021130	RPP21	0.124411		ENSSSCG00000033585	DUSP23	0.106198
ENSSSCG00000031370		0.0823236		ENSSSCG00000026851	RMC1	0.124464		ENSSSCG00000008557	EMILIN1	0.106209
ENSSSCG00000006510		0.0823247		ENSSSCG00000023880	RRP8	0.124547		ENSSSCG00000006732	TRIM45	0.106257
ENSSSCG00000002906	ETV2	0.0823753		ENSSSCG00000006561	SLC39A1	0.124573		ENSSSCG00000013400	MICAL2	0.106364
ENSSSCG00000021519	CPNE2	0.0825047		ENSSSCG00000007116	CD93	0.124627		ENSSSCG00000024837	SYT12	0.106413
ENSSSCG00000036308	PGS1	0.0825527		ENSSSCG00000002349	ACOT4	0.12475		ENSSSCG00000037232	SNX29	0.10644
ENSSSCG00000011407	RASSF1	0.0825786		ENSSSCG00000002036		0.125004		ENSSSCG00000012836	AP2A2	0.106515
ENSSSCG00000011615	RAB7A	0.082597		ENSSSCG00000033190		0.125072		ENSSSCG00000004044	IGF2R	0.106617
ENSSSCG00000036237	ITGA7	0.0826123		ENSSSCG00000038520	MED20	0.125234		ENSSSCG00000013514		0.106758
ENSSSCG00000011379	KLHDC8B	0.0827039		ENSSSCG00000031513	HRAS	0.125441		ENSSSCG00000029723	PHRF1	0.107266
ENSSSCG00000032637	EVC	0.08276		ENSSSCG00000007030	IKBKB	0.125478		ENSSSCG00000005627	AK1	0.107346
ENSSSCG00000024777	HDAC4	0.0828748		ENSSSCG00000034314	LSM4	0.12562		ENSSSCG00000014794	NUP98	0.107381
ENSSSCG00000030110		0.0828971		ENSSSCG00000008057		0.12568		ENSSSCG00000017947	ACADVL	0.107392
ENSSSCG00000010078		0.0829267		ENSSSCG00000036383	LGALS3BP	0.125736		ENSSSCG00000039196	POLR2I	0.107891
ENSSSCG00000005024	PYGL	0.083009		ENSSSCG00000020803	BRPF3	0.125944		ENSSSCG00000014370	TMCO6	0.108071
[truncated: 1,802 more rows]

## Sheet: T0T2_WGCNA_Yellow_module
Table S14: Gene co-expression Yellow module and meat quality and gluteus medius (GM) fatty acids composition traits significantly associated according to WGCNA algorithm in the AL-T0/AL-T2 contrast.
Meat redness (a*)
ID	Gene	P-value
ENSSSCG00000005704	EXOSC2	0.00115508
ENSSSCG00000020744	DUSP3	0.00142174
ENSSSCG00000007839	EEF2K	0.00193716
ENSSSCG00000029776	FAM219B	0.00225273
ENSSSCG00000023001	CCDC149	0.0030456
ENSSSCG00000025470	TSSK4	0.00420292
ENSSSCG00000031659	SEPHS1	0.00438274
ENSSSCG00000015721	ERCC3	0.00462901
ENSSSCG00000039555	JOSD1	0.00472195
ENSSSCG00000011367	ARIH2	0.00475404
ENSSSCG00000040181	ELL	0.00511256
ENSSSCG00000030578	MRPL15	0.00524081
ENSSSCG00000017287	PSMC5	0.00553773
ENSSSCG00000034893	COPS6	0.00627673
ENSSSCG00000016975	PTCD2	0.00632465
ENSSSCG00000011001	APTX	0.00688254
ENSSSCG00000015213	EI24	0.00695863
ENSSSCG00000011107	CCNY	0.00754839
ENSSSCG00000004814	LRRC28	0.00815564
ENSSSCG00000036960	NOP10	0.00819939
ENSSSCG00000017388		0.00827737
ENSSSCG00000034818		0.00865336
ENSSSCG00000029637	KDM2A	0.00876883
ENSSSCG00000037336	GID4	0.00887624
ENSSSCG00000022947		0.00926874
ENSSSCG00000004570		0.0100798
ENSSSCG00000007679		0.0104193
ENSSSCG00000021461	SNF8	0.0114855
ENSSSCG00000012122	TCEANC	0.0116989
ENSSSCG00000025303	FAM50A	0.0117171
ENSSSCG00000030174	AP3S2	0.0123493
ENSSSCG00000040411	CCDC69	0.0127392
ENSSSCG00000007092	KAT14	0.0130555
ENSSSCG00000034916	GORASP1	0.0133995
ENSSSCG00000004047	MRPL18	0.0135553
ENSSSCG00000034159	SNAPIN	0.0139129
ENSSSCG00000004834	NDN	0.0144295
ENSSSCG00000031938	NEDD8	0.0148817
ENSSSCG00000009917	SPPL3	0.0150518
ENSSSCG00000014577	TMEM9B	0.0152832
ENSSSCG00000011405	HYAL2	0.0152977
ENSSSCG00000015486	PIGC	0.015882
ENSSSCG00000002034	ACIN1	0.0160342
ENSSSCG00000033374	MRPL20	0.0161606
ENSSSCG00000040889	LAMTOR5	0.0162197
ENSSSCG00000034752	SUPT4H1	0.0164691
ENSSSCG00000026346	UBE3D	0.0165077
ENSSSCG00000010560	MRPL43	0.0166972
ENSSSCG00000005532	MRRF	0.016772
ENSSSCG00000003867	TXNDC12	0.0171095
ENSSSCG00000007272	CHMP4B	0.0174565
ENSSSCG00000011498	SLC25A26	0.0193712
ENSSSCG00000033123	TMEM97	0.0198896
ENSSSCG00000024060	LIPT2	0.0201638
ENSSSCG00000014881	CLNS1A	0.0216661
ENSSSCG00000020945	SMDT1	0.0217256
ENSSSCG00000009799	DIABLO	0.0224646
ENSSSCG00000017106		0.0225
ENSSSCG00000011372		0.0226064
ENSSSCG00000016629	ST7	0.023127
ENSSSCG00000037121	KIAA0319L	0.0232733
ENSSSCG00000001505	PFDN6	0.0238374
ENSSSCG00000038859	INO80C	0.0243614
ENSSSCG00000011578	TAMM41	0.0244304
ENSSSCG00000005590	PSMB7	0.0247651
ENSSSCG00000039662	MRPL51	0.0252941
ENSSSCG00000011562	EMC3	0.025942
ENSSSCG00000003664		0.027373
ENSSSCG00000038307	POLE4	0.0279231
ENSSSCG00000001929		0.028094
ENSSSCG00000010566	FBXW4	0.0281636
ENSSSCG00000005773	RBFA	0.0282836
ENSSSCG00000009556	CUL4A	0.028523
ENSSSCG00000010081	MAPK1	0.0288991
ENSSSCG00000017430	EIF1	0.0294265
ENSSSCG00000034019		0.0296671
ENSSSCG00000031736	MGST2	0.029821
ENSSSCG00000006499	LAMTOR2	0.0299238
ENSSSCG00000014285	SEPTIN8	0.0302448
ENSSSCG00000023266	FOXJ3	0.0306461
ENSSSCG00000002050	DAD1	0.0308162
ENSSSCG00000033731	SLC35B1	0.0314007
ENSSSCG00000031892	HSBP1	0.0319129
ENSSSCG00000015826	PLPBP	0.032128
ENSSSCG00000031868	XK	0.0322643
ENSSSCG00000016565	ZC3HC1	0.0327721
ENSSSCG00000001502	RPS18	0.0328041
ENSSSCG00000038033	CCDC32	0.0328091
ENSSSCG00000013427	DAZAP1	0.0330858
ENSSSCG00000028227	RPN2	0.0333973
ENSSSCG00000013283		0.0335429
ENSSSCG00000011103	PARD3	0.0343522
ENSSSCG00000015951	METAP1D	0.0345682
ENSSSCG00000003980	EXO5	0.0347123
ENSSSCG00000017667	PTRH2	0.0350087
ENSSSCG00000035914	PSMB2	0.0350137
ENSSSCG00000012382		0.0351851
ENSSSCG00000038436	HYPK	0.0356234
ENSSSCG00000033424		0.0357586
ENSSSCG00000001951		0.0357723
ENSSSCG00000005478		0.0360652
ENSSSCG00000021355	SOD1	0.0366094
ENSSSCG00000026257	STMN1	0.0375529
ENSSSCG00000030957	NFKB1	0.0378739
ENSSSCG00000036584	HAUS8	0.0382598
ENSSSCG00000039012	GLTP	0.0388921
ENSSSCG00000021363	CHD3	0.0392385
ENSSSCG00000003566	NUDC	0.0396038
ENSSSCG00000023495	PITHD1	0.0409534
ENSSSCG00000031530	DERL2	0.0413434
ENSSSCG00000002907		0.0414585
ENSSSCG00000027287	TMEM189	0.0416244
ENSSSCG00000001438	PBX2	0.0419334
ENSSSCG00000010759	GLRX3	0.0421513
ENSSSCG00000024892	NSG1	0.0455178
ENSSSCG00000023658	NR2C2AP	0.0457694
ENSSSCG00000012046		0.0461936
ENSSSCG00000034017	KPNA6	0.0464351
ENSSSCG00000016109	ALS2	0.047358
ENSSSCG00000033311	TMEM186	0.0476896
ENSSSCG00000014176	RGMB	0.0487471
ENSSSCG00000039654	NIF3L1	0.0490843
ENSSSCG00000028553	ILF2	0.0499197
ENSSSCG00000025092	CDK4	0.0510651
ENSSSCG00000010175	GNPAT	0.0511659
ENSSSCG00000029219	SH3BGR	0.0514426
ENSSSCG00000004775		0.0520365
ENSSSCG00000007452	TP53RK	0.0523981
ENSSSCG00000008584		0.0531515
ENSSSCG00000006371	USF1	0.0531542
ENSSSCG00000035811		0.0532179
ENSSSCG00000033450	PDAP1	0.0534301
ENSSSCG00000028699	NEIL2	0.0536702
ENSSSCG00000037236	RPSA	0.0539503
ENSSSCG00000013861	SLC35E1	0.054038
ENSSSCG00000004048	TCP1	0.054307
ENSSSCG00000016873	NIM1K	0.0571907
ENSSSCG00000028397	TMEM106C	0.0573859
ENSSSCG00000033949		0.0593588
ENSSSCG00000005982		0.0606944
ENSSSCG00000010563	BTRC	0.0607895
ENSSSCG00000037398	NTAN1	0.0619135
ENSSSCG00000029652	TMBIM6	0.0621519
ENSSSCG00000001543		0.0632294
ENSSSCG00000017264	AMZ2	0.063894
ENSSSCG00000028506	YIPF1	0.065238
ENSSSCG00000017058	MED7	0.0656662
ENSSSCG00000015632		0.0659374
ENSSSCG00000005607	RALGPS1	0.0663557
ENSSSCG00000036483		0.066377
ENSSSCG00000010135	DGCR8	0.0666128
ENSSSCG00000036966		0.0667789
ENSSSCG00000035080	RPL23A	0.0695276
ENSSSCG00000027865	GALC	0.069599
ENSSSCG00000010308	CHCHD1	0.0697211
ENSSSCG00000034190		0.0718942
ENSSSCG00000014361		0.0723742
ENSSSCG00000007524		0.0745292
ENSSSCG00000001820	HDDC3	0.0745488
ENSSSCG00000011952	RPL24	0.0755672
ENSSSCG00000002746	DHODH	0.0756775
ENSSSCG00000008546	GPN1	0.0766166
ENSSSCG00000037507	BTBD9	0.0776799
ENSSSCG00000001817	FURIN	0.0778472
ENSSSCG00000040327		0.0789593
ENSSSCG00000010742	UROS	0.0797085
ENSSSCG00000004037	MAP3K4	0.0803827
ENSSSCG00000011134	RBM17	0.0831034
ENSSSCG00000014046	ZNF346	0.0840877
ENSSSCG00000032626		0.0842927
ENSSSCG00000034529	SMIM4	0.0850884
ENSSSCG00000009560	TFDP1	0.0860221
ENSSSCG00000014394	RNF14	0.0877115
ENSSSCG00000000891	LTA4H	0.0881902
ENSSSCG00000009960	HPS4	0.0882331
ENSSSCG00000004751	CHP1	0.0890139
ENSSSCG00000025592	TP63	0.0902355
ENSSSCG00000035995	ITPA	0.0908178
ENSSSCG00000021898	ASH2L	0.0913683
ENSSSCG00000007743		0.0922251
ENSSSCG00000034771	CCNDBP1	0.0926709
ENSSSCG00000032836	TRIM41	0.0937022
ENSSSCG00000030241	TSC22D3	0.0944418
ENSSSCG00000022209	ITGB1BP2	0.094468
ENSSSCG00000034479	RITA1	0.0951786
ENSSSCG00000010996	BAG1	0.0965037
ENSSSCG00000001850		0.0968957
ENSSSCG00000026229		0.0980629
ENSSSCG00000002822	AMFR	0.0985524
ENSSSCG00000009851		0.0987763
ENSSSCG00000034774	TBX6	0.0989565
ENSSSCG00000012399	FOXO4	0.0993843
ENSSSCG00000032541	TIGD2	0.100539
ENSSSCG00000012291	GPKOW	0.104205
ENSSSCG00000036711	UBE2D2	0.105034
ENSSSCG00000005102	AEN	0.105642
ENSSSCG00000009563	TMCO3	0.106625
ENSSSCG00000037381	GET1	0.106638
ENSSSCG00000039952	ZFAND3	0.107256
ENSSSCG00000003553	MTFR1L	0.107945
ENSSSCG00000038533	NAPG	0.108055
ENSSSCG00000013786	ZNF333	0.108285
ENSSSCG00000010299	ANXA7	0.109191
ENSSSCG00000000097		0.111965
ENSSSCG00000008144	NCK2	0.11237
ENSSSCG00000006366	PFDN2	0.113976
ENSSSCG00000027478	PPCDC	0.114614
ENSSSCG00000000161	PWP1	0.115665
ENSSSCG00000024789	SRRT	0.117532
ENSSSCG00000038672		0.117666
ENSSSCG00000005596	ARPC5L	0.121163
ENSSSCG00000016724	MRPS24	0.121291
ENSSSCG00000021106	GRIPAP1	0.121595
ENSSSCG00000003653	NDUFS5	0.121783
ENSSSCG00000008143	UXS1	0.121927
ENSSSCG00000016982		0.122136
ENSSSCG00000016185	ARPC2	0.124308
ENSSSCG00000008753	ADGRA3	0.126605
ENSSSCG00000027711	SS18L2	0.131473
ENSSSCG00000002715	RFWD3	0.132677
ENSSSCG00000020790		0.132755
ENSSSCG00000034444	EIF4EBP2	0.134048
ENSSSCG00000030426	C9orf78	0.135093
ENSSSCG00000018057	SOCS7	0.136089
ENSSSCG00000004550	OAZ2	0.136272
ENSSSCG00000031810		0.138482
ENSSSCG00000020962	DYNLL2	0.142592
ENSSSCG00000008659		0.145044
ENSSSCG00000030125	SELENOF	0.145439
ENSSSCG00000033653		0.147388
ENSSSCG00000017387		0.147928
ENSSSCG00000024260	RPL11	0.151076
ENSSSCG00000004094	PPP1R14C	0.152482
ENSSSCG00000035873	C12orf49	0.155723
ENSSSCG00000036954	MORN4	0.156904
ENSSSCG00000016543	EXOC4	0.157023
ENSSSCG00000009569	PSPC1	0.157442
ENSSSCG00000039060	RASSF3	0.158322
ENSSSCG00000006461	ARHGEF11	0.159042
ENSSSCG00000037439	TRAPPC4	0.161506
ENSSSCG00000040060	APEX1	0.165981
ENSSSCG00000002855		0.16971
ENSSSCG00000029003		0.172464
ENSSSCG00000028581	ZCCHC4	0.17523
ENSSSCG00000033176	SAP30L	0.175854
ENSSSCG00000001727	TNFRSF21	0.178159
ENSSSCG00000031893		0.178422
ENSSSCG00000012874	LTO1	0.178947
ENSSSCG00000017796	BLMH	0.182228
ENSSSCG00000032429	RAX2	0.186717
ENSSSCG00000012334	TSR2	0.194852
ENSSSCG00000002367	ISCA2	0.195511
ENSSSCG00000001207	PGBD1	0.197504
ENSSSCG00000028877	RAD51B	0.198562
ENSSSCG00000021718	METTL17	0.199286
ENSSSCG00000023118	BZW2	0.211227
ENSSSCG00000006691	POLR3C	0.211882
ENSSSCG00000009674	ELP3	0.2136
ENSSSCG00000034716	CCDC137	0.214581
ENSSSCG00000013010	NAALADL1	0.216044
ENSSSCG00000011272		0.217497
ENSSSCG00000009303	RPL21	0.217948
ENSSSCG00000001882	NEIL1	0.221447
ENSSSCG00000023245	NONO	0.221983
ENSSSCG00000012817	FUNDC2	0.224701
ENSSSCG00000012335	FGD1	0.227878
ENSSSCG00000007963	ZNF263	0.229795
ENSSSCG00000023903	ATP5ME	0.234712
ENSSSCG00000007098		0.23768
ENSSSCG00000007026	VDAC3	0.248894
ENSSSCG00000015256	JAM3	0.253241
ENSSSCG00000024222	MLH1	0.254227
ENSSSCG00000017608		0.261441
ENSSSCG00000033954		0.266235
ENSSSCG00000032028	EIF4B	0.271059
ENSSSCG00000028343	MRPL9	0.271333
ENSSSCG00000001984	KHNYN	0.279354
ENSSSCG00000003795	WLS	0.28292
ENSSSCG00000003555	HMGN2	0.283602
ENSSSCG00000011347	NME6	0.287173
ENSSSCG00000010829		0.287966
ENSSSCG00000039882	HTRA2	0.308858
ENSSSCG00000006519	CLK2	0.310498
ENSSSCG00000005890	ZNF7	0.313477
ENSSSCG00000010734		0.32347
ENSSSCG00000034144		0.328496
ENSSSCG00000035393	SAAL1	0.334833
ENSSSCG00000016226		0.337129
ENSSSCG00000029313	ITGB1BP1	0.368037
ENSSSCG00000023130	ASCC1	0.38906
ENSSSCG00000000401	GLS2	0.438469
ENSSSCG00000033334	COPS7B	0.439232
ENSSSCG00000033149	DDX47	0.445224
ENSSSCG00000030373	METTL9	0.514172
ENSSSCG00000013776	DDX39A	0.546884
ENSSSCG00000008631	SLC66A3	0.5621
ENSSSCG00000001517		0.602554
ENSSSCG00000003691	MYL12A	0.640566
ENSSSCG00000013403	GALNT18	0.713642
